# Supplementary material for: Transcriptional profiling analysis of Penicillium digitatum, the causal agent of citrus green mold, unravels an inhibited ergosterol biosynthesis pathway in response to citral
Source: BMC Genomics. 2016 Aug 11;17:599. doi: 10.1186/s12864-016-2943-4 (PMC4982135; doi:10.1186/s12864-016-2943-4)
Supplement: Additional file 1: Table S1. — Annotation of all Penicillium digitatum unigenes. (XLS 11070 kb) [file 12864_2016_2943_MOESM1_ESM.xls]

## Sheet: Table S1，annotation
Additional file 1: Table S1. Annotation of all Penicillium digitatum unigenes.
geneID	geneLength	CK30A_rawfragments(11058562)	CK30A_FPKM	T30A_rawfragments(12486688)	T30A_FPKM	Nr-ID	Nr-Score	Nr-Evalue	Nr-annotation	Nt-ID	Nt-Score	Nt-Evalue	Nt-annotation	Swissprot-ID	Swissprot-Score	Swissprot-Evalue	Swissprot-annotation	COG-Protein-or-Domain	COG-Score	COG-Evalue	COG-ID	COG-Function-Description	KO_id	KEGG-Evalue	KEGG-Score	KEGG-Gene	ko_definition	GO-BiologicalProcess	GO-MolecularFunction	Go-CellularComponent
CL1.Contig1_All	1918	10539	496.881	8479	354.037	gi|405778833|gb|AFS18468.1|	1109.8	0	FKS1 [Penicillium digitatum] >gi|425768938|gb|EKV07449.1| 1,3-beta-glucan synthase catalytic subunit FksP [Penicillium digitatum PHI26] >gi|425776228|gb|EKV14454.1| 1,3-beta-glucan synthase catalytic subunit FksP [Penicillium digitatum Pd1]	gi|405778832|gb|JX298846.1|	3251	0	Penicillium digitatum strain Pd01 FKS1 mRNA, complete cds	sp|A2QLK4|FKS1_ASPNC	863	0	1,3-beta-glucan synthase component FKS1 OS=Aspergillus niger (strain CBS 513.88 / FGSC A1513) GN=fksA PE=3 SV=1	--	--	--	--	--	K00706	0	1032	pcs:Pc22g04100	1,3-beta-glucan synthase [EC:2.4.1.34]	GO:0008360//regulation of cell shape;GO:0030476//ascospore wall assembly;GO:0008361//regulation of cell size;GO:0006075//(1->3)-beta-D-glucan biosynthetic process;GO:0045807//positive regulation of endocytosis	GO:0003843//1,3-beta-D-glucan synthase activity	GO:0030479//actin cortical patch;GO:0016021//integral to membrane;GO:0005628//prospore membrane;GO:0000148//1,3-beta-D-glucan synthase complex;GO:0005739//mitochondrion
CL1.Contig2_All	247	0	0	10	3.2423	gi|255947364|ref|XP_002564449.1|	162.9	1e-38	Pc22g04100 [Penicillium chrysogenum Wisconsin 54-1255] >gi|211591466|emb|CAP97698.1| Pc22g04100 [Penicillium chrysogenum Wisconsin 54-1255]	gi|211591067|emb|AM920437.1|	490	1e-135	Penicillium chrysogenum Wisconsin 54-1255 complete genome, contig Pc00c22	sp|A2QLK4|FKS1_ASPNC	75.5	7e-14	1,3-beta-glucan synthase component FKS1 OS=Aspergillus niger (strain CBS 513.88 / FGSC A1513) GN=fksA PE=3 SV=1	--	--	--	--	--	K00706	3e-39	162	pcs:Pc22g04100	1,3-beta-glucan synthase [EC:2.4.1.34]	GO:0044763;GO:0006075//(1->3)-beta-D-glucan biosynthetic process;GO:0016043//cellular component organization;GO:0065007//biological regulation	GO:0003843//1,3-beta-D-glucan synthase activity	GO:0000148//1,3-beta-D-glucan synthase complex
CL1.Contig3_All	238	0	0	18	6.0569	--	--	--	--	gi|211591067|emb|AM920437.1|	472	1e-130	Penicillium chrysogenum Wisconsin 54-1255 complete genome, contig Pc00c22	--	--	--	--	--	--	--	--	--	--	--	--	--	--	-	-	-
CL10.Contig1_All	1554	53	3.0841	36	1.8553	gi|425767531|gb|EKV06100.1|	948	0	TMEM1 family protein, putative [Penicillium digitatum PHI26] >gi|425780445|gb|EKV18452.1| TMEM1 family protein, putative [Penicillium digitatum Pd1]	gi|211583076|emb|AM920428.1|	797	0	Penicillium chrysogenum Wisconsin 54-1255 complete genome, contig Pc00c13	--	--	--	--	--	--	--	--	--	--	--	--	--	--	-	-	-
CL10.Contig2_All	1640	19	1.0476	245	11.964	gi|425767531|gb|EKV06100.1|	994.2	0	TMEM1 family protein, putative [Penicillium digitatum PHI26] >gi|425780445|gb|EKV18452.1| TMEM1 family protein, putative [Penicillium digitatum Pd1]	gi|211583076|emb|AM920428.1|	1604	0	Penicillium chrysogenum Wisconsin 54-1255 complete genome, contig Pc00c13	--	--	--	--	--	--	--	--	--	--	--	--	--	--	-	-	-
CL100.Contig1_All	3383	1107	29.5901	1144	27.0818	gi|425772400|gb|EKV10804.1|	1519.2	0	hypothetical protein PDIP_58440 [Penicillium digitatum Pd1] >gi|425773321|gb|EKV11680.1| hypothetical protein PDIG_49060 [Penicillium digitatum PHI26]	gi|211588786|emb|AM920436.1|	1174	0	Penicillium chrysogenum Wisconsin 54-1255 complete genome, contig Pc00c21	sp|Q09844|YAE3_SCHPO	204	2e-51	TBC domain-containing protein C23D3.03c OS=Schizosaccharomyces pombe (strain 972 / ATCC 24843) GN=SPAC23D3.03c PE=4 SV=1	SPAC23D3.03c	204	6e-52	COG5210	GTPase-activating protein	K04648	1e-06	58.9	pan:PODANSg6919	dynactin 1	GO:0032851//positive regulation of Rab GTPase activity	GO:0005097//Rab GTPase activator activity	GO:0005622//intracellular
CL100.Contig2_All	2274	45	1.7895	10	0.3522	gi|425772400|gb|EKV10804.1|	313.2	0	hypothetical protein PDIP_58440 [Penicillium digitatum Pd1] >gi|425773321|gb|EKV11680.1| hypothetical protein PDIG_49060 [Penicillium digitatum PHI26]	gi|211588786|emb|AM920436.1|	1695	0	Penicillium chrysogenum Wisconsin 54-1255 complete genome, contig Pc00c21	sp|Q09844|YAE3_SCHPO	96.7	5e-19	TBC domain-containing protein C23D3.03c OS=Schizosaccharomyces pombe (strain 972 / ATCC 24843) GN=SPAC23D3.03c PE=4 SV=1	SPAC23D3.03c	96.7	2e-19	COG5210	GTPase-activating protein	K04648	9e-07	58.9	pan:PODANSg6919	dynactin 1	GO:0032851//positive regulation of Rab GTPase activity	GO:0005097//Rab GTPase activator activity	GO:0005622//intracellular
CL1000.Contig1_All	5987	4914	74.2211	1646	22.0178	gi|425780476|gb|EKV18482.1|	3490.3	0	Ubiquitin-protein ligase Ufd4, putative [Penicillium digitatum PHI26]	gi|211581525|emb|AM920427.1|	5430	0	Penicillium chrysogenum Wisconsin 54-1255 complete genome, contig Pc00c12	sp|Q10435|YDE1_SCHPO	447	2e-124	Probable ubiquitin fusion degradation protein C12B10.01c OS=Schizosaccharomyces pombe (strain 972 / ATCC 24843) GN=SPAC12B10.01c PE=3 SV=2	YKL010c	419	3e-116	COG5021	Ubiquitin-protein ligase	K10590	0	3256	pcs:Pc12g08650	E3 ubiquitin-protein ligase TRIP12 [EC:6.3.2.19]	GO:0042787//protein ubiquitination involved in ubiquitin-dependent protein catabolic process	GO:0004842//ubiquitin-protein ligase activity	GO:0005737//cytoplasm;GO:0005634//nucleus
CL1001.Contig1_All	1237	4	0.2924	16	1.0359	gi|425770713|gb|EKV09178.1|	495	1e-137	hypothetical protein PDIP_65620 [Penicillium digitatum Pd1] >gi|425772087|gb|EKV10511.1| hypothetical protein PDIG_56060 [Penicillium digitatum PHI26]	gi|211585052|emb|AM920431.1|	844	0	Penicillium chrysogenum Wisconsin 54-1255 complete genome, contig Pc00c16	--	--	--	--	--	--	--	--	--	--	--	--	--	--	GO:0015693//magnesium ion transport	GO:0015095//magnesium ion transmembrane transporter activity	GO:0016020//membrane
CL1001.Contig2_All	1366	61	4.0381	64	3.7522	gi|425770713|gb|EKV09178.1|	605.1	8e-171	hypothetical protein PDIP_65620 [Penicillium digitatum Pd1] >gi|425772087|gb|EKV10511.1| hypothetical protein PDIG_56060 [Penicillium digitatum PHI26]	gi|211585052|emb|AM920431.1|	844	0	Penicillium chrysogenum Wisconsin 54-1255 complete genome, contig Pc00c16	--	--	--	--	--	--	--	--	--	--	--	--	--	--	GO:0015693//magnesium ion transport	GO:0015095//magnesium ion transmembrane transporter activity	GO:0016020//membrane
CL1002.Contig1_All	872	4	0.4148	5	0.4592	gi|425778077|gb|EKV16222.1|	110.5	3e-122	hypothetical protein PDIP_37370 [Penicillium digitatum Pd1] >gi|425780623|gb|EKV18629.1| hypothetical protein PDIG_09430 [Penicillium digitatum PHI26]	gi|211581525|emb|AM920427.1|	551	1e-153	Penicillium chrysogenum Wisconsin 54-1255 complete genome, contig Pc00c12	sp|Q03920|MTQ2_YEAST	90.1	2e-22	eRF1 methyltransferase catalytic subunit MTQ2 OS=Saccharomyces cerevisiae (strain ATCC 204508 / S288c) GN=MTQ2 PE=1 SV=1	YDR140w	90.1	7e-23	COG2890	Methylase of polypeptide chain release factors	K07320	3e-06	55.1	paq:PAGR_g1338	putative adenine-specific DNA-methyltransferase [EC:2.1.1.72]	GO:0006479//protein methylation	GO:0003676//nucleic acid binding;GO:0008276//protein methyltransferase activity	-
CL1002.Contig2_All	959	47	4.4318	47	3.9249	gi|425778077|gb|EKV16222.1|	515.8	3e-144	hypothetical protein PDIP_37370 [Penicillium digitatum Pd1] >gi|425780623|gb|EKV18629.1| hypothetical protein PDIG_09430 [Penicillium digitatum PHI26]	gi|211581525|emb|AM920427.1|	844	0	Penicillium chrysogenum Wisconsin 54-1255 complete genome, contig Pc00c12	sp|Q03920|MTQ2_YEAST	129	3e-29	eRF1 methyltransferase catalytic subunit MTQ2 OS=Saccharomyces cerevisiae (strain ATCC 204508 / S288c) GN=MTQ2 PE=1 SV=1	YDR140w	129	1e-29	COG2890	Methylase of polypeptide chain release factors	K07320	4e-06	55.1	paq:PAGR_g1338	putative adenine-specific DNA-methyltransferase [EC:2.1.1.72]	GO:0006479//protein methylation	GO:0003676//nucleic acid binding;GO:0008276//protein methyltransferase activity	-
CL1003.Contig1_All	782	13	1.5033	12	1.2289	gi|425767882|gb|EKV06433.1|	221.9	7e-56	hypothetical protein PDIP_78750 [Penicillium digitatum Pd1] >gi|425769695|gb|EKV08181.1| hypothetical protein PDIG_69460 [Penicillium digitatum PHI26]	gi|211581525|emb|AM920427.1|	323	5e-85	Penicillium chrysogenum Wisconsin 54-1255 complete genome, contig Pc00c12	--	--	--	--	--	--	--	--	--	--	--	--	--	--	-	-	-
CL1003.Contig2_All	627	12	1.7307	8	1.0218	gi|425767882|gb|EKV06433.1|	109.4	3e-22	hypothetical protein PDIP_78750 [Penicillium digitatum Pd1] >gi|425769695|gb|EKV08181.1| hypothetical protein PDIG_69460 [Penicillium digitatum PHI26]	gi|211581525|emb|AM920427.1|	149	1e-32	Penicillium chrysogenum Wisconsin 54-1255 complete genome, contig Pc00c12	--	--	--	--	--	--	--	--	--	--	--	--	--	--	-	-	-
CL1003.Contig3_All	837	11	1.1884	26	2.4877	gi|425767882|gb|EKV06433.1|	221.9	8e-56	hypothetical protein PDIP_78750 [Penicillium digitatum Pd1] >gi|425769695|gb|EKV08181.1| hypothetical protein PDIG_69460 [Penicillium digitatum PHI26]	gi|211581525|emb|AM920427.1|	343	6e-91	Penicillium chrysogenum Wisconsin 54-1255 complete genome, contig Pc00c12	--	--	--	--	--	--	--	--	--	--	--	--	--	--	-	-	-
CL1004.Contig1_All	2139	10	0.4228	12	0.4493	gi|425778608|gb|EKV16726.1|	572.4	1e-160	Integral membrane protein, putative [Penicillium digitatum PHI26] >gi|425784127|gb|EKV21921.1| Integral membrane protein, putative [Penicillium digitatum Pd1]	gi|211587300|emb|AM920435.1|	729	0	Penicillium chrysogenum Wisconsin 54-1255 complete genome, contig Pc00c20	sp|P87155|MUG16_SCHPO	159	7e-38	Protein GMH1 homolog OS=Schizosaccharomyces pombe (strain 972 / ATCC 24843) GN=mug16 PE=1 SV=1	NMA1897	53.5	1e-06	COG0532	Translation initiation factor 2 (IF-2; GTPase)	K03646	2e-08	64.7	aci:ACIAD2621	colicin import membrane protein	-	-	-
CL1004.Contig2_All	2100	51	2.1961	30	1.1441	gi|425778608|gb|EKV16726.1|	582.8	7e-164	Integral membrane protein, putative [Penicillium digitatum PHI26] >gi|425784127|gb|EKV21921.1| Integral membrane protein, putative [Penicillium digitatum Pd1]	gi|211587300|emb|AM920435.1|	729	0	Penicillium chrysogenum Wisconsin 54-1255 complete genome, contig Pc00c20	sp|P87155|MUG16_SCHPO	169	5e-41	Protein GMH1 homolog OS=Schizosaccharomyces pombe (strain 972 / ATCC 24843) GN=mug16 PE=1 SV=1	NMA1897	53.5	1e-06	COG0532	Translation initiation factor 2 (IF-2; GTPase)	K03646	1e-08	64.7	aci:ACIAD2621	colicin import membrane protein	-	-	-
CL1004.Contig3_All	2212	59	2.4119	59	2.1361	gi|425778608|gb|EKV16726.1|	146.7	5e-158	Integral membrane protein, putative [Penicillium digitatum PHI26] >gi|425784127|gb|EKV21921.1| Integral membrane protein, putative [Penicillium digitatum Pd1]	gi|211587300|emb|AM920435.1|	729	0	Penicillium chrysogenum Wisconsin 54-1255 complete genome, contig Pc00c20	sp|P87155|MUG16_SCHPO	134	1e-36	Protein GMH1 homolog OS=Schizosaccharomyces pombe (strain 972 / ATCC 24843) GN=mug16 PE=1 SV=1	NMA1897	53.5	1e-06	COG0532	Translation initiation factor 2 (IF-2; GTPase)	K03646	2e-08	64.7	aci:ACIAD2621	colicin import membrane protein	-	-	-
CL1005.Contig1_All	1926	25	1.1738	43	1.788	gi|425777901|gb|EKV16053.1|	1108.6	0	TRNA nucleotidyltransferase [Penicillium digitatum Pd1] >gi|425779970|gb|EKV17993.1| TRNA nucleotidyltransferase [Penicillium digitatum PHI26]	gi|211588786|emb|AM920436.1|	1225	0	Penicillium chrysogenum Wisconsin 54-1255 complete genome, contig Pc00c21	sp|P21269|CCA1_YEAST	299	4e-80	CCA tRNA nucleotidyltransferase, mitochondrial OS=Saccharomyces cerevisiae (strain ATCC 204508 / S288c) GN=CCA1 PE=1 SV=1	YER168c	299	1e-80	COG0617	tRNA nucleotidyltransferase/poly(A) polymerase	K00974	3e-79	299	sce:YER168C	tRNA nucleotidyltransferase (CCA-adding enzyme) [EC:2.7.7.72 3.1.3.- 3.1.4.-]	GO:0006396//RNA processing	GO:0003723//RNA binding;GO:0016779//nucleotidyltransferase activity	-
CL1005.Contig2_All	2018	19	0.8514	44	1.7462	gi|425777901|gb|EKV16053.1|	1151.3	0	TRNA nucleotidyltransferase [Penicillium digitatum Pd1] >gi|425779970|gb|EKV17993.1| TRNA nucleotidyltransferase [Penicillium digitatum PHI26]	gi|211588786|emb|AM920436.1|	1225	0	Penicillium chrysogenum Wisconsin 54-1255 complete genome, contig Pc00c21	sp|P21269|CCA1_YEAST	297	1e-79	CCA tRNA nucleotidyltransferase, mitochondrial OS=Saccharomyces cerevisiae (strain ATCC 204508 / S288c) GN=CCA1 PE=1 SV=1	YER168c	297	4e-80	COG0617	tRNA nucleotidyltransferase/poly(A) polymerase	K00974	1e-78	297	sce:YER168C	tRNA nucleotidyltransferase (CCA-adding enzyme) [EC:2.7.7.72 3.1.3.- 3.1.4.-]	GO:0006396//RNA processing	GO:0003723//RNA binding;GO:0016779//nucleotidyltransferase activity	-
CL1006.Contig1_All	505	2	0.3581	14	2.2202	gi|425769908|gb|EKV08387.1|	110.9	6e-23	hypothetical protein PDIP_68920 [Penicillium digitatum Pd1] >gi|425771430|gb|EKV09873.1| hypothetical protein PDIG_59480 [Penicillium digitatum PHI26]	gi|211583076|emb|AM920428.1|	200	3e-48	Penicillium chrysogenum Wisconsin 54-1255 complete genome, contig Pc00c13	sp|Q08977|YP260_YEAST	50.1	5e-06	UPF0662 protein YPL260W OS=Saccharomyces cerevisiae (strain ATCC 204508 / S288c) GN=YPL260W PE=1 SV=1	--	--	--	--	--	--	--	--	--	--	-	GO:0004333//fumarate hydratase activity	-
CL1006.Contig2_All	1863	1055	51.2084	810	34.8197	gi|425769908|gb|EKV08387.1|	862.4	0	hypothetical protein PDIP_68920 [Penicillium digitatum Pd1] >gi|425771430|gb|EKV09873.1| hypothetical protein PDIG_59480 [Penicillium digitatum PHI26]	gi|211583076|emb|AM920428.1|	367	9e-98	Penicillium chrysogenum Wisconsin 54-1255 complete genome, contig Pc00c13	sp|Q9P6K3|YLF8_SCHPO	300	2e-80	UPF0662 protein C30C2.08 OS=Schizosaccharomyces pombe (strain 972 / ATCC 24843) GN=SPAC30C2.08 PE=3 SV=1	--	--	--	--	--	--	--	--	--	--	-	GO:0004333//fumarate hydratase activity	-
CL1007.Contig1_All	380	5	1.1898	8	1.686	gi|425771296|gb|EKV09743.1|	232.6	1e-59	Alpha/beta hydrolase, putative [Penicillium digitatum Pd1] >gi|425776827|gb|EKV15028.1| Alpha/beta hydrolase, putative [Penicillium digitatum PHI26]	gi|211591067|emb|AM920437.1|	214	2e-52	Penicillium chrysogenum Wisconsin 54-1255 complete genome, contig Pc00c22	sp|O94437|YFI3_SCHPO	90.5	2e-18	Abhydrolase domain-containing protein C22H12.03 OS=Schizosaccharomyces pombe (strain 972 / ATCC 24843) GN=SPAC22H12.03 PE=3 SV=1	SPAC22H12.03	90.5	7e-19	COG0596	Predicted hydrolases or acyltransferases (alpha/beta hydrolase superfamily)	K01175	2e-22	107	afm:AFUA_8G07300	[EC:3.1.-.-]	-	GO:0016787//hydrolase activity	-
CL1007.Contig2_All	474	10	1.9078	33	5.5756	gi|425771296|gb|EKV09743.1|	111.3	1e-54	Alpha/beta hydrolase, putative [Penicillium digitatum Pd1] >gi|425776827|gb|EKV15028.1| Alpha/beta hydrolase, putative [Penicillium digitatum PHI26]	gi|211591067|emb|AM920437.1|	373	1e-100	Penicillium chrysogenum Wisconsin 54-1255 complete genome, contig Pc00c22	sp|O94437|YFI3_SCHPO	54.3	1e-13	Abhydrolase domain-containing protein C22H12.03 OS=Schizosaccharomyces pombe (strain 972 / ATCC 24843) GN=SPAC22H12.03 PE=3 SV=1	SPAC22H12.03	54.3	4e-14	COG0596	Predicted hydrolases or acyltransferases (alpha/beta hydrolase superfamily)	K01175	1e-17	67.4	afm:AFUA_8G07300	[EC:3.1.-.-]	-	GO:0016787//hydrolase activity	-
CL1007.Contig3_All	452	16	3.201	15	2.6577	gi|425771296|gb|EKV09743.1|	297	6e-79	Alpha/beta hydrolase, putative [Penicillium digitatum Pd1] >gi|425776827|gb|EKV15028.1| Alpha/beta hydrolase, putative [Penicillium digitatum PHI26]	gi|211591067|emb|AM920437.1|	204	2e-49	Penicillium chrysogenum Wisconsin 54-1255 complete genome, contig Pc00c22	sp|O94437|YFI3_SCHPO	122	8e-28	Abhydrolase domain-containing protein C22H12.03 OS=Schizosaccharomyces pombe (strain 972 / ATCC 24843) GN=SPAC22H12.03 PE=3 SV=1	SPAC22H12.03	122	3e-28	COG0596	Predicted hydrolases or acyltransferases (alpha/beta hydrolase superfamily)	K01175	2e-30	133	afm:AFUA_8G07300	[EC:3.1.-.-]	-	GO:0016787//hydrolase activity	-
CL1008.Contig1_All	1163	9	0.6998	12	0.8263	--	--	--	--	gi|211584852|emb|AM920430.1|	246	1e-61	Penicillium chrysogenum Wisconsin 54-1255 complete genome, contig Pc00c15	--	--	--	--	--	--	--	--	--	--	--	--	--	--	-	-	-
CL1008.Contig2_All	1823	54	2.6786	161	7.0728	--	--	--	--	gi|211584852|emb|AM920430.1|	341	5e-90	Penicillium chrysogenum Wisconsin 54-1255 complete genome, contig Pc00c15	--	--	--	--	--	--	--	--	--	--	--	--	--	--	-	-	-
CL1009.Contig1_All	1223	49	3.623	20	1.3097	gi|425774000|gb|EKV12324.1|	594.7	9e-168	Inositol 5-phosphatase, putative [Penicillium digitatum Pd1] >gi|425776071|gb|EKV14306.1| Inositol 5-phosphatase, putative [Penicillium digitatum PHI26]	gi|211591067|emb|AM920437.1|	615	1e-172	Penicillium chrysogenum Wisconsin 54-1255 complete genome, contig Pc00c22	sp|Q9USQ6|SYJ2_SCHPO	68.9	5e-11	Inositol-1,4,5-trisphosphate 5-phosphatase 2 OS=Schizosaccharomyces pombe (strain 972 / ATCC 24843) GN=syj2 PE=2 SV=1	SPBC577.13_2	68.9	2e-11	COG5411	Phosphatidylinositol 5-phosphate phosphatase	K01099	3e-12	75.9	pif:PITG_12914	phosphatidylinositol-bisphosphatase [EC:3.1.3.36]	GO:0046854//phosphatidylinositol phosphorylation	-	-
CL1009.Contig2_All	1449	145	9.049	159	8.7878	gi|425774000|gb|EKV12324.1|	646.7	0	Inositol 5-phosphatase, putative [Penicillium digitatum Pd1] >gi|425776071|gb|EKV14306.1| Inositol 5-phosphatase, putative [Penicillium digitatum PHI26]	gi|211591067|emb|AM920437.1|	944	0	Penicillium chrysogenum Wisconsin 54-1255 complete genome, contig Pc00c22	sp|O43001|SYJ1_SCHPO	72.8	4e-12	Inositol-1,4,5-trisphosphate 5-phosphatase 1 OS=Schizosaccharomyces pombe (strain 972 / ATCC 24843) GN=syj1 PE=1 SV=1	SPBC2G2.02_2	72.8	1e-12	COG5411	Phosphatidylinositol 5-phosphate phosphatase	K01099	9e-15	84.7	pif:PITG_12914	phosphatidylinositol-bisphosphatase [EC:3.1.3.36]	GO:0046854//phosphatidylinositol phosphorylation	-	-
CL101.Contig1_All	305	13	3.8543	24	6.3018	--	--	--	--	--	--	--	--	--	--	--	--	--	--	--	--	--	--	--	--	--	--	-	-	-
CL1010.Contig1_All	809	73	8.1597	49	4.8507	gi|255930295|ref|XP_002556707.1|	75.5	6e-61	Pc06g00980 [Penicillium chrysogenum Wisconsin 54-1255] >gi|211581320|emb|CAP79091.1| Pc06g00980 [Penicillium chrysogenum Wisconsin 54-1255]	gi|211581229|emb|AM920421.1|	331	2e-87	Penicillium chrysogenum Wisconsin 54-1255 complete genome, contig Pc00c06	--	--	--	--	--	--	--	--	--	--	--	--	--	--	GO:0032259//methylation	GO:0008168//methyltransferase activity	-
CL1010.Contig2_All	682	5	0.663	7	0.822	gi|255930295|ref|XP_002556707.1|	247.3	1e-63	Pc06g00980 [Penicillium chrysogenum Wisconsin 54-1255] >gi|211581320|emb|CAP79091.1| Pc06g00980 [Penicillium chrysogenum Wisconsin 54-1255]	gi|211581229|emb|AM920421.1|	260	5e-66	Penicillium chrysogenum Wisconsin 54-1255 complete genome, contig Pc00c06	--	--	--	--	--	--	--	--	--	--	--	--	--	--	GO:0032259//methylation	GO:0008168//methyltransferase activity	-
CL1011.Contig1_All	244	16	5.9297	12	3.9386	gi|255939574|ref|XP_002560556.1|	80.9	7e-14	Pc16g01820 [Penicillium chrysogenum Wisconsin 54-1255] >gi|211585179|emb|CAP92852.1| Pc16g01820 [Penicillium chrysogenum Wisconsin 54-1255]	gi|211585052|emb|AM920431.1|	89.7	4e-15	Penicillium chrysogenum Wisconsin 54-1255 complete genome, contig Pc00c16	--	--	--	--	--	--	--	--	--	--	--	--	--	--	-	-	-
CL1011.Contig2_All	876	704	72.6725	891	81.4566	gi|255939574|ref|XP_002560556.1|	421	1e-115	Pc16g01820 [Penicillium chrysogenum Wisconsin 54-1255] >gi|211585179|emb|CAP92852.1| Pc16g01820 [Penicillium chrysogenum Wisconsin 54-1255]	gi|211585052|emb|AM920431.1|	541	1e-150	Penicillium chrysogenum Wisconsin 54-1255 complete genome, contig Pc00c16	sp|P40206|JLP2_YEAST	132	2e-30	Protein JLP2 OS=Saccharomyces cerevisiae (strain ATCC 204508 / S288c) GN=JLP2 PE=1 SV=2	CAC2111	50.1	5e-06	COG1293	Predicted RNA-binding protein homologous to eukaryotic snRNP	--	--	--	--	--	-	-	-
CL1012.Contig1_All	491	15221	2803.26	6206	1012.24	gi|425767429|gb|EKV06003.1|	137.1	8e-31	hypothetical protein PDIG_82000 [Penicillium digitatum PHI26] >gi|425779654|gb|EKV17695.1| Hypothetical protein PDIP_30350 [Penicillium digitatum Pd1]	gi|211583076|emb|AM920428.1|	186	4e-44	Penicillium chrysogenum Wisconsin 54-1255 complete genome, contig Pc00c13	sp|P22151|GRG1_NEUCR	75.5	1e-13	Glucose-repressible gene protein OS=Neurospora crassa (strain ATCC 24698 / 74-OR23-1A / CBS 708.71 / DSM 1257 / FGSC 987) GN=grg-1 PE=2 SV=1	--	--	--	--	--	--	--	--	--	--	-	-	-
CL1013.Contig1_All	1916	271	12.7901	317	13.25	gi|425772774|gb|EKV11162.1|	760.8	0	Uracil-DNA glycosylase [Penicillium digitatum Pd1] >gi|425773565|gb|EKV11912.1| Uracil-DNA glycosylase [Penicillium digitatum PHI26]	gi|211588786|emb|AM920436.1|	618	1e-173	Penicillium chrysogenum Wisconsin 54-1255 complete genome, contig Pc00c21	sp|O74834|UNG_SCHPO	324	1e-87	Uracil-DNA glycosylase OS=Schizosaccharomyces pombe (strain 972 / ATCC 24843) GN=ung1 PE=3 SV=1	SPCC1183.06	324	4e-88	COG0692	Uracil DNA glycosylase	K03648	0	664	pcs:Pc21g11270	uracil-DNA glycosylase [EC:3.2.2.27]	GO:0006284//base-excision repair	GO:0004844//uracil DNA N-glycosylase activity	-
CL1013.Contig2_All	474	16	3.0524	3	0.5069	gi|255954811|ref|XP_002568158.1|	180.3	9e-44	Pc21g11260 [Penicillium chrysogenum Wisconsin 54-1255] >gi|211589869|emb|CAP96023.1| Pc21g11260 [Penicillium chrysogenum Wisconsin 54-1255]	gi|211588786|emb|AM920436.1|	131	2e-27	Penicillium chrysogenum Wisconsin 54-1255 complete genome, contig Pc00c21	--	--	--	--	--	--	--	--	--	--	--	--	--	--	GO:0006351//transcription, DNA-dependent	GO:0003677//DNA binding;GO:0008270//zinc ion binding	GO:0005634//nucleus
CL1014.Contig1_All	3134	508	14.6577	498	12.7257	gi|425768920|gb|EKV07431.1|	746.1	0	hypothetical protein PDIG_72920 [Penicillium digitatum PHI26] >gi|425776243|gb|EKV14467.1| hypothetical protein PDIP_43400 [Penicillium digitatum Pd1]	gi|211591067|emb|AM920437.1|	763	0	Penicillium chrysogenum Wisconsin 54-1255 complete genome, contig Pc00c22	sp|Q00648|CSN7_EMENI	347	2e-94	COP9 signalosome complex subunit 7 OS=Emericella nidulans (strain FGSC A4 / ATCC 38163 / CBS 112.46 / NRRL 194 / M139) GN=csnG PE=1 SV=1	--	--	--	--	--	K12180	1e-152	544	pcs:Pc22g04320	COP9 signalosome complex subunit 7	GO:0038032//termination of G-protein coupled receptor signaling pathway	-	-
CL1014.Contig2_All	1256	13	0.936	16	1.0202	gi|425768921|gb|EKV07432.1|	177.2	4e-42	COP9 signalosome subunit 7 (CsnG), putative [Penicillium digitatum PHI26] >gi|425776244|gb|EKV14468.1| COP9 signalosome subunit 7 (CsnG), putative [Penicillium digitatum Pd1]	gi|211591067|emb|AM920437.1|	777	0	Penicillium chrysogenum Wisconsin 54-1255 complete genome, contig Pc00c22	sp|Q00648|CSN7_EMENI	218	3e-90	COP9 signalosome complex subunit 7 OS=Emericella nidulans (strain FGSC A4 / ATCC 38163 / CBS 112.46 / NRRL 194 / M139) GN=csnG PE=1 SV=1	--	--	--	--	--	K12180	3e-105	385	pcs:Pc22g04320	COP9 signalosome complex subunit 7	-	-	-
CL1015.Contig1_All	1042	135	11.7157	29	2.2289	gi|425770056|gb|EKV08531.1|	583.6	1e-164	hypothetical protein PDIP_68230 [Penicillium digitatum Pd1] >gi|425771748|gb|EKV10185.1| hypothetical protein PDIG_58760 [Penicillium digitatum PHI26]	gi|211584616|emb|AM920429.1|	793	0	Penicillium chrysogenum Wisconsin 54-1255 complete genome, contig Pc00c14	sp|A0B3M8|UGL_BURCH	189	2e-47	Ureidoglycolate lyase OS=Burkholderia cenocepacia (strain HI2424) GN=Bcen2424_5521 PE=3 SV=1	AGc22	201	1e-51	COG0179	2-keto-4-pentenoate hydratase/2-oxohepta-3-ene-1,7-dioic acid hydratase (catechol pathway)	K03142	5e-59	231	pno:SNOG_01225	transcription initiation factor TFIIH subunit 2	GO:0008152//metabolic process	GO:0016787//hydrolase activity	-
CL1015.Contig2_All	1069	6	0.5075	84	6.293	gi|425770056|gb|EKV08531.1|	573.9	1e-161	hypothetical protein PDIP_68230 [Penicillium digitatum Pd1] >gi|425771748|gb|EKV10185.1| hypothetical protein PDIG_58760 [Penicillium digitatum PHI26]	gi|211584616|emb|AM920429.1|	837	0	Penicillium chrysogenum Wisconsin 54-1255 complete genome, contig Pc00c14	sp|A0B3M8|UGL_BURCH	189	2e-47	Ureidoglycolate lyase OS=Burkholderia cenocepacia (strain HI2424) GN=Bcen2424_5521 PE=3 SV=1	AGc22	201	1e-51	COG0179	2-keto-4-pentenoate hydratase/2-oxohepta-3-ene-1,7-dioic acid hydratase (catechol pathway)	K03142	2e-58	228	pno:SNOG_01225	transcription initiation factor TFIIH subunit 2	GO:0008152//metabolic process	GO:0016787//hydrolase activity	-
CL1016.Contig1_All	621	6	0.8737	2	0.2579	gi|425771228|gb|EKV09677.1|	230.7	1e-58	hypothetical protein PDIP_63570 [Penicillium digitatum Pd1] >gi|425776781|gb|EKV14985.1| hypothetical protein PDIG_29140 [Penicillium digitatum PHI26]	gi|211591067|emb|AM920437.1|	248	2e-62	Penicillium chrysogenum Wisconsin 54-1255 complete genome, contig Pc00c22	sp|P10563|QUTA_EMENI	57	7e-08	Quinic acid utilization activator OS=Emericella nidulans (strain FGSC A4 / ATCC 38163 / CBS 112.46 / NRRL 194 / M139) GN=qutA PE=4 SV=2	--	--	--	--	--	K09240	1e-06	55.8	cgr:CAGL0M03025g	transcriptional regulatory protein CAT8	GO:0006351//transcription, DNA-dependent	GO:0005488//binding	-
CL1016.Contig2_All	1104	38	3.1125	79	5.7307	gi|425771228|gb|EKV09677.1|	394.4	1e-107	hypothetical protein PDIP_63570 [Penicillium digitatum Pd1] >gi|425776781|gb|EKV14985.1| hypothetical protein PDIG_29140 [Penicillium digitatum PHI26]	gi|211591067|emb|AM920437.1|	331	3e-87	Penicillium chrysogenum Wisconsin 54-1255 complete genome, contig Pc00c22	sp|P10563|QUTA_EMENI	56.6	2e-07	Quinic acid utilization activator OS=Emericella nidulans (strain FGSC A4 / ATCC 38163 / CBS 112.46 / NRRL 194 / M139) GN=qutA PE=4 SV=2	--	--	--	--	--	K09240	3e-06	55.8	cgr:CAGL0M03025g	transcriptional regulatory protein CAT8	GO:0006351//transcription, DNA-dependent	GO:0005488//binding	-
CL1017.Contig1_All	985	21	1.9279	23	1.87	gi|425773793|gb|EKV12124.1|	453.8	1e-125	Ankyrin repeat protein (Yar1), putative [Penicillium digitatum Pd1] >gi|425775972|gb|EKV14211.1| Ankyrin repeat protein (Yar1), putative [Penicillium digitatum PHI26]	gi|211591067|emb|AM920437.1|	414	1e-112	Penicillium chrysogenum Wisconsin 54-1255 complete genome, contig Pc00c22	sp|P46683|YAR1_YEAST	92.4	3e-18	Ankyrin repeat-containing protein YAR1 OS=Saccharomyces cerevisiae (strain ATCC 204508 / S288c) GN=YAR1 PE=1 SV=1	RSp1215	55.5	1e-07	COG0666	FOG: Ankyrin repeat	K06867	3e-26	122	ssl:SS1G_01676		-	-	-
CL1017.Contig2_All	927	53	5.1701	97	8.38	gi|425773793|gb|EKV12124.1|	453.8	1e-125	Ankyrin repeat protein (Yar1), putative [Penicillium digitatum Pd1] >gi|425775972|gb|EKV14211.1| Ankyrin repeat protein (Yar1), putative [Penicillium digitatum PHI26]	gi|211591067|emb|AM920437.1|	414	1e-112	Penicillium chrysogenum Wisconsin 54-1255 complete genome, contig Pc00c22	sp|P46683|YAR1_YEAST	92.4	3e-18	Ankyrin repeat-containing protein YAR1 OS=Saccharomyces cerevisiae (strain ATCC 204508 / S288c) GN=YAR1 PE=1 SV=1	RSp1215	55.5	1e-07	COG0666	FOG: Ankyrin repeat	K06867	3e-26	122	ssl:SS1G_01676		-	-	-
CL1018.Contig1_All	1616	23	1.287	2	0.0991	gi|425772366|gb|EKV10773.1|	420.2	0	hypothetical protein PDIG_55040 [Penicillium digitatum PHI26] >gi|425774776|gb|EKV13076.1| hypothetical protein PDIP_50250 [Penicillium digitatum Pd1]	gi|211588786|emb|AM920436.1|	172	2e-39	Penicillium chrysogenum Wisconsin 54-1255 complete genome, contig Pc00c21	--	--	--	--	--	--	--	--	--	--	--	--	--	--	-	-	-
CL1018.Contig2_All	4514	969	19.4117	813	14.4239	gi|425772365|gb|EKV10772.1|	1671.4	0	hypothetical protein PDIG_55030 [Penicillium digitatum PHI26] >gi|425774775|gb|EKV13075.1| hypothetical protein PDIP_50240 [Penicillium digitatum Pd1]	gi|211588786|emb|AM920436.1|	361	1e-95	Penicillium chrysogenum Wisconsin 54-1255 complete genome, contig Pc00c21	sp|Q8G447|PNP_BIFLO	62.4	2e-08	Polyribonucleotide nucleotidyltransferase OS=Bifidobacterium longum (strain NCC 2705) GN=pnp PE=3 SV=1	PA2976	52.4	7e-06	COG1530	Ribonucleases G and E	K03254	6e-14	84	pfh:PFHG_02794	translation initiation factor 3 subunit A	-	-	-
CL1019.Contig1_All	3518	365	9.3821	232	5.2813	gi|425780088|gb|EKV18108.1|	1133.2	0	hypothetical protein PDIP_28460 [Penicillium digitatum Pd1]	gi|211588786|emb|AM920436.1|	928	0	Penicillium chrysogenum Wisconsin 54-1255 complete genome, contig Pc00c21	--	--	--	--	--	--	--	--	--	--	--	--	--	--	-	-	-
CL1019.Contig2_All	694	1	0.1303	5	0.577	gi|425780088|gb|EKV18108.1|	448.4	3e-124	hypothetical protein PDIP_28460 [Penicillium digitatum Pd1]	gi|211583076|emb|AM920428.1|	168	2e-38	Penicillium chrysogenum Wisconsin 54-1255 complete genome, contig Pc00c13	--	--	--	--	--	--	--	--	--	--	--	--	--	--	-	-	-
CL102.Contig1_All	1315	298	20.4924	124	7.5518	gi|425774249|gb|EKV12562.1|	511.9	8e-143	hypothetical protein PDIG_43150 [Penicillium digitatum PHI26] >gi|425778528|gb|EKV16652.1| hypothetical protein PDIP_34380 [Penicillium digitatum Pd1]	gi|211581525|emb|AM920427.1|	896	0	Penicillium chrysogenum Wisconsin 54-1255 complete genome, contig Pc00c12	sp|P28003|FUN19_YEAST	134	8e-31	SWIRM domain-containing protein FUN19 OS=Saccharomyces cerevisiae (strain ATCC 204508 / S288c) GN=FUN19 PE=1 SV=3	--	--	--	--	--	K11314	6e-07	58.5	lel:LELG_00713	transcriptional adapter 2-alpha	-	GO:0003677//DNA binding	-
CL102.Contig2_All	1385	2972	194.044	663	38.3369	gi|425774249|gb|EKV12562.1|	511.9	9e-143	hypothetical protein PDIG_43150 [Penicillium digitatum PHI26] >gi|425778528|gb|EKV16652.1| hypothetical protein PDIP_34380 [Penicillium digitatum Pd1]	gi|211581525|emb|AM920427.1|	896	0	Penicillium chrysogenum Wisconsin 54-1255 complete genome, contig Pc00c12	sp|P28003|FUN19_YEAST	134	8e-31	SWIRM domain-containing protein FUN19 OS=Saccharomyces cerevisiae (strain ATCC 204508 / S288c) GN=FUN19 PE=1 SV=3	--	--	--	--	--	K11314	6e-07	58.5	lel:LELG_00713	transcriptional adapter 2-alpha	-	GO:0003677//DNA binding	-
CL102.Contig3_All	217	0	0	8	2.9525	gi|255931595|ref|XP_002557354.1|	147.5	6e-34	Pc12g05070 [Penicillium chrysogenum Wisconsin 54-1255] >gi|211581973|emb|CAP80134.1| Pc12g05070 [Penicillium chrysogenum Wisconsin 54-1255]	gi|211581525|emb|AM920427.1|	430	1e-118	Penicillium chrysogenum Wisconsin 54-1255 complete genome, contig Pc00c12	sp|P28003|FUN19_YEAST	86.3	4e-17	SWIRM domain-containing protein FUN19 OS=Saccharomyces cerevisiae (strain ATCC 204508 / S288c) GN=FUN19 PE=1 SV=3	--	--	--	--	--	--	--	--	--	--	-	GO:0003677//DNA binding	-
CL1020.Contig1_All	3696	5252	128.497	3946	85.5023	gi|425778008|gb|EKV16155.1|	2323.1	0	Phospholipase D (PLD), putative [Penicillium digitatum Pd1] >gi|425780644|gb|EKV18650.1| Phospholipase D (PLD), putative [Penicillium digitatum PHI26]	gi|211588786|emb|AM920436.1|	1213	0	Penicillium chrysogenum Wisconsin 54-1255 complete genome, contig Pc00c21	sp|Q09706|PLD1_SCHPO	214	2e-54	Phospholipase D1 OS=Schizosaccharomyces pombe (strain 972 / ATCC 24843) GN=pld1 PE=1 SV=1	SPAC2F7.16c	214	7e-55	COG1502	Phosphatidylserine/phosphatidylglycerophosphate/cardiolipin synthases and related enzymes	K01115	0	1974	pcs:Pc21g01360	phospholipase D [EC:3.1.4.4]	GO:0008152//metabolic process	GO:0003824//catalytic activity	-
CL1020.Contig2_All	201	0	0	8	3.1875	gi|255952907|ref|XP_002567206.1|	142.5	2e-32	Pc21g01360 [Penicillium chrysogenum Wisconsin 54-1255] >gi|211588917|emb|CAP95033.1| Pc21g01360 [Penicillium chrysogenum Wisconsin 54-1255]	gi|211588786|emb|AM920436.1|	398	1e-108	Penicillium chrysogenum Wisconsin 54-1255 complete genome, contig Pc00c21	--	--	--	--	--	--	--	--	--	K01115	4e-33	142	pcs:Pc21g01360	phospholipase D [EC:3.1.4.4]	GO:0008152//metabolic process	GO:0003824//catalytic activity	-
CL1020.Contig3_All	248	0	0	16	5.1668	gi|255952907|ref|XP_002567206.1|	171	5e-41	Pc21g01360 [Penicillium chrysogenum Wisconsin 54-1255] >gi|211588917|emb|CAP95033.1| Pc21g01360 [Penicillium chrysogenum Wisconsin 54-1255]	gi|211588786|emb|AM920436.1|	492	1e-136	Penicillium chrysogenum Wisconsin 54-1255 complete genome, contig Pc00c21	--	--	--	--	--	--	--	--	--	K01115	1e-41	171	pcs:Pc21g01360	phospholipase D [EC:3.1.4.4]	GO:0008152//metabolic process	GO:0003824//catalytic activity	-
CL1021.Contig1_All	796	43	4.8849	87	8.753	gi|425774062|gb|EKV12381.1|	332.4	4e-89	hypothetical protein PDIP_52490 [Penicillium digitatum Pd1]	gi|211591067|emb|AM920437.1|	613	1e-172	Penicillium chrysogenum Wisconsin 54-1255 complete genome, contig Pc00c22	--	--	--	--	--	--	--	--	--	--	--	--	--	--	-	-	-
CL1021.Contig2_All	435	9	1.8709	7	1.2887	gi|425774062|gb|EKV12381.1|	176.8	1e-42	hypothetical protein PDIP_52490 [Penicillium digitatum Pd1]	gi|211591067|emb|AM920437.1|	291	9e-76	Penicillium chrysogenum Wisconsin 54-1255 complete genome, contig Pc00c22	--	--	--	--	--	--	--	--	--	--	--	--	--	--	-	-	-
CL1021.Contig3_All	1769	367	18.7603	394	17.837	gi|425774062|gb|EKV12381.1|	823.2	0	hypothetical protein PDIP_52490 [Penicillium digitatum Pd1]	gi|211591067|emb|AM920437.1|	712	0	Penicillium chrysogenum Wisconsin 54-1255 complete genome, contig Pc00c22	sp|C1B313|IF2_RHOOB	63.5	3e-09	Translation initiation factor IF-2 OS=Rhodococcus opacus (strain B4) GN=infB PE=3 SV=1	--	--	--	--	--	K15172	9e-09	65.1	tml:GSTUM_00010524001	transcription elongation factor SPT5	-	-	-
CL1022.Contig1_All	973	54	5.0186	56	4.6092	gi|425771589|gb|EKV10027.1|	650.2	0	hypothetical protein PDIP_61650 [Penicillium digitatum Pd1] >gi|425777093|gb|EKV15283.1| hypothetical protein PDIG_27210 [Penicillium digitatum PHI26]	gi|211591067|emb|AM920437.1|	922	0	Penicillium chrysogenum Wisconsin 54-1255 complete genome, contig Pc00c22	sp|Q10225|BTB3_SCHPO	141	6e-33	BTB/POZ domain-containing protein 3 OS=Schizosaccharomyces pombe (strain 972 / ATCC 24843) GN=btb3 PE=1 SV=1	SPAC13D6.04c	141	2e-33	COG0666	FOG: Ankyrin repeat	K06867	2e-32	142	yli:YALI0D10087g		-	-	-
CL1023.Contig1_All	578	7	1.0951	26	3.6025	--	--	--	--	gi|211591067|emb|AM920437.1|	232	1e-57	Penicillium chrysogenum Wisconsin 54-1255 complete genome, contig Pc00c22	--	--	--	--	--	--	--	--	--	--	--	--	--	--	-	-	-
CL1023.Contig2_All	735	44	5.4134	19	2.0702	--	--	--	--	gi|211591067|emb|AM920437.1|	232	1e-57	Penicillium chrysogenum Wisconsin 54-1255 complete genome, contig Pc00c22	--	--	--	--	--	--	--	--	--	--	--	--	--	--	-	-	-
CL1024.Contig1_All	366	5	1.2354	1	0.2188	--	--	--	--	--	--	--	--	--	--	--	--	--	--	--	--	--	--	--	--	--	--	-	-	-
CL1024.Contig2_All	424	23	4.9053	20	3.7776	--	--	--	--	--	--	--	--	--	--	--	--	--	--	--	--	--	--	--	--	--	--	-	-	-
CL1025.Contig1_All	2806	25	0.8057	60	1.7124	gi|425781089|gb|EKV19071.1|	1359.4	0	DNA helicase, putative [Penicillium digitatum PHI26] >gi|425783223|gb|EKV21082.1| DNA helicase, putative [Penicillium digitatum Pd1]	gi|211584852|emb|AM920430.1|	1378	0	Penicillium chrysogenum Wisconsin 54-1255 complete genome, contig Pc00c15	sp|O94247|HCS1_SCHPO	520	2e-146	DNA polymerase alpha-associated DNA helicase A OS=Schizosaccharomyces pombe (strain 972 / ATCC 24843) GN=hcs1 PE=3 SV=1	SPCC737.07c	520	6e-147	COG1112	Superfamily I DNA and RNA helicases and helicase subunits	K01529	2e-73	280	aae:aq_2057	[EC:3.6.1.-]	-	GO:0005524//ATP binding;GO:0004386//helicase activity;GO:0003677//DNA binding	-
CL1025.Contig2_All	2860	31	0.9802	124	3.4722	gi|425781089|gb|EKV19071.1|	375.2	0	DNA helicase, putative [Penicillium digitatum PHI26] >gi|425783223|gb|EKV21082.1| DNA helicase, putative [Penicillium digitatum Pd1]	gi|211584852|emb|AM920430.1|	1974	0	Penicillium chrysogenum Wisconsin 54-1255 complete genome, contig Pc00c15	sp|O94247|HCS1_SCHPO	469	2e-141	DNA polymerase alpha-associated DNA helicase A OS=Schizosaccharomyces pombe (strain 972 / ATCC 24843) GN=hcs1 PE=3 SV=1	SPCC737.07c	469	5e-142	COG1112	Superfamily I DNA and RNA helicases and helicase subunits	K01529	2e-73	280	aae:aq_2057	[EC:3.6.1.-]	-	GO:0005524//ATP binding;GO:0004386//helicase activity;GO:0003677//DNA binding	-
CL1026.Contig1_All	1654	14	0.7654	22	1.0652	gi|425774807|gb|EKV13106.1|	810.1	0	hypothetical protein PDIG_39840 [Penicillium digitatum PHI26] >gi|425780872|gb|EKV18867.1| hypothetical protein PDIP_25380 [Penicillium digitatum Pd1]	gi|211591067|emb|AM920437.1|	955	0	Penicillium chrysogenum Wisconsin 54-1255 complete genome, contig Pc00c22	sp|O74814|YJ03_SCHPO	129	6e-29	UPF0400 protein C337.03 OS=Schizosaccharomyces pombe (strain 972 / ATCC 24843) GN=SPBC337.03 PE=1 SV=1	--	--	--	--	--	K15559	0	707	pcs:Pc22g12150	regulator of Ty1 transposition protein 103	-	-	-
CL1026.Contig2_All	1710	109	5.7641	33	1.5455	gi|425774807|gb|EKV13106.1|	821.2	0	hypothetical protein PDIG_39840 [Penicillium digitatum PHI26] >gi|425780872|gb|EKV18867.1| hypothetical protein PDIP_25380 [Penicillium digitatum Pd1]	gi|211591067|emb|AM920437.1|	811	0	Penicillium chrysogenum Wisconsin 54-1255 complete genome, contig Pc00c22	sp|O74814|YJ03_SCHPO	134	2e-30	UPF0400 protein C337.03 OS=Schizosaccharomyces pombe (strain 972 / ATCC 24843) GN=SPBC337.03 PE=1 SV=1	--	--	--	--	--	K15559	0	719	pcs:Pc22g12150	regulator of Ty1 transposition protein 103	-	-	-
CL1027.Contig1_All	307	11	3.2401	9	2.3478	--	--	--	--	gi|211583076|emb|AM920428.1|	67.9	2e-08	Penicillium chrysogenum Wisconsin 54-1255 complete genome, contig Pc00c13	--	--	--	--	--	--	--	--	--	--	--	--	--	--	-	-	-
CL1027.Contig2_All	1154	106	8.3062	79	5.4824	gi|425777776|gb|EKV15932.1|	273.9	3e-71	C6 transcription factor Ctf1A, putative [Penicillium digitatum PHI26] >gi|425782655|gb|EKV20553.1| C6 transcription factor Ctf1A, putative [Penicillium digitatum Pd1]	gi|211583076|emb|AM920428.1|	303	7e-79	Penicillium chrysogenum Wisconsin 54-1255 complete genome, contig Pc00c13	sp|P52958|CTF1A_FUSSO	112	4e-24	Cutinase transcription factor 1 alpha OS=Fusarium solani subsp. pisi GN=CTF1-ALPHA PE=2 SV=1	--	--	--	--	--	--	--	--	--	--	GO:0006351//transcription, DNA-dependent	GO:0005488//binding	-
CL1028.Contig1_All	1116	84	6.8064	36	2.5834	gi|255948518|ref|XP_002565026.1|	650.6	0	Pc22g10180 [Penicillium chrysogenum Wisconsin 54-1255] >gi|211592043|emb|CAP98306.1| Pc22g10180 [Penicillium chrysogenum Wisconsin 54-1255]	gi|211591067|emb|AM920437.1|	502	1e-138	Penicillium chrysogenum Wisconsin 54-1255 complete genome, contig Pc00c22	sp|P52958|CTF1A_FUSSO	55.8	4e-07	Cutinase transcription factor 1 alpha OS=Fusarium solani subsp. pisi GN=CTF1-ALPHA PE=2 SV=1	--	--	--	--	--	--	--	--	--	--	GO:0006357//regulation of transcription from RNA polymerase II promoter	GO:0008270//zinc ion binding;GO:0000981//sequence-specific DNA binding RNA polymerase II transcription factor activity;GO:0003677//DNA binding	GO:0005634//nucleus
CL1028.Contig2_All	447	0	0	0	0	gi|255948518|ref|XP_002565026.1|	267.7	4e-70	Pc22g10180 [Penicillium chrysogenum Wisconsin 54-1255] >gi|211592043|emb|CAP98306.1| Pc22g10180 [Penicillium chrysogenum Wisconsin 54-1255]	gi|211591067|emb|AM920437.1|	402	1e-109	Penicillium chrysogenum Wisconsin 54-1255 complete genome, contig Pc00c22	--	--	--	--	--	--	--	--	--	--	--	--	--	--	GO:0006357//regulation of transcription from RNA polymerase II promoter	GO:0008270//zinc ion binding;GO:0000981//sequence-specific DNA binding RNA polymerase II transcription factor activity;GO:0003677//DNA binding	GO:0005634//nucleus
CL1029.Contig1_All	320	1	0.2826	17	4.2545	gi|255932105|ref|XP_002557609.1|	212.2	2e-53	Pc12g07740 [Penicillium chrysogenum Wisconsin 54-1255] >gi|211582228|emb|CAP80401.1| Pc12g07740 [Penicillium chrysogenum Wisconsin 54-1255]	gi|211581525|emb|AM920427.1|	634	1e-179	Penicillium chrysogenum Wisconsin 54-1255 complete genome, contig Pc00c12	--	--	--	--	--	--	--	--	--	--	--	--	--	--	-	-	-
CL1029.Contig2_All	248	0	0	26	8.396	gi|255932105|ref|XP_002557609.1|	79.7	1e-13	Pc12g07740 [Penicillium chrysogenum Wisconsin 54-1255] >gi|211582228|emb|CAP80401.1| Pc12g07740 [Penicillium chrysogenum Wisconsin 54-1255]	gi|211581525|emb|AM920427.1|	492	1e-136	Penicillium chrysogenum Wisconsin 54-1255 complete genome, contig Pc00c12	--	--	--	--	--	--	--	--	--	--	--	--	--	--	-	-	-
CL1029.Contig3_All	1751	1662	85.8314	2852	130.442	gi|425774179|gb|EKV12496.1|	436.8	5e-120	hypothetical protein PDIG_44200 [Penicillium digitatum PHI26] >gi|425778363|gb|EKV16493.1| hypothetical protein PDIP_35430 [Penicillium digitatum Pd1]	gi|211581525|emb|AM920427.1|	842	0	Penicillium chrysogenum Wisconsin 54-1255 complete genome, contig Pc00c12	--	--	--	--	--	--	--	--	--	--	--	--	--	--	-	-	-
CL103.Contig1_All	1578	15	0.8596	4	0.203	gi|255937427|ref|XP_002559740.1|	892.1	0	Pc13g13260 [Penicillium chrysogenum Wisconsin 54-1255] >gi|211584360|emb|CAP92395.1| Pc13g13260 [Penicillium chrysogenum Wisconsin 54-1255]	gi|211583076|emb|AM920428.1|	1475	0	Penicillium chrysogenum Wisconsin 54-1255 complete genome, contig Pc00c13	sp|P37512|YYAL_BACSU	297	9e-80	Uncharacterized protein YyaL OS=Bacillus subtilis (strain 168) GN=yyaL PE=4 SV=1	aq_2146	325	1e-88	COG1331	Highly conserved protein containing a thioredoxin domain	K06888	3e-95	352	cts:Ctha_1399		GO:0008152//metabolic process	GO:0003824//catalytic activity	-
CL103.Contig2_All	1523	20	1.1875	22	1.1568	gi|255937427|ref|XP_002559740.1|	892.1	0	Pc13g13260 [Penicillium chrysogenum Wisconsin 54-1255] >gi|211584360|emb|CAP92395.1| Pc13g13260 [Penicillium chrysogenum Wisconsin 54-1255]	gi|211583076|emb|AM920428.1|	1475	0	Penicillium chrysogenum Wisconsin 54-1255 complete genome, contig Pc00c13	sp|P37512|YYAL_BACSU	297	8e-80	Uncharacterized protein YyaL OS=Bacillus subtilis (strain 168) GN=yyaL PE=4 SV=1	aq_2146	325	1e-88	COG1331	Highly conserved protein containing a thioredoxin domain	K06888	3e-95	352	cts:Ctha_1399		GO:0008152//metabolic process	GO:0003824//catalytic activity	-
CL1030.Contig1_All	1702	53	2.8159	16	0.7529	gi|425777602|gb|EKV15763.1|	1006.9	0	hypothetical protein PDIP_39280 [Penicillium digitatum Pd1] >gi|425779802|gb|EKV17832.1| hypothetical protein PDIG_13060 [Penicillium digitatum PHI26]	gi|211581229|emb|AM920421.1|	1786	0	Penicillium chrysogenum Wisconsin 54-1255 complete genome, contig Pc00c06	--	--	--	--	--	--	--	--	--	--	--	--	--	--	-	GO:0003677//DNA binding;GO:0003682//chromatin binding	-
CL1030.Contig2_All	1517	117	6.9743	116	6.1239	gi|425777602|gb|EKV15763.1|	653.3	0	hypothetical protein PDIP_39280 [Penicillium digitatum Pd1] >gi|425779802|gb|EKV17832.1| hypothetical protein PDIG_13060 [Penicillium digitatum PHI26]	gi|211581229|emb|AM920421.1|	1560	0	Penicillium chrysogenum Wisconsin 54-1255 complete genome, contig Pc00c06	--	--	--	--	--	--	--	--	--	--	--	--	--	--	-	GO:0003677//DNA binding;GO:0003682//chromatin binding	-
CL1030.Contig3_All	2299	347	13.6487	344	11.9832	gi|425777602|gb|EKV15763.1|	653.3	0	hypothetical protein PDIP_39280 [Penicillium digitatum Pd1] >gi|425779802|gb|EKV17832.1| hypothetical protein PDIG_13060 [Penicillium digitatum PHI26]	gi|211581229|emb|AM920421.1|	1560	0	Penicillium chrysogenum Wisconsin 54-1255 complete genome, contig Pc00c06	sp|P0C2J1|YP14B_YEAST	62	1e-08	Transposon Ty1-PR3 Gag-Pol polyprotein OS=Saccharomyces cerevisiae (strain ATCC 204508 / S288c) GN=TY1B-PR3 PE=3 SV=1	--	--	--	--	--	--	--	--	--	--	GO:0015074//DNA integration	GO:0003677//DNA binding;GO:0003682//chromatin binding	-
CL1031.Contig1_All	2163	294	12.2911	434	16.0689	gi|425771917|gb|EKV10346.1|	630.6	3e-178	Thiamin pyrophosphokinase-related protein [Penicillium digitatum Pd1] >gi|425777312|gb|EKV15493.1| Thiamin pyrophosphokinase-related protein [Penicillium digitatum PHI26]	gi|211588786|emb|AM920436.1|	1094	0	Penicillium chrysogenum Wisconsin 54-1255 complete genome, contig Pc00c21	sp|P47173|YJ9J_YEAST	212	5e-54	Uncharacterized protein YJR142W OS=Saccharomyces cerevisiae (strain ATCC 204508 / S288c) GN=YJR142W PE=1 SV=1	YJR142w	212	2e-54	COG0494	NTP pyrophosphohydrolases including oxidative damage repair enzymes	K03016	4e-75	285	pcs:Pc21g06060	DNA-directed RNA polymerases I, II, and III subunit RPABC3	GO:0016310//phosphorylation	GO:0016787//hydrolase activity;GO:0016301//kinase activity	-
CL1031.Contig2_All	726	27	3.363	7	0.7722	gi|425771917|gb|EKV10346.1|	474.6	5e-132	Thiamin pyrophosphokinase-related protein [Penicillium digitatum Pd1] >gi|425777312|gb|EKV15493.1| Thiamin pyrophosphokinase-related protein [Penicillium digitatum PHI26]	gi|211588786|emb|AM920436.1|	702	0	Penicillium chrysogenum Wisconsin 54-1255 complete genome, contig Pc00c21	sp|P47173|YJ9J_YEAST	101	4e-21	Uncharacterized protein YJR142W OS=Saccharomyces cerevisiae (strain ATCC 204508 / S288c) GN=YJR142W PE=1 SV=1	YJR142w	101	1e-21	COG0494	NTP pyrophosphohydrolases including oxidative damage repair enzymes	K05963	1e-36	155	afm:AFUA_1G01830	[EC:2.7.6.-]	GO:0016310//phosphorylation	GO:0016787//hydrolase activity;GO:0016301//kinase activity	-
CL1032.Contig1_All	1893	755	36.066	992	41.9676	gi|425766644|gb|EKV05247.1|	820.5	0	hypothetical protein PDIP_84210 [Penicillium digitatum Pd1] >gi|425775295|gb|EKV13573.1| hypothetical protein PDIG_37620 [Penicillium digitatum PHI26]	gi|211583076|emb|AM920428.1|	1992	0	Penicillium chrysogenum Wisconsin 54-1255 complete genome, contig Pc00c13	sp|Q09689|IF5_SCHPO	360	1e-98	Probable eukaryotic translation initiation factor 5 OS=Schizosaccharomyces pombe (strain 972 / ATCC 24843) GN=SPAC2F7.05c PE=3 SV=1	SPAC2F7.05c	360	4e-99	COG1601	Translation initiation factor 2, beta subunit (eIF-2beta)/eIF-5 N-terminal domain	K03262	0	792	pcs:Pc13g03590	translation initiation factor 5	GO:0006413//translational initiation;GO:0016070//RNA metabolic process	GO:0003743//translation initiation factor activity	-
CL1032.Contig2_All	355	21	5.3492	28	6.3166	gi|159129317|gb|EDP54431.1|	61.2	6e-08	conserved hypothetical protein [Aspergillus fumigatus A1163]	gi|211583076|emb|AM920428.1|	389	1e-105	Penicillium chrysogenum Wisconsin 54-1255 complete genome, contig Pc00c13	--	--	--	--	--	--	--	--	--	--	--	--	--	--	-	-	-
CL1033.Contig1_All	1565	6	0.3467	11	0.5629	gi|425767730|gb|EKV06292.1|	901.7	0	Translation elongation factor EF-1 subunit, putative [Penicillium digitatum Pd1] >gi|425769503|gb|EKV07995.1| Translation elongation factor EF-1 subunit, putative [Penicillium digitatum PHI26]	gi|211581525|emb|AM920427.1|	1449	0	Penicillium chrysogenum Wisconsin 54-1255 complete genome, contig Pc00c12	sp|O74774|HBS1_SCHPO	304	9e-82	Elongation factor 1 alpha-like protein OS=Schizosaccharomyces pombe (strain 972 / ATCC 24843) GN=hbs1 PE=1 SV=4	SPBC2G5.08	304	3e-82	COG5256	Translation elongation factor EF-1alpha (GTPase)	K14416	0	857	pcs:Pc12g10680	elongation factor 1 alpha-like protein	GO:0006414//translational elongation;GO:0006184//GTP catabolic process	GO:0003746//translation elongation factor activity;GO:0003924//GTPase activity;GO:0005525//GTP binding	-
CL1033.Contig2_All	1802	25	1.2545	10	0.4444	gi|425767730|gb|EKV06292.1|	196.1	1e-47	Translation elongation factor EF-1 subunit, putative [Penicillium digitatum Pd1] >gi|425769503|gb|EKV07995.1| Translation elongation factor EF-1 subunit, putative [Penicillium digitatum PHI26]	gi|211581525|emb|AM920427.1|	1449	0	Penicillium chrysogenum Wisconsin 54-1255 complete genome, contig Pc00c12	sp|O74774|HBS1_SCHPO	347	1e-94	Elongation factor 1 alpha-like protein OS=Schizosaccharomyces pombe (strain 972 / ATCC 24843) GN=hbs1 PE=1 SV=4	SPBC2G5.08	347	5e-95	COG5256	Translation elongation factor EF-1alpha (GTPase)	K14416	0	887	pcs:Pc12g10680	elongation factor 1 alpha-like protein	GO:0006414//translational elongation;GO:0006184//GTP catabolic process	GO:0003746//translation elongation factor activity;GO:0003924//GTPase activity;GO:0005525//GTP binding	-
CL1033.Contig3_All	2638	69	2.3652	63	1.9126	gi|425767730|gb|EKV06292.1|	1544.6	0	Translation elongation factor EF-1 subunit, putative [Penicillium digitatum Pd1] >gi|425769503|gb|EKV07995.1| Translation elongation factor EF-1 subunit, putative [Penicillium digitatum PHI26]	gi|211581525|emb|AM920427.1|	1449	0	Penicillium chrysogenum Wisconsin 54-1255 complete genome, contig Pc00c12	sp|O74774|HBS1_SCHPO	304	2e-81	Elongation factor 1 alpha-like protein OS=Schizosaccharomyces pombe (strain 972 / ATCC 24843) GN=hbs1 PE=1 SV=4	SPBC2G5.08	304	6e-82	COG5256	Translation elongation factor EF-1alpha (GTPase)	K14416	0	1419	pcs:Pc12g10680	elongation factor 1 alpha-like protein	GO:0006184//GTP catabolic process	GO:0003924//GTPase activity;GO:0005525//GTP binding	-
CL1034.Contig1_All	1045	6	0.5192	7	0.5365	gi|425771598|gb|EKV10036.1|	495	7e-138	hypothetical protein PDIP_61740 [Penicillium digitatum Pd1] >gi|425777102|gb|EKV15292.1| hypothetical protein PDIG_27300 [Penicillium digitatum PHI26]	gi|211591067|emb|AM920437.1|	325	2e-85	Penicillium chrysogenum Wisconsin 54-1255 complete genome, contig Pc00c22	sp|P36136|SHB17_YEAST	179	2e-44	Sedoheptulose 1,7-bisphosphatase OS=Saccharomyces cerevisiae (strain ATCC 204508 / S288c) GN=SHB17 PE=1 SV=1	YKR043c	179	5e-45	COG0406	Fructose-2,6-bisphosphatase	K15634	5e-131	470	pcs:Pc22g23970	probable phosphoglycerate mutase [EC:5.4.2.1]	-	GO:0004619//phosphoglycerate mutase activity	-
CL1034.Contig2_All	714	3	0.3799	2	0.2243	gi|425771598|gb|EKV10036.1|	46.6	3e-42	hypothetical protein PDIP_61740 [Penicillium digitatum Pd1] >gi|425777102|gb|EKV15292.1| hypothetical protein PDIG_27300 [Penicillium digitatum PHI26]	gi|211591067|emb|AM920437.1|	416	1e-113	Penicillium chrysogenum Wisconsin 54-1255 complete genome, contig Pc00c22	--	--	--	--	--	--	--	--	--	K15634	2e-39	142	pcs:Pc22g23970	probable phosphoglycerate mutase [EC:5.4.2.1]	-	GO:0004619//phosphoglycerate mutase activity	-
CL1034.Contig3_All	1122	6	0.4836	3	0.2141	gi|425771598|gb|EKV10036.1|	46.6	2e-132	hypothetical protein PDIP_61740 [Penicillium digitatum Pd1] >gi|425777102|gb|EKV15292.1| hypothetical protein PDIG_27300 [Penicillium digitatum PHI26]	gi|211591067|emb|AM920437.1|	347	5e-92	Penicillium chrysogenum Wisconsin 54-1255 complete genome, contig Pc00c22	sp|P36136|SHB17_YEAST	157	7e-38	Sedoheptulose 1,7-bisphosphatase OS=Saccharomyces cerevisiae (strain ATCC 204508 / S288c) GN=SHB17 PE=1 SV=1	YKR043c	157	2e-38	COG0406	Fructose-2,6-bisphosphatase	K15634	2e-125	430	pcs:Pc22g23970	probable phosphoglycerate mutase [EC:5.4.2.1]	-	GO:0004619//phosphoglycerate mutase activity	-
CL1034.Contig4_All	637	1	0.142	0	0	gi|425771598|gb|EKV10036.1|	193	2e-47	hypothetical protein PDIP_61740 [Penicillium digitatum Pd1] >gi|425777102|gb|EKV15292.1| hypothetical protein PDIG_27300 [Penicillium digitatum PHI26]	gi|211591067|emb|AM920437.1|	260	5e-66	Penicillium chrysogenum Wisconsin 54-1255 complete genome, contig Pc00c22	--	--	--	--	--	--	--	--	--	K15634	1e-44	181	pcs:Pc22g23970	probable phosphoglycerate mutase [EC:5.4.2.1]	-	GO:0004619//phosphoglycerate mutase activity	-
CL1035.Contig1_All	247	0	0	14	4.5392	gi|255950550|ref|XP_002566042.1|	69.3	2e-10	Pc22g21460 [Penicillium chrysogenum Wisconsin 54-1255] >gi|211593059|emb|CAP99434.1| Pc22g21460 [Penicillium chrysogenum Wisconsin 54-1255]	gi|211591067|emb|AM920437.1|	482	1e-133	Penicillium chrysogenum Wisconsin 54-1255 complete genome, contig Pc00c22	--	--	--	--	--	--	--	--	--	--	--	--	--	--	-	-	-
CL1035.Contig2_All	698	3178	411.718	6478	743.256	gi|425771232|gb|EKV09681.1|	291.6	6e-77	Acyl CoA binding protein family [Penicillium digitatum Pd1] >gi|425776785|gb|EKV14989.1| Acyl CoA binding protein family [Penicillium digitatum PHI26]	gi|211591067|emb|AM920437.1|	426	1e-116	Penicillium chrysogenum Wisconsin 54-1255 complete genome, contig Pc00c22	sp|P61867|ACBP2_SACPS	54.7	4e-07	Acyl-CoA-binding protein 2 OS=Saccharomyces pastorianus GN=ACB2 PE=1 SV=2	YGR037c	52.8	5e-07	COG4281	Acyl-CoA-binding protein	K08762	4e-06	54.3	cgr:CAGL0K04125g	diazepam-binding inhibitor (GABA receptor modulator, acyl-CoA-binding protein)	-	GO:0000062//fatty-acyl-CoA binding	-
CL1036.Contig1_All	1229	83	6.107	119	7.7544	gi|425779534|gb|EKV17582.1|	495.7	5e-138	Adenylyl-sulfate kinase [Penicillium digitatum Pd1]	gi|211583076|emb|AM920428.1|	716	0	Penicillium chrysogenum Wisconsin 54-1255 complete genome, contig Pc00c13	sp|Q9HDW5|YFW6_SCHPO	111	8e-24	UPF0644 protein PB2B4.06 OS=Schizosaccharomyces pombe (strain 972 / ATCC 24843) GN=SPAPB2B4.06 PE=3 SV=2	--	--	--	--	--	K11843	5e-13	78.6	ani:AN8699.2	ubiquitin carboxyl-terminal hydrolase 14 [EC:3.1.2.15]	-	-	-
CL1036.Contig2_All	882	8	0.8202	4	0.3632	gi|425779534|gb|EKV17582.1|	518.5	5e-145	Adenylyl-sulfate kinase [Penicillium digitatum Pd1]	gi|211583076|emb|AM920428.1|	716	0	Penicillium chrysogenum Wisconsin 54-1255 complete genome, contig Pc00c13	sp|Q9HDW5|YFW6_SCHPO	111	5e-24	UPF0644 protein PB2B4.06 OS=Schizosaccharomyces pombe (strain 972 / ATCC 24843) GN=SPAPB2B4.06 PE=3 SV=2	--	--	--	--	--	K11843	3e-13	78.6	ani:AN8699.2	ubiquitin carboxyl-terminal hydrolase 14 [EC:3.1.2.15]	-	-	-
CL1037.Contig1_All	432	10	2.0932	1	0.1854	gi|425766642|gb|EKV05245.1|	136.7	1e-30	DNA ligase [Penicillium digitatum Pd1] >gi|425775293|gb|EKV13571.1| DNA ligase [Penicillium digitatum PHI26]	gi|211583076|emb|AM920428.1|	101	2e-18	Penicillium chrysogenum Wisconsin 54-1255 complete genome, contig Pc00c13	--	--	--	--	--	--	--	--	--	K10747	5e-15	82.4	pcs:Pc16g13010	DNA ligase 1 [EC:6.5.1.1]	GO:0009987//cellular process	-	-
CL1037.Contig2_All	518	33	5.7608	10	1.546	gi|425766642|gb|EKV05245.1|	136.7	1e-30	DNA ligase [Penicillium digitatum Pd1] >gi|425775293|gb|EKV13571.1| DNA ligase [Penicillium digitatum PHI26]	gi|211583076|emb|AM920428.1|	141	3e-30	Penicillium chrysogenum Wisconsin 54-1255 complete genome, contig Pc00c13	--	--	--	--	--	--	--	--	--	K10747	7e-15	82.4	pcs:Pc16g13010	DNA ligase 1 [EC:6.5.1.1]	GO:0009987//cellular process	-	-
CL1038.Contig1_All	1158	187	14.6027	136	9.4055	gi|425768066|gb|EKV06610.1|	207.6	2e-51	hypothetical protein PDIG_76600 [Penicillium digitatum PHI26] >gi|425776409|gb|EKV14627.1| hypothetical protein PDIP_42740 [Penicillium digitatum Pd1]	gi|211585052|emb|AM920431.1|	212	2e-51	Penicillium chrysogenum Wisconsin 54-1255 complete genome, contig Pc00c16	sp|O60153|YHY4_SCHPO	51.2	1e-05	Uncharacterized protein C19C7.04c OS=Schizosaccharomyces pombe (strain 972 / ATCC 24843) GN=SPBC19C7.04c PE=1 SV=1	--	--	--	--	--	--	--	--	--	--	-	-	-
CL1038.Contig2_All	540	4	0.6698	214	31.7375	gi|255939362|ref|XP_002560450.1|	208	4e-52	Pc16g00260 [Penicillium chrysogenum Wisconsin 54-1255] >gi|211585073|emb|CAP92696.1| Pc16g00260 [Penicillium chrysogenum Wisconsin 54-1255]	gi|211585052|emb|AM920431.1|	488	1e-134	Penicillium chrysogenum Wisconsin 54-1255 complete genome, contig Pc00c16	sp|O60153|YHY4_SCHPO	51.2	3e-06	Uncharacterized protein C19C7.04c OS=Schizosaccharomyces pombe (strain 972 / ATCC 24843) GN=SPBC19C7.04c PE=1 SV=1	--	--	--	--	--	--	--	--	--	--	-	-	-
CL1039.Contig1_All	758	14	1.6702	19	2.0074	gi|425773490|gb|EKV11842.1|	287	1e-75	hypothetical protein PDIP_54760 [Penicillium digitatum Pd1] >gi|425775786|gb|EKV14038.1| hypothetical protein PDIG_35210 [Penicillium digitatum PHI26]	gi|211581525|emb|AM920427.1|	505	1e-140	Penicillium chrysogenum Wisconsin 54-1255 complete genome, contig Pc00c12	--	--	--	--	--	--	--	--	--	--	--	--	--	--	-	-	-
CL1039.Contig2_All	707	68	8.6974	87	9.8549	gi|425773490|gb|EKV11842.1|	237.7	1e-60	hypothetical protein PDIP_54760 [Penicillium digitatum Pd1] >gi|425775786|gb|EKV14038.1| hypothetical protein PDIG_35210 [Penicillium digitatum PHI26]	gi|211581525|emb|AM920427.1|	412	1e-112	Penicillium chrysogenum Wisconsin 54-1255 complete genome, contig Pc00c12	--	--	--	--	--	--	--	--	--	--	--	--	--	--	-	-	-
CL104.Contig1_All	1579	10482	600.293	6668	338.194	gi|425770668|gb|EKV09136.1|	143.3	1e-31	Superoxide dismutase [Penicillium digitatum Pd1] >gi|425771975|gb|EKV10403.1| Superoxide dismutase [Penicillium digitatum PHI26]	gi|255941901|ref|XM_002561674.1|	628	1e-176	Penicillium chrysogenum Wisconsin 54-1255 manganese superoxide dismutase AAC36583-Penicillium chrysogenum (Pc16g14220) mRNA, complete cds	sp|O75007|SODM_PENCH	416	2e-115	Superoxide dismutase [Mn], mitochondrial OS=Penicillium chrysogenum GN=SOD PE=1 SV=1	SPAC1486.01	207	3e-53	COG0605	Superoxide dismutase	K04564	2e-114	416	pcs:Pc16g14220	superoxide dismutase, Fe-Mn family [EC:1.15.1.1]	GO:0006801//superoxide metabolic process;GO:0055114//oxidation-reduction process	GO:0046872//metal ion binding;GO:0004784//superoxide dismutase activity	GO:0005759//mitochondrial matrix
CL104.Contig2_All	224	1	0.4037	38	13.5859	gi|238487226|ref|XP_002374851.1|	78.2	4e-13	conserved hypothetical protein [Aspergillus flavus NRRL3357] >gi|220699730|gb|EED56069.1| conserved hypothetical protein [Aspergillus flavus NRRL3357]	gi|211585052|emb|AM920431.1|	268	7e-69	Penicillium chrysogenum Wisconsin 54-1255 complete genome, contig Pc00c16	--	--	--	--	--	--	--	--	--	--	--	--	--	--	-	-	-
CL104.Contig3_All	742	5	0.6094	118	12.7359	gi|255941902|ref|XP_002561720.1|	433.3	1e-119	manganese superoxide dismutase AAC36583-Penicillium chrysogenum [Penicillium chrysogenum Wisconsin 54-1255] >gi|7388256|sp|O75007.1|SODM_PENCH RecName: Full=Superoxide dismutase [Mn], mitochondrial; Flags: Precursor >gi|3642873|gb|AAC36583.1| manganese superoxide dismutase [Penicillium chrysogenum] >gi|3642877|gb|AAC36585.1| manganese superoxide dismutase [Penicillium chrysogenum] >gi|118429506|g…	gi|255941901|ref|XM_002561674.1|	1096	0	Penicillium chrysogenum Wisconsin 54-1255 manganese superoxide dismutase AAC36583-Penicillium chrysogenum (Pc16g14220) mRNA, complete cds	sp|O75007|SODM_PENCH	433	5e-121	Superoxide dismutase [Mn], mitochondrial OS=Penicillium chrysogenum GN=SOD PE=1 SV=1	SPAC1486.01	209	4e-54	COG0605	Superoxide dismutase	K04564	4e-120	433	pcs:Pc16g14220	superoxide dismutase, Fe-Mn family [EC:1.15.1.1]	GO:0006801//superoxide metabolic process;GO:0055114//oxidation-reduction process	GO:0046872//metal ion binding;GO:0004784//superoxide dismutase activity	GO:0005759//mitochondrial matrix
CL1040.Contig1_All	1437	12	0.7551	11	0.613	gi|425782562|gb|EKV20461.1|	648.3	0	Chitin synthase B [Penicillium digitatum Pd1]	gi|386276908|gb|JQ028872.1|	2315	0	Penicillium digitatum chitin synthase class II (ChsII) gene, complete cds	sp|P30584|CHSA_EMENI	443	1e-123	Chitin synthase A OS=Emericella nidulans (strain FGSC A4 / ATCC 38163 / CBS 112.46 / NRRL 194 / M139) GN=chsA PE=3 SV=2	YBR038w	204	3e-52	COG1215	Glycosyltransferases, probably involved in cell wall biogenesis	K00698	2e-171	605	pcs:Pc13g06340	chitin synthase [EC:2.4.1.16]	GO:0006031//chitin biosynthetic process	GO:0004100//chitin synthase activity	-
CL1040.Contig2_All	4010	474	10.689	147	2.9358	gi|425777794|gb|EKV15950.1|	2196.4	0	Chitin synthase B [Penicillium digitatum PHI26]	gi|386276908|gb|JQ028872.1|	3719	0	Penicillium digitatum chitin synthase class II (ChsII) gene, complete cds	sp|P30584|CHSA_EMENI	1551	0	Chitin synthase A OS=Emericella nidulans (strain FGSC A4 / ATCC 38163 / CBS 112.46 / NRRL 194 / M139) GN=chsA PE=3 SV=2	SPAC13G6.12c	759	0	COG1215	Glycosyltransferases, probably involved in cell wall biogenesis	K00698	0	1948	pcs:Pc13g06340	chitin synthase [EC:2.4.1.16]	GO:0006031//chitin biosynthetic process	GO:0004100//chitin synthase activity	-
CL1040.Contig3_All	334	3	0.8122	8	1.9182	gi|425777794|gb|EKV15950.1|	165.6	2e-39	Chitin synthase B [Penicillium digitatum PHI26]	gi|211583076|emb|AM920428.1|	238	9e-60	Penicillium chrysogenum Wisconsin 54-1255 complete genome, contig Pc00c13	--	--	--	--	--	--	--	--	--	--	--	--	--	--	-	-	-
CL1041.Contig1_All	309	0	0	16	4.1468	gi|255932931|ref|XP_002557936.1|	199.9	1e-49	Pc12g11180 [Penicillium chrysogenum Wisconsin 54-1255] >gi|211582555|emb|CAP80745.1| Pc12g11180 [Penicillium chrysogenum Wisconsin 54-1255]	gi|211581525|emb|AM920427.1|	613	1e-172	Penicillium chrysogenum Wisconsin 54-1255 complete genome, contig Pc00c12	--	--	--	--	--	--	--	--	--	--	--	--	--	--	-	-	-
CL1041.Contig2_All	2485	1845	67.1385	1454	46.8588	gi|425767801|gb|EKV06357.1|	910.2	0	hypothetical protein PDIP_79820 [Penicillium digitatum Pd1] >gi|425769483|gb|EKV07975.1| hypothetical protein PDIG_70510 [Penicillium digitatum PHI26]	gi|211581525|emb|AM920427.1|	1068	0	Penicillium chrysogenum Wisconsin 54-1255 complete genome, contig Pc00c12	--	--	--	--	--	--	--	--	--	--	--	--	--	--	-	-	-
CL1042.Contig1_All	1225	64	4.7244	142	9.2834	gi|255940636|ref|XP_002561087.1|	278.9	1e-72	Pc16g07620 [Penicillium chrysogenum Wisconsin 54-1255] >gi|211585710|emb|CAP93432.1| Pc16g07620 [Penicillium chrysogenum Wisconsin 54-1255]	gi|211585052|emb|AM920431.1|	238	3e-59	Penicillium chrysogenum Wisconsin 54-1255 complete genome, contig Pc00c16	sp|P05085|ARGR2_YEAST	56.6	2e-07	Arginine metabolism regulation protein II OS=Saccharomyces cerevisiae (strain ATCC 204508 / S288c) GN=ARG81 PE=1 SV=3	--	--	--	--	--	K09246	9e-10	67.8	kla:KLLA0D10197g	arginine metabolism regulation protein II	GO:0006366//transcription from RNA polymerase II promoter;GO:0006355//regulation of transcription, DNA-dependent	-	-
CL1042.Contig2_All	586	22	3.3949	8	1.0933	gi|255940636|ref|XP_002561087.1|	185.3	4e-45	Pc16g07620 [Penicillium chrysogenum Wisconsin 54-1255] >gi|211585710|emb|CAP93432.1| Pc16g07620 [Penicillium chrysogenum Wisconsin 54-1255]	gi|211585052|emb|AM920431.1|	230	4e-57	Penicillium chrysogenum Wisconsin 54-1255 complete genome, contig Pc00c16	--	--	--	--	--	--	--	--	--	--	--	--	--	--	GO:0006366//transcription from RNA polymerase II promoter;GO:0006355//regulation of transcription, DNA-dependent	-	-
CL1043.Contig1_All	1163	5212	405.253	3410	234.816	gi|425772692|gb|EKV11088.1|	322.8	6e-86	Stress response RCI peptide, putative [Penicillium digitatum Pd1] >gi|425773458|gb|EKV11811.1| Stress response RCI peptide, putative [Penicillium digitatum PHI26]	gi|211588786|emb|AM920436.1|	333	8e-88	Penicillium chrysogenum Wisconsin 54-1255 complete genome, contig Pc00c21	sp|P56508|SNA2_YEAST	71.2	9e-12	Protein SNA2 OS=Saccharomyces cerevisiae (strain ATCC 204508 / S288c) GN=SNA2 PE=1 SV=1	YDR525w-a	71.2	3e-12	COG0401	Uncharacterized homolog of Blt101	--	--	--	--	--	-	-	GO:0016021//integral to membrane
CL1043.Contig2_All	559	1	0.1618	40	5.7306	gi|255954589|ref|XP_002568047.1|	319.7	1e-85	Pc21g10120 [Penicillium chrysogenum Wisconsin 54-1255] >gi|211589758|emb|CAP95909.1| Pc21g10120 [Penicillium chrysogenum Wisconsin 54-1255]	gi|211588786|emb|AM920436.1|	827	0	Penicillium chrysogenum Wisconsin 54-1255 complete genome, contig Pc00c21	sp|P56508|SNA2_YEAST	68.6	2e-11	Protein SNA2 OS=Saccharomyces cerevisiae (strain ATCC 204508 / S288c) GN=SNA2 PE=1 SV=1	YDR525w-a	68.6	6e-12	COG0401	Uncharacterized homolog of Blt101	--	--	--	--	--	-	-	GO:0016021//integral to membrane
CL1044.Contig1_All	1721	90	4.7289	205	9.5395	gi|425775453|gb|EKV13722.1|	290	7e-76	hypothetical protein PDIG_36330 [Penicillium digitatum PHI26] >gi|425783745|gb|EKV21571.1| hypothetical protein PDIP_05160 [Penicillium digitatum Pd1]	--	--	--	--	sp|P40467|ASG1_YEAST	55.1	1e-06	Activator of stress genes 1 OS=Saccharomyces cerevisiae (strain ATCC 204508 / S288c) GN=ASG1 PE=1 SV=1	--	--	--	--	--	--	--	--	--	--	-	-	-
CL1044.Contig2_All	1620	418	23.3326	145	7.1681	gi|425775453|gb|EKV13722.1|	290	7e-76	hypothetical protein PDIG_36330 [Penicillium digitatum PHI26] >gi|425783745|gb|EKV21571.1| hypothetical protein PDIP_05160 [Penicillium digitatum Pd1]	--	--	--	--	sp|P40467|ASG1_YEAST	55.1	1e-06	Activator of stress genes 1 OS=Saccharomyces cerevisiae (strain ATCC 204508 / S288c) GN=ASG1 PE=1 SV=1	--	--	--	--	--	--	--	--	--	--	-	-	-
CL1044.Contig3_All	1659	639	34.8302	352	16.9922	gi|425775453|gb|EKV13722.1|	290	7e-76	hypothetical protein PDIG_36330 [Penicillium digitatum PHI26] >gi|425783745|gb|EKV21571.1| hypothetical protein PDIP_05160 [Penicillium digitatum Pd1]	--	--	--	--	sp|P40467|ASG1_YEAST	55.1	1e-06	Activator of stress genes 1 OS=Saccharomyces cerevisiae (strain ATCC 204508 / S288c) GN=ASG1 PE=1 SV=1	--	--	--	--	--	--	--	--	--	--	-	-	-
CL1045.Contig1_All	549	19	3.1296	65	9.4819	gi|255945563|ref|XP_002563549.1|	58.5	4e-07	hypothetical protein [Penicillium chrysogenum Wisconsin 54-1255] >gi|211588284|emb|CAP86386.1| hypothetical protein Pc20g10570 [Penicillium chrysogenum Wisconsin 54-1255]	--	--	--	--	--	--	--	--	--	--	--	--	--	--	--	--	--	--	-	-	-
CL1045.Contig2_All	483	13	2.4339	23	3.8136	gi|255945563|ref|XP_002563549.1|	58.5	3e-07	hypothetical protein [Penicillium chrysogenum Wisconsin 54-1255] >gi|211588284|emb|CAP86386.1| hypothetical protein Pc20g10570 [Penicillium chrysogenum Wisconsin 54-1255]	--	--	--	--	--	--	--	--	--	--	--	--	--	--	--	--	--	--	-	-	-
CL1046.Contig1_All	1074	2772	233.394	2615	194.994	gi|425772694|gb|EKV11090.1|	479.6	3e-133	Ubiquinol-cytochrome c reductase iron-sulfur subunit [Penicillium digitatum Pd1] >gi|425773460|gb|EKV11813.1| Ubiquinol-cytochrome c reductase iron-sulfur subunit [Penicillium digitatum PHI26]	gi|211588786|emb|AM920436.1|	654	0	Penicillium chrysogenum Wisconsin 54-1255 complete genome, contig Pc00c21	sp|P07056|UCRI_NEUCR	301	3e-81	Cytochrome b-c1 complex subunit Rieske, mitochondrial OS=Neurospora crassa (strain ATCC 24698 / 74-OR23-1A / CBS 708.71 / DSM 1257 / FGSC 987) GN=NCU06606 PE=3 SV=1	SPBC16H5.06	262	7e-70	COG0723	Rieske Fe-S protein	K00411	2e-128	461	pcs:Pc21g10160	ubiquinol-cytochrome c reductase iron-sulfur subunit [EC:1.10.2.2]	GO:0022900//electron transport chain	GO:0046872//metal ion binding;GO:0008121//ubiquinol-cytochrome-c reductase activity;GO:0051537//2 iron, 2 sulfur cluster binding	GO:0070469//respiratory chain;GO:0005739//mitochondrion
CL1047.Contig1_All	1390	143	9.303	2656	153.026	gi|425766395|gb|EKV05008.1|	677.9	0	Alcohol dehydrogenase, putative [Penicillium digitatum PHI26] >gi|425775511|gb|EKV13779.1| Alcohol dehydrogenase, putative [Penicillium digitatum Pd1]	gi|211585052|emb|AM920431.1|	737	0	Penicillium chrysogenum Wisconsin 54-1255 complete genome, contig Pc00c16	sp|P27250|YJGB_ECOLI	166	3e-40	Uncharacterized zinc-type alcohol dehydrogenase-like protein YjgB OS=Escherichia coli (strain K12) GN=yjgB PE=3 SV=2	ZyjgB	168	2e-41	COG1064	Zn-dependent alcohol dehydrogenases	K00100	3e-89	332	afm:AFUA_1G01780	[EC:1.1.1.-]	GO:0055114//oxidation-reduction process	GO:0016491//oxidoreductase activity;GO:0000166//nucleotide binding;GO:0008270//zinc ion binding	-
CL1047.Contig2_All	233	0	0	48	16.4983	gi|255939826|ref|XP_002560682.1|	156.8	1e-36	Pc16g03140 [Penicillium chrysogenum Wisconsin 54-1255] >gi|211585305|emb|CAP92984.1| Pc16g03140 [Penicillium chrysogenum Wisconsin 54-1255]	gi|211585052|emb|AM920431.1|	462	1e-127	Penicillium chrysogenum Wisconsin 54-1255 complete genome, contig Pc00c16	--	--	--	--	--	--	--	--	--	K00100	5e-06	52.4	afm:AFUA_1G01780	[EC:1.1.1.-]	GO:0055114//oxidation-reduction process	GO:0016491//oxidoreductase activity;GO:0000166//nucleotide binding;GO:0008270//zinc ion binding	-
CL1048.Contig1_All	585	678	104.803	35	4.7914	gi|425768269|gb|EKV06797.1|	136	2e-30	hypothetical protein PDIG_76380 [Penicillium digitatum PHI26]	gi|211591067|emb|AM920437.1|	69.9	9e-09	Penicillium chrysogenum Wisconsin 54-1255 complete genome, contig Pc00c22	--	--	--	--	--	--	--	--	--	--	--	--	--	--	-	-	-
CL1049.Contig1_All	392	5	1.1534	3	0.6129	gi|425773953|gb|EKV12278.1|	104	8e-21	Enhancer of polycomb-like protein 1 [Penicillium digitatum PHI26] >gi|425782379|gb|EKV20292.1| Enhancer of polycomb-like protein 1 [Penicillium digitatum Pd1]	gi|211587300|emb|AM920435.1|	537	1e-150	Penicillium chrysogenum Wisconsin 54-1255 complete genome, contig Pc00c20	sp|Q4WDF1|EPL1_ASPFU	84.3	1e-16	Enhancer of polycomb-like protein 1 OS=Neosartorya fumigata (strain ATCC MYA-4609 / Af293 / CBS 101355 / FGSC A1100) GN=epl1 PE=3 SV=1	--	--	--	--	--	K11322	5e-21	102	pcs:Pc20g11900	enhancer of polycomb-like protein	GO:0006281//DNA repair;GO:0007049//cell cycle;GO:0006355//regulation of transcription, DNA-dependent	GO:0016740//transferase activity	GO:0032777//Piccolo NuA4 histone acetyltransferase complex
CL1049.Contig2_All	3582	679	17.1414	678	15.1585	gi|115386292|ref|XP_001209687.1|	357.8	0	conserved hypothetical protein [Aspergillus terreus NIH2624] >gi|114190685|gb|EAU32385.1| conserved hypothetical protein [Aspergillus terreus NIH2624]	gi|211587300|emb|AM920435.1|	2179	0	Penicillium chrysogenum Wisconsin 54-1255 complete genome, contig Pc00c20	sp|Q4WDF1|EPL1_ASPFU	470	0	Enhancer of polycomb-like protein 1 OS=Neosartorya fumigata (strain ATCC MYA-4609 / Af293 / CBS 101355 / FGSC A1100) GN=epl1 PE=3 SV=1	--	--	--	--	--	K11322	0	491	afv:AFLA_055490	enhancer of polycomb-like protein	GO:0006281//DNA repair;GO:0007049//cell cycle;GO:0006355//regulation of transcription, DNA-dependent	GO:0016740//transferase activity	GO:0032777//Piccolo NuA4 histone acetyltransferase complex
CL105.Contig1_All	610	27	4.0025	5	0.6564	gi|255944637|ref|XP_002563086.1|	310.5	9e-83	Pc20g05520 [Penicillium chrysogenum Wisconsin 54-1255] >gi|211587821|emb|CAP85881.1| Pc20g05520 [Penicillium chrysogenum Wisconsin 54-1255]	gi|211587300|emb|AM920435.1|	371	2e-99	Penicillium chrysogenum Wisconsin 54-1255 complete genome, contig Pc00c20	--	--	--	--	--	--	--	--	--	K05283	3e-07	57.4	ure:UREG_07119	phosphatidylinositol glycan, class W [EC:2.3.-.-]	-	-	-
CL105.Contig2_All	579	28	4.373	13	1.7981	gi|255944637|ref|XP_002563086.1|	276.2	1e-72	Pc20g05520 [Penicillium chrysogenum Wisconsin 54-1255] >gi|211587821|emb|CAP85881.1| Pc20g05520 [Penicillium chrysogenum Wisconsin 54-1255]	gi|211587300|emb|AM920435.1|	385	1e-103	Penicillium chrysogenum Wisconsin 54-1255 complete genome, contig Pc00c20	--	--	--	--	--	--	--	--	--	--	--	--	--	--	-	-	-
CL105.Contig3_All	637	16	2.2713	12	1.5087	gi|255944637|ref|XP_002563086.1|	43.9	6e-79	Pc20g05520 [Penicillium chrysogenum Wisconsin 54-1255] >gi|211587821|emb|CAP85881.1| Pc20g05520 [Penicillium chrysogenum Wisconsin 54-1255]	gi|211587300|emb|AM920435.1|	383	1e-103	Penicillium chrysogenum Wisconsin 54-1255 complete genome, contig Pc00c20	--	--	--	--	--	--	--	--	--	--	--	--	--	--	-	-	-
CL1050.Contig1_All	423	1	0.2138	26	4.9225	gi|255953667|ref|XP_002567586.1|	218.4	2e-55	Pc21g05400 [Penicillium chrysogenum Wisconsin 54-1255] >gi|211589297|emb|CAP95437.1| Pc21g05400 [Penicillium chrysogenum Wisconsin 54-1255]	gi|211588786|emb|AM920436.1|	626	1e-176	Penicillium chrysogenum Wisconsin 54-1255 complete genome, contig Pc00c21	--	--	--	--	--	--	--	--	--	--	--	--	--	--	-	-	-
CL1050.Contig2_All	1287	7632	536.242	5231	325.506	gi|425771832|gb|EKV10265.1|	471.1	1e-130	hypothetical protein PDIP_61110 [Penicillium digitatum Pd1] >gi|425777179|gb|EKV15363.1| hypothetical protein PDIG_26660 [Penicillium digitatum PHI26]	gi|211588786|emb|AM920436.1|	210	8e-51	Penicillium chrysogenum Wisconsin 54-1255 complete genome, contig Pc00c21	sp|O42970|YB95_SCHPO	96.3	3e-19	Uncharacterized serine-rich protein C1E8.05 OS=Schizosaccharomyces pombe (strain 972 / ATCC 24843) GN=SPBC1E8.05 PE=2 SV=1	YGL028c	76.6	8e-14	COG5309	Exo-beta-1,3-glucanase	K01183	6e-19	98.2	ctp:CTRG_05827	chitinase [EC:3.2.1.14]	-	-	-
CL1050.Contig3_All	647	1	0.1398	122	15.1011	gi|255953667|ref|XP_002567586.1|	228.4	5e-58	Pc21g05400 [Penicillium chrysogenum Wisconsin 54-1255] >gi|211589297|emb|CAP95437.1| Pc21g05400 [Penicillium chrysogenum Wisconsin 54-1255]	gi|211588786|emb|AM920436.1|	1273	0	Penicillium chrysogenum Wisconsin 54-1255 complete genome, contig Pc00c21	sp|Q1HVF7|EBNA1_EBVA8	84	5e-16	Epstein-Barr nuclear antigen 1 OS=Epstein-Barr virus (strain AG876) GN=EBNA1 PE=3 SV=1	XF0818	77.4	2e-14	COG2730	Endoglucanase	K01216	6e-17	90.1	pic:PICST_25832	licheninase [EC:3.2.1.73]	GO:0008152//metabolic process	GO:0004553//hydrolase activity, hydrolyzing O-glycosyl compounds	-
CL1051.Contig1_All	846	8	0.8551	16	1.5146	gi|242825734|ref|XP_002488499.1|	112.8	5e-23	conserved hypothetical protein [Talaromyces stipitatus ATCC 10500] >gi|218712317|gb|EED11743.1| conserved hypothetical protein [Talaromyces stipitatus ATCC 10500]	--	--	--	--	--	--	--	--	--	--	--	--	--	--	--	--	--	--	-	-	-
CL1051.Contig2_All	1057	15	1.2833	46	3.4853	gi|242825734|ref|XP_002488499.1|	156	8e-36	conserved hypothetical protein [Talaromyces stipitatus ATCC 10500] >gi|218712317|gb|EED11743.1| conserved hypothetical protein [Talaromyces stipitatus ATCC 10500]	gi|211585052|emb|AM920431.1|	85.7	3e-13	Penicillium chrysogenum Wisconsin 54-1255 complete genome, contig Pc00c16	--	--	--	--	--	--	--	--	--	--	--	--	--	--	-	-	-
CL1051.Contig3_All	1130	25	2.0006	39	2.764	gi|242825734|ref|XP_002488499.1|	158.7	1e-36	conserved hypothetical protein [Talaromyces stipitatus ATCC 10500] >gi|218712317|gb|EED11743.1| conserved hypothetical protein [Talaromyces stipitatus ATCC 10500]	gi|211585052|emb|AM920431.1|	85.7	3e-13	Penicillium chrysogenum Wisconsin 54-1255 complete genome, contig Pc00c16	--	--	--	--	--	--	--	--	--	--	--	--	--	--	-	-	-
CL1052.Contig1_All	1062	63	5.3644	75	5.6557	--	--	--	--	gi|211591067|emb|AM920437.1|	61.9	4e-06	Penicillium chrysogenum Wisconsin 54-1255 complete genome, contig Pc00c22	--	--	--	--	--	--	--	--	--	--	--	--	--	--	-	-	-
CL1052.Contig2_All	628	7	1.008	24	3.0606	--	--	--	--	--	--	--	--	--	--	--	--	--	--	--	--	--	--	--	--	--	--	-	-	-
CL1052.Contig3_All	919	17	1.6728	45	3.9215	--	--	--	--	--	--	--	--	--	--	--	--	--	--	--	--	--	--	--	--	--	--	-	-	-
CL1053.Contig1_All	1114	114	9.2538	120	8.6268	gi|425768551|gb|EKV07071.1|	390.2	3e-106	Para-Rep C2 [Penicillium digitatum Pd1] >gi|425770255|gb|EKV08728.1| Para-Rep C2 [Penicillium digitatum PHI26]	gi|211585052|emb|AM920431.1|	111	5e-21	Penicillium chrysogenum Wisconsin 54-1255 complete genome, contig Pc00c16	sp|Q9Z0D4|REP2_MDV1	120	1e-26	Para-Rep C2 OS=Milk vetch dwarf virus (isolate N) GN=C2 PE=3 SV=1	--	--	--	--	--	--	--	--	--	--	GO:0071704;GO:0044238//primary metabolic process;GO:0044237//cellular metabolic process	GO:0017111//nucleoside-triphosphatase activity;GO:0097159//organic cyclic compound binding;GO:1901363	-
CL1053.Contig2_All	833	21	2.2797	12	1.1537	gi|425768551|gb|EKV07071.1|	438.3	5e-121	Para-Rep C2 [Penicillium digitatum Pd1] >gi|425770255|gb|EKV08728.1| Para-Rep C2 [Penicillium digitatum PHI26]	--	--	--	--	sp|Q9Z0D4|REP2_MDV1	150	6e-36	Para-Rep C2 OS=Milk vetch dwarf virus (isolate N) GN=C2 PE=3 SV=1	--	--	--	--	--	--	--	--	--	--	GO:0071704;GO:0044238//primary metabolic process;GO:0044237//cellular metabolic process	GO:0017111//nucleoside-triphosphatase activity;GO:0097159//organic cyclic compound binding;GO:1901363	-
CL1054.Contig1_All	1705	67	3.5535	20	0.9394	gi|425772949|gb|EKV11329.1|	875.9	0	Calcium ion transporter Vcx1, putative [Penicillium digitatum PHI26] >gi|425781998|gb|EKV19929.1| Calcium ion transporter Vcx1, putative [Penicillium digitatum Pd1]	gi|211585052|emb|AM920431.1|	975	0	Penicillium chrysogenum Wisconsin 54-1255 complete genome, contig Pc00c16	sp|Q99385|VCX1_YEAST	399	3e-110	Vacuolar calcium ion transporter OS=Saccharomyces cerevisiae (strain ATCC 204508 / S288c) GN=VCX1 PE=1 SV=1	YDL128w	399	1e-110	COG0387	Ca2+/H+ antiporter	K07300	0	781	pcs:Pc16g08900	Ca2+:H+ antiporter	GO:0055085//transmembrane transport;GO:0006874//cellular calcium ion homeostasis;GO:0006816//calcium ion transport	GO:0015369//calcium:hydrogen antiporter activity;GO:0015386//potassium:hydrogen antiporter activity	GO:0000329//fungal-type vacuole membrane;GO:0016021//integral to membrane
CL1054.Contig2_All	1785	237	12.0064	40	1.7946	gi|425772949|gb|EKV11329.1|	875.9	0	Calcium ion transporter Vcx1, putative [Penicillium digitatum PHI26] >gi|425781998|gb|EKV19929.1| Calcium ion transporter Vcx1, putative [Penicillium digitatum Pd1]	gi|211585052|emb|AM920431.1|	975	0	Penicillium chrysogenum Wisconsin 54-1255 complete genome, contig Pc00c16	sp|Q99385|VCX1_YEAST	399	3e-110	Vacuolar calcium ion transporter OS=Saccharomyces cerevisiae (strain ATCC 204508 / S288c) GN=VCX1 PE=1 SV=1	YDL128w	399	1e-110	COG0387	Ca2+/H+ antiporter	K07300	0	781	pcs:Pc16g08900	Ca2+:H+ antiporter	GO:0055085//transmembrane transport;GO:0006874//cellular calcium ion homeostasis;GO:0006816//calcium ion transport	GO:0015369//calcium:hydrogen antiporter activity;GO:0015386//potassium:hydrogen antiporter activity	GO:0000329//fungal-type vacuole membrane;GO:0016021//integral to membrane
CL1055.Contig1_All	1224	253	18.6913	568	37.1638	gi|425769895|gb|EKV08374.1|	560.8	1e-157	UDP-N-acetylglucosamine transferase subunit alg14 [Penicillium digitatum Pd1] >gi|425771417|gb|EKV09860.1| UDP-N-acetylglucosamine transferase subunit alg14 [Penicillium digitatum PHI26]	gi|211584616|emb|AM920429.1|	557	1e-155	Penicillium chrysogenum Wisconsin 54-1255 complete genome, contig Pc00c14	sp|Q4WNB5|ALG14_ASPFU	224	9e-58	UDP-N-acetylglucosamine transferase subunit alg14 OS=Neosartorya fumigata (strain ATCC MYA-4609 / Af293 / CBS 101355 / FGSC A1100) GN=alg14 PE=3 SV=1	--	--	--	--	--	K07441	1e-74	283	act:ACLA_088720	beta-1,4-N-acetylglucosaminyltransferase [EC:2.4.1.141]	GO:0055114//oxidation-reduction process	GO:0016491//oxidoreductase activity;GO:0000166//nucleotide binding	-
CL1055.Contig2_All	255	1	0.3546	0	0	gi|425769895|gb|EKV08374.1|	68.2	5e-10	UDP-N-acetylglucosamine transferase subunit alg14 [Penicillium digitatum Pd1] >gi|425771417|gb|EKV09860.1| UDP-N-acetylglucosamine transferase subunit alg14 [Penicillium digitatum PHI26]	gi|211584616|emb|AM920429.1|	81.8	9e-13	Penicillium chrysogenum Wisconsin 54-1255 complete genome, contig Pc00c14	--	--	--	--	--	--	--	--	--	--	--	--	--	--	-	-	-
CL1056.Contig1_All	277	0	0	37	10.6973	gi|255933804|ref|XP_002558281.1|	64.3	7e-09	hypothetical protein [Penicillium chrysogenum Wisconsin 54-1255] >gi|211582900|emb|CAP81104.1| hypothetical protein Pc12g14770 [Penicillium chrysogenum Wisconsin 54-1255]	gi|211581525|emb|AM920427.1|	549	1e-153	Penicillium chrysogenum Wisconsin 54-1255 complete genome, contig Pc00c12	--	--	--	--	--	--	--	--	--	--	--	--	--	--	-	-	-
CL1056.Contig2_All	825	988	108.294	478	46.4009	gi|425768264|gb|EKV06794.1|	254.6	1e-65	hypothetical protein PDIP_77010 [Penicillium digitatum Pd1] >gi|425770434|gb|EKV08907.1| hypothetical protein PDIG_67710 [Penicillium digitatum PHI26]	gi|211581525|emb|AM920427.1|	517	1e-143	Penicillium chrysogenum Wisconsin 54-1255 complete genome, contig Pc00c12	--	--	--	--	--	--	--	--	--	--	--	--	--	--	-	-	-
CL1057.Contig1_All	384	36	8.4776	10	2.0856	gi|425781582|gb|EKV19538.1|	250.8	5e-65	Mediator of RNA polymerase II transcription subunit 5 [Penicillium digitatum PHI26] >gi|425782830|gb|EKV20714.1| Mediator of RNA polymerase II transcription subunit 5 [Penicillium digitatum Pd1]	gi|211591067|emb|AM920437.1|	283	2e-73	Penicillium chrysogenum Wisconsin 54-1255 complete genome, contig Pc00c22	sp|Q2UG94|MED5_ASPOR	210	2e-54	Mediator of RNA polymerase II transcription subunit 5 OS=Aspergillus oryzae (strain ATCC 42149 / RIB 40) GN=NUT1 PE=3 SV=2	--	--	--	--	--	K15147	2e-62	239	pcs:Pc22g17550	mediator of RNA polymerase II transcription subunit 5	GO:0006357//regulation of transcription from RNA polymerase II promoter	GO:0001104//RNA polymerase II transcription cofactor activity	GO:0016592//mediator complex
CL1058.Contig1_All	1943	17	0.7912	22	0.9068	gi|425767864|gb|EKV06417.1|	498	2e-138	Gamma-butyrobetaine hydroxylase subfamily, putative [Penicillium digitatum PHI26] >gi|425783764|gb|EKV21586.1| Gamma-butyrobetaine hydroxylase subfamily, putative [Penicillium digitatum Pd1]	gi|211581525|emb|AM920427.1|	718	0	Penicillium chrysogenum Wisconsin 54-1255 complete genome, contig Pc00c12	sp|Q03835|GLRX3_YEAST	163	3e-39	Monothiol glutaredoxin-3 OS=Saccharomyces cerevisiae (strain ATCC 204508 / S288c) GN=GRX3 PE=1 SV=1	YDR098c_2	140	8e-33	COG0278	Glutaredoxin-related protein	K00471	4e-32	142	pic:PICST_33061	gamma-butyrobetaine dioxygenase [EC:1.14.11.1]	GO:0045454//cell redox homeostasis;GO:0055114//oxidation-reduction process	GO:0009055//electron carrier activity;GO:0015035//protein disulfide oxidoreductase activity	-
CL1058.Contig2_All	2880	198	6.2169	145	4.0321	gi|425767864|gb|EKV06417.1|	894	0	Gamma-butyrobetaine hydroxylase subfamily, putative [Penicillium digitatum PHI26] >gi|425783764|gb|EKV21586.1| Gamma-butyrobetaine hydroxylase subfamily, putative [Penicillium digitatum Pd1]	gi|211581525|emb|AM920427.1|	1043	0	Penicillium chrysogenum Wisconsin 54-1255 complete genome, contig Pc00c12	sp|Q03835|GLRX3_YEAST	163	5e-39	Monothiol glutaredoxin-3 OS=Saccharomyces cerevisiae (strain ATCC 204508 / S288c) GN=GRX3 PE=1 SV=1	YDR098c_2	140	1e-32	COG0278	Glutaredoxin-related protein	K00471	3e-47	193	pic:PICST_33061	gamma-butyrobetaine dioxygenase [EC:1.14.11.1]	GO:0045454//cell redox homeostasis;GO:0055114//oxidation-reduction process	GO:0009055//electron carrier activity;GO:0015035//protein disulfide oxidoreductase activity	-
CL1059.Contig1_All	696	65	8.4451	26	2.9917	gi|425778283|gb|EKV16422.1|	233.4	2e-59	hypothetical protein PDIG_20980 [Penicillium digitatum PHI26]	--	--	--	--	--	--	--	--	--	--	--	--	--	--	--	--	--	--	-	GO:0003676//nucleic acid binding	-
CL106.Contig1_All	358	0	0	23	5.1451	gi|255946668|ref|XP_002564101.1|	187.6	5e-46	Pc22g00560 [Penicillium chrysogenum Wisconsin 54-1255] >gi|211591118|emb|CAP97344.1| Pc22g00560 [Penicillium chrysogenum Wisconsin 54-1255]	gi|211591067|emb|AM920437.1|	710	0	Penicillium chrysogenum Wisconsin 54-1255 complete genome, contig Pc00c22	--	--	--	--	--	--	--	--	--	--	--	--	--	--	-	-	-
CL106.Contig2_All	1325	715	48.7968	424	25.6273	gi|425768396|gb|EKV06920.1|	538.1	1e-150	hypothetical protein PDIG_75870 [Penicillium digitatum PHI26] >gi|425775592|gb|EKV13850.1| hypothetical protein PDIP_46340 [Penicillium digitatum Pd1]	gi|211591067|emb|AM920437.1|	258	4e-65	Penicillium chrysogenum Wisconsin 54-1255 complete genome, contig Pc00c22	--	--	--	--	--	--	--	--	--	--	--	--	--	--	-	-	-
CL1060.Contig1_All	574	4	0.6302	19	2.6509	--	--	--	--	gi|211586580|emb|AM920433.1|	123	7e-25	Penicillium chrysogenum Wisconsin 54-1255 complete genome, contig Pc00c18	--	--	--	--	--	--	--	--	--	--	--	--	--	--	-	-	-
CL1060.Contig2_All	661	35	4.7882	33	3.9982	--	--	--	--	gi|211586580|emb|AM920433.1|	123	8e-25	Penicillium chrysogenum Wisconsin 54-1255 complete genome, contig Pc00c18	--	--	--	--	--	--	--	--	--	--	--	--	--	--	-	-	-
CL1061.Contig1_All	349	2	0.5182	17	3.901	--	--	--	--	--	--	--	--	--	--	--	--	--	--	--	--	--	--	--	--	--	--	-	-	-
CL1061.Contig2_All	583	27	4.1879	38	5.22	--	--	--	--	gi|211591067|emb|AM920437.1|	268	2e-68	Penicillium chrysogenum Wisconsin 54-1255 complete genome, contig Pc00c22	--	--	--	--	--	--	--	--	--	--	--	--	--	--	-	-	-
CL1062.Contig1_All	234	0	0	7	2.3957	gi|29027541|gb|AAO61995.1|	56.2	1e-06	nef attachable protein [Aster yellows phytoplasma]	gi|156768931|gb|EU059424.1|	117	2e-23	Uncultured bacterium clone LM0ABA6ZD10FM1 genomic sequence	--	--	--	--	--	--	--	--	--	--	--	--	--	--	-	-	-
CL1062.Contig2_All	270	0	0	15	4.4492	gi|29027541|gb|AAO61995.1|	83.6	1e-14	nef attachable protein [Aster yellows phytoplasma]	gi|29027539|gb|AY191300.1|	107	2e-20	Aster yellows phytoplasma clone A450 genomic sequence	--	--	--	--	--	--	--	--	--	--	--	--	--	--	-	-	-
CL1063.Contig1_All	2562	11	0.3883	9	0.2813	gi|425773616|gb|EKV11958.1|	164.5	7e-38	Nucleolar GTP-binding protein (Nog1), putative [Penicillium digitatum PHI26] >gi|425782531|gb|EKV20435.1| Nucleolar GTP-binding protein (Nog1), putative [Penicillium digitatum Pd1]	gi|211584852|emb|AM920430.1|	2397	0	Penicillium chrysogenum Wisconsin 54-1255 complete genome, contig Pc00c15	sp|Q74ZK6|NOG1_ASHGO	659	0	Nucleolar GTP-binding protein 1 OS=Ashbya gossypii (strain ATCC 10895 / CBS 109.51 / FGSC 9923 / NRRL Y-1056) GN=NOG1 PE=3 SV=1	YPL093w	640	0	COG1084	Predicted GTPase	K06943	0	1111	pcs:Pc15g00080	nucleolar GTP-binding protein	GO:0000054//ribosomal subunit export from nucleus;GO:0006364//rRNA processing;GO:0042273//ribosomal large subunit biogenesis	GO:0005525//GTP binding	GO:0005730//nucleolus;GO:0030687//preribosome, large subunit precursor
CL1063.Contig2_All	2350	32	1.2314	20	0.6816	gi|425773616|gb|EKV11958.1|	79.3	3e-12	Nucleolar GTP-binding protein (Nog1), putative [Penicillium digitatum PHI26] >gi|425782531|gb|EKV20435.1| Nucleolar GTP-binding protein (Nog1), putative [Penicillium digitatum Pd1]	gi|211584852|emb|AM920430.1|	2397	0	Penicillium chrysogenum Wisconsin 54-1255 complete genome, contig Pc00c15	sp|Q74ZK6|NOG1_ASHGO	659	0	Nucleolar GTP-binding protein 1 OS=Ashbya gossypii (strain ATCC 10895 / CBS 109.51 / FGSC 9923 / NRRL Y-1056) GN=NOG1 PE=3 SV=1	YPL093w	640	0	COG1084	Predicted GTPase	K06943	0	1111	pcs:Pc15g00080	nucleolar GTP-binding protein	GO:0000054//ribosomal subunit export from nucleus;GO:0006364//rRNA processing;GO:0042273//ribosomal large subunit biogenesis	GO:0005525//GTP binding	GO:0005730//nucleolus;GO:0030687//preribosome, large subunit precursor
CL1063.Contig3_All	2431	105	3.9058	15	0.4942	gi|425773616|gb|EKV11958.1|	1299.7	0	Nucleolar GTP-binding protein (Nog1), putative [Penicillium digitatum PHI26] >gi|425782531|gb|EKV20435.1| Nucleolar GTP-binding protein (Nog1), putative [Penicillium digitatum Pd1]	gi|211584852|emb|AM920430.1|	2327	0	Penicillium chrysogenum Wisconsin 54-1255 complete genome, contig Pc00c15	sp|Q74ZK6|NOG1_ASHGO	764	0	Nucleolar GTP-binding protein 1 OS=Ashbya gossypii (strain ATCC 10895 / CBS 109.51 / FGSC 9923 / NRRL Y-1056) GN=NOG1 PE=3 SV=1	YPL093w	740	0	COG1084	Predicted GTPase	K06943	0	1256	pcs:Pc15g00080	nucleolar GTP-binding protein	GO:0000054//ribosomal subunit export from nucleus;GO:0006364//rRNA processing;GO:0042273//ribosomal large subunit biogenesis	GO:0005525//GTP binding	GO:0005730//nucleolus;GO:0030687//preribosome, large subunit precursor
CL1064.Contig1_All	1521	844	50.1781	806	42.4384	gi|425765424|gb|EKV04116.1|	779.6	0	Acetyl-CoA acetyltransferase, putative [Penicillium digitatum Pd1] >gi|425767095|gb|EKV05677.1| Acetyl-CoA acetyltransferase, putative [Penicillium digitatum PHI26]	gi|211591067|emb|AM920437.1|	942	0	Penicillium chrysogenum Wisconsin 54-1255 complete genome, contig Pc00c22	sp|Q12598|THIA_CANTR	496	2e-139	Acetyl-CoA acetyltransferase IA OS=Candida tropicalis GN=PACTA PE=1 SV=3	SPBC215.09c	487	2e-137	COG0183	Acetyl-CoA acetyltransferase	K00626	0	755	pcs:Pc22g10140	acetyl-CoA C-acetyltransferase [EC:2.3.1.9]	GO:0006696//ergosterol biosynthetic process	GO:0003985//acetyl-CoA C-acetyltransferase activity	-
CL1065.Contig1_All	2580	12	0.4206	14	0.4346	gi|425774116|gb|EKV12433.1|	450.7	0	hypothetical protein PDIG_43570 [Penicillium digitatum PHI26] >gi|425778569|gb|EKV16693.1| hypothetical protein PDIP_34800 [Penicillium digitatum Pd1]	gi|211581525|emb|AM920427.1|	1142	0	Penicillium chrysogenum Wisconsin 54-1255 complete genome, contig Pc00c12	--	--	--	--	--	--	--	--	--	--	--	--	--	--	GO:0007049//cell cycle	GO:0005525//GTP binding	-
CL1065.Contig2_All	2338	77	2.9782	27	0.9249	gi|425774116|gb|EKV12433.1|	1448.7	0	hypothetical protein PDIG_43570 [Penicillium digitatum PHI26] >gi|425778569|gb|EKV16693.1| hypothetical protein PDIP_34800 [Penicillium digitatum Pd1]	gi|211581525|emb|AM920427.1|	950	0	Penicillium chrysogenum Wisconsin 54-1255 complete genome, contig Pc00c12	--	--	--	--	--	--	--	--	--	--	--	--	--	--	GO:0007049//cell cycle	GO:0005525//GTP binding	-
CL1065.Contig3_All	2522	9	0.3227	12	0.3811	gi|425774116|gb|EKV12433.1|	1431.8	0	hypothetical protein PDIG_43570 [Penicillium digitatum PHI26] >gi|425778569|gb|EKV16693.1| hypothetical protein PDIP_34800 [Penicillium digitatum Pd1]	gi|211581525|emb|AM920427.1|	955	0	Penicillium chrysogenum Wisconsin 54-1255 complete genome, contig Pc00c12	--	--	--	--	--	--	--	--	--	--	--	--	--	--	GO:0007049//cell cycle	GO:0005525//GTP binding	-
CL1066.Contig1_All	869	10	1.0406	14	1.2902	--	--	--	--	gi|211591067|emb|AM920437.1|	63.9	8e-07	Penicillium chrysogenum Wisconsin 54-1255 complete genome, contig Pc00c22	--	--	--	--	--	--	--	--	--	--	--	--	--	--	-	-	-
CL1066.Contig2_All	935	32	3.0949	40	3.4261	--	--	--	--	gi|211591067|emb|AM920437.1|	63.9	9e-07	Penicillium chrysogenum Wisconsin 54-1255 complete genome, contig Pc00c22	--	--	--	--	--	--	--	--	--	--	--	--	--	--	-	-	-
CL1067.Contig1_All	360	8	2.0095	29	6.4513	gi|425772985|gb|EKV11363.1|	177.9	4e-43	Cytosine deaminase, putative [Penicillium digitatum PHI26] >gi|425782141|gb|EKV20067.1| Cytosine deaminase, putative [Penicillium digitatum Pd1]	gi|211585052|emb|AM920431.1|	468	1e-129	Penicillium chrysogenum Wisconsin 54-1255 complete genome, contig Pc00c16	sp|P78594|FCA1_CANAX	114	1e-25	Cytosine deaminase OS=Candida albicans GN=FCA1 PE=3 SV=1	YPR062w	100	7e-22	COG0590	Cytosine/adenosine deaminases	K01485	4e-42	172	pcs:Pc16g10090	cytosine deaminase [EC:3.5.4.1]	GO:0008655//pyrimidine-containing compound salvage;GO:0046087//cytidine metabolic process;GO:0019858//cytosine metabolic process	GO:0016787//hydrolase activity;GO:0008270//zinc ion binding	GO:0005737//cytoplasm;GO:0005634//nucleus
CL1067.Contig2_All	2240	1211	48.8875	2125	75.9738	gi|425772984|gb|EKV11362.1|	744.6	0	Uroporphyrinogen decarboxylase [Penicillium digitatum PHI26] >gi|425782140|gb|EKV20066.1| Uroporphyrinogen decarboxylase [Penicillium digitatum Pd1]	gi|211585052|emb|AM920431.1|	1172	0	Penicillium chrysogenum Wisconsin 54-1255 complete genome, contig Pc00c16	sp|P32347|DCUP_YEAST	462	3e-129	Uroporphyrinogen decarboxylase OS=Saccharomyces cerevisiae (strain ATCC 204508 / S288c) GN=HEM12 PE=1 SV=1	YDR047w	462	1e-129	COG0407	Uroporphyrinogen-III decarboxylase	K01599	0	727	pcs:Pc16g10100	uroporphyrinogen decarboxylase [EC:4.1.1.37]	GO:0006782//protoporphyrinogen IX biosynthetic process	GO:0004853//uroporphyrinogen decarboxylase activity	-
CL1068.Contig1_All	1790	127	6.4158	308	13.78	gi|154287554|ref|XP_001544572.1|	397.1	4e-108	conserved hypothetical protein [Ajellomyces capsulatus NAm1] >gi|150408213|gb|EDN03754.1| conserved hypothetical protein [Ajellomyces capsulatus NAm1]	gi|462692816|gb|AGIH01000133.1|	89.7	3e-14	Penicillium decumbens 114-2 Contig133, whole genome shotgun sequence	--	--	--	--	--	--	--	--	--	K01187	8e-16	88.6	fgr:FG10662.1	alpha-glucosidase [EC:3.2.1.20]	-	GO:0016740//transferase activity	-
CL1068.Contig2_All	1188	4	0.3045	22	1.4831	gi|154287554|ref|XP_001544572.1|	397.1	2e-108	conserved hypothetical protein [Ajellomyces capsulatus NAm1] >gi|150408213|gb|EDN03754.1| conserved hypothetical protein [Ajellomyces capsulatus NAm1]	gi|462692816|gb|AGIH01000133.1|	89.7	2e-14	Penicillium decumbens 114-2 Contig133, whole genome shotgun sequence	--	--	--	--	--	--	--	--	--	K01187	5e-16	88.6	fgr:FG10662.1	alpha-glucosidase [EC:3.2.1.20]	-	GO:0016740//transferase activity	-
CL1069.Contig1_All	1351	12	0.8032	58	3.4382	gi|425767800|gb|EKV06356.1|	32	0	hypothetical protein PDIP_79810 [Penicillium digitatum Pd1] >gi|425769482|gb|EKV07974.1| hypothetical protein PDIG_70500 [Penicillium digitatum PHI26]	gi|317032738|ref|XM_001394280.2|	107	9e-20	Aspergillus niger CBS 513.88 salicylate hydroxylase partial mRNA	sp|Q3S4B7|3HBH_POLNA	195	5e-49	3-hydroxybenzoate 6-hydroxylase OS=Polaromonas naphthalenivorans (strain CJ2) GN=nagX PE=1 SV=1	Z3390	172	1e-42	COG0654	2-polyprenyl-6-methoxyphenol hydroxylase and related FAD-dependent oxidoreductases	K00480	0	667	afv:AFLA_036000	salicylate hydroxylase [EC:1.14.13.1]	GO:0055114//oxidation-reduction process	GO:0016491//oxidoreductase activity	-
CL1069.Contig2_All	1573	303	17.4187	100	5.0912	gi|425767800|gb|EKV06356.1|	758.1	0	hypothetical protein PDIP_79810 [Penicillium digitatum Pd1] >gi|425769482|gb|EKV07974.1| hypothetical protein PDIG_70500 [Penicillium digitatum PHI26]	gi|317032738|ref|XM_001394280.2|	107	1e-19	Aspergillus niger CBS 513.88 salicylate hydroxylase partial mRNA	sp|Q3S4B7|3HBH_POLNA	202	4e-51	3-hydroxybenzoate 6-hydroxylase OS=Polaromonas naphthalenivorans (strain CJ2) GN=nagX PE=1 SV=1	Z3390	178	2e-44	COG0654	2-polyprenyl-6-methoxyphenol hydroxylase and related FAD-dependent oxidoreductases	K00480	0	669	afv:AFLA_036000	salicylate hydroxylase [EC:1.14.13.1]	GO:0055114//oxidation-reduction process	GO:0016491//oxidoreductase activity	-
CL107.Contig1_All	2720	162	5.3858	61	1.796	gi|425771826|gb|EKV10259.1|	1810.4	0	hypothetical protein PDIP_61050 [Penicillium digitatum Pd1] >gi|425777173|gb|EKV15357.1| hypothetical protein PDIG_26600 [Penicillium digitatum PHI26]	gi|211588786|emb|AM920436.1|	1616	0	Penicillium chrysogenum Wisconsin 54-1255 complete genome, contig Pc00c21	sp|P25386|USO1_YEAST	94	4e-18	Intracellular protein transport protein USO1 OS=Saccharomyces cerevisiae (strain ATCC 204508 / S288c) GN=USO1 PE=1 SV=2	PAB0812	89	4e-17	COG0419	ATPase involved in DNA repair	K10352	2e-17	94.4	ehi:EHI_110180	myosin heavy chain	-	-	-
CL107.Contig2_All	2223	90	3.661	124	4.4672	gi|425771826|gb|EKV10259.1|	1340.9	0	hypothetical protein PDIP_61050 [Penicillium digitatum Pd1] >gi|425777173|gb|EKV15357.1| hypothetical protein PDIG_26600 [Penicillium digitatum PHI26]	gi|211588786|emb|AM920436.1|	1655	0	Penicillium chrysogenum Wisconsin 54-1255 complete genome, contig Pc00c21	sp|P25386|USO1_YEAST	94	3e-18	Intracellular protein transport protein USO1 OS=Saccharomyces cerevisiae (strain ATCC 204508 / S288c) GN=USO1 PE=1 SV=2	PAB0812	85.9	3e-16	COG0419	ATPase involved in DNA repair	K10352	2e-17	94.4	ehi:EHI_110180	myosin heavy chain	-	-	-
CL1070.Contig1_All	757	22	2.628	101	10.6851	gi|83768460|dbj|BAE58597.1|	50.8	5e-29	unnamed protein product [Aspergillus oryzae RIB40]	gi|317145217|ref|XM_001820547.2|	75.8	2e-10	Aspergillus oryzae RIB40 dynamin, mRNA	--	--	--	--	--	--	--	--	--	--	--	--	--	--	GO:0006184//GTP catabolic process	GO:0003924//GTPase activity;GO:0005525//GTP binding	-
CL1070.Contig2_All	302	4	1.1977	12	3.1822	gi|83768460|dbj|BAE58597.1|	128.3	4e-28	unnamed protein product [Aspergillus oryzae RIB40]	gi|317145217|ref|XM_001820547.2|	75.8	7e-11	Aspergillus oryzae RIB40 dynamin, mRNA	--	--	--	--	--	--	--	--	--	--	--	--	--	--	GO:0006184//GTP catabolic process	GO:0003924//GTPase activity;GO:0005525//GTP binding	-
CL1070.Contig3_All	498	21	3.8132	78	12.5435	--	--	--	--	--	--	--	--	--	--	--	--	--	--	--	--	--	--	--	--	--	--	-	-	-
CL1071.Contig1_All	219	2	0.8258	113	41.3225	gi|255941726|ref|XP_002561632.1|	158.7	2e-37	Pc16g13330 [Penicillium chrysogenum Wisconsin 54-1255] >gi|211586255|emb|CAP94003.1| Pc16g13330 [Penicillium chrysogenum Wisconsin 54-1255]	gi|211585052|emb|AM920431.1|	266	3e-68	Penicillium chrysogenum Wisconsin 54-1255 complete genome, contig Pc00c16	--	--	--	--	--	--	--	--	--	--	--	--	--	--	-	-	-
CL1071.Contig2_All	564	76	12.1853	103	14.6255	gi|255941726|ref|XP_002561632.1|	154.1	9e-36	Pc16g13330 [Penicillium chrysogenum Wisconsin 54-1255] >gi|211586255|emb|CAP94003.1| Pc16g13330 [Penicillium chrysogenum Wisconsin 54-1255]	gi|211585052|emb|AM920431.1|	159	1e-35	Penicillium chrysogenum Wisconsin 54-1255 complete genome, contig Pc00c16	--	--	--	--	--	--	--	--	--	--	--	--	--	--	-	-	-
CL1071.Contig3_All	577	90	14.1048	51	7.0786	gi|255941726|ref|XP_002561632.1|	154.1	9e-36	Pc16g13330 [Penicillium chrysogenum Wisconsin 54-1255] >gi|211586255|emb|CAP94003.1| Pc16g13330 [Penicillium chrysogenum Wisconsin 54-1255]	gi|211585052|emb|AM920431.1|	159	1e-35	Penicillium chrysogenum Wisconsin 54-1255 complete genome, contig Pc00c16	--	--	--	--	--	--	--	--	--	--	--	--	--	--	-	-	-
CL1072.Contig1_All	2199	922	37.9146	390	14.2034	gi|425768021|gb|EKV06568.1|	1149	0	Dihydroxyacetone kinase (DakA), putative [Penicillium digitatum PHI26] >gi|425772371|gb|EKV10777.1| Dihydroxyacetone kinase (DakA), putative [Penicillium digitatum Pd1]	gi|211588786|emb|AM920436.1|	656	0	Penicillium chrysogenum Wisconsin 54-1255 complete genome, contig Pc00c21	sp|O13902|DAK1_SCHPO	462	4e-129	Dihydroxyacetone kinase 1 OS=Schizosaccharomyces pombe (strain 972 / ATCC 24843) GN=dak1 PE=3 SV=1	SPAC22A12.11	462	1e-129	COG2376	Dihydroxyacetone kinase	K00863	0	870	nfi:NFIA_074520	dihydroxyacetone kinase [EC:2.7.1.29]	GO:0006071//glycerol metabolic process;GO:0016310//phosphorylation	GO:0004371//glycerone kinase activity;GO:0005524//ATP binding	-
CL1072.Contig2_All	778	8	0.9298	3	0.3088	gi|425768021|gb|EKV06568.1|	345.1	6e-93	Dihydroxyacetone kinase (DakA), putative [Penicillium digitatum PHI26] >gi|425772371|gb|EKV10777.1| Dihydroxyacetone kinase (DakA), putative [Penicillium digitatum Pd1]	gi|211588786|emb|AM920436.1|	628	1e-177	Penicillium chrysogenum Wisconsin 54-1255 complete genome, contig Pc00c21	sp|P43550|DAK2_YEAST	161	4e-39	Dihydroxyacetone kinase 2 OS=Saccharomyces cerevisiae (strain ATCC 204508 / S288c) GN=DAK2 PE=1 SV=1	YFL053w	161	1e-39	COG2376	Dihydroxyacetone kinase	K00863	5e-74	280	act:ACLA_015730	dihydroxyacetone kinase [EC:2.7.1.29]	GO:0006071//glycerol metabolic process;GO:0016310//phosphorylation	GO:0004371//glycerone kinase activity;GO:0005524//ATP binding	-
CL1072.Contig3_All	412	0	0	6	1.1663	gi|425768021|gb|EKV06568.1|	140.6	7e-32	Dihydroxyacetone kinase (DakA), putative [Penicillium digitatum PHI26] >gi|425772371|gb|EKV10777.1| Dihydroxyacetone kinase (DakA), putative [Penicillium digitatum Pd1]	gi|211588786|emb|AM920436.1|	254	2e-64	Penicillium chrysogenum Wisconsin 54-1255 complete genome, contig Pc00c21	sp|P43550|DAK2_YEAST	58.9	7e-09	Dihydroxyacetone kinase 2 OS=Saccharomyces cerevisiae (strain ATCC 204508 / S288c) GN=DAK2 PE=1 SV=1	YFL053w	58.9	3e-09	COG2376	Dihydroxyacetone kinase	K00863	8e-24	111	ani:AN0034.2	dihydroxyacetone kinase [EC:2.7.1.29]	GO:0006071//glycerol metabolic process;GO:0016310//phosphorylation	GO:0004371//glycerone kinase activity;GO:0005524//ATP binding	-
CL1073.Contig1_All	1035	32	2.7958	67	5.1843	gi|380493244|emb|CCF34024.1|	88.2	2e-15	hypothetical protein CH063_06103 [Colletotrichum higginsianum]	--	--	--	--	--	--	--	--	--	--	--	--	--	K13621	5e-15	83.2	pcs:Pc22g23740	betaine lipid synthase	-	-	-
CL1073.Contig2_All	281	4	1.2872	3	0.855	--	--	--	--	--	--	--	--	--	--	--	--	--	--	--	--	--	--	--	--	--	--	-	-	-
CL1074.Contig1_All	670	208	28.0731	72	8.6062	gi|255957179|ref|XP_002569342.1|	305.8	2e-81	Pc21g23750 [Penicillium chrysogenum Wisconsin 54-1255] >gi|211591053|emb|CAP97272.1| Pc21g23750 [Penicillium chrysogenum Wisconsin 54-1255]	gi|211588786|emb|AM920436.1|	450	1e-123	Penicillium chrysogenum Wisconsin 54-1255 complete genome, contig Pc00c21	sp|P32608|RTG2_YEAST	133	8e-31	Retrograde regulation protein 2 OS=Saccharomyces cerevisiae (strain ATCC 204508 / S288c) GN=RTG2 PE=1 SV=2	YGL252c	133	3e-31	COG0248	Exopolyphosphatase	K11369	7e-82	305	pcs:Pc21g23750	retrograde regulation protein 2	-	-	-
CL1074.Contig2_All	2225	1173	47.6727	900	32.394	gi|255957179|ref|XP_002569342.1|	58.9	0	Pc21g23750 [Penicillium chrysogenum Wisconsin 54-1255] >gi|211591053|emb|CAP97272.1| Pc21g23750 [Penicillium chrysogenum Wisconsin 54-1255]	gi|211588786|emb|AM920436.1|	1909	0	Penicillium chrysogenum Wisconsin 54-1255 complete genome, contig Pc00c21	sp|P32608|RTG2_YEAST	329	4e-89	Retrograde regulation protein 2 OS=Saccharomyces cerevisiae (strain ATCC 204508 / S288c) GN=RTG2 PE=1 SV=2	YGL252c	329	1e-89	COG0248	Exopolyphosphatase	K11369	0	1030	pcs:Pc21g23750	retrograde regulation protein 2	-	-	-
CL1075.Contig1_All	1087	3	0.2496	9	0.6631	gi|255931399|ref|XP_002557256.1|	76.3	9e-12	Pc12g03760 [Penicillium chrysogenum Wisconsin 54-1255] >gi|211581875|emb|CAP80003.1| Pc12g03760 [Penicillium chrysogenum Wisconsin 54-1255]	--	--	--	--	--	--	--	--	--	--	--	--	--	--	--	--	--	--	-	-	-
CL1075.Contig2_All	1338	102	6.8936	81	4.8482	gi|255931399|ref|XP_002557256.1|	76.3	1e-11	Pc12g03760 [Penicillium chrysogenum Wisconsin 54-1255] >gi|211581875|emb|CAP80003.1| Pc12g03760 [Penicillium chrysogenum Wisconsin 54-1255]	--	--	--	--	--	--	--	--	--	--	--	--	--	--	--	--	--	--	-	-	-
CL1075.Contig3_All	1987	95	4.3234	194	7.8191	gi|255931399|ref|XP_002557256.1|	76.3	2e-11	Pc12g03760 [Penicillium chrysogenum Wisconsin 54-1255] >gi|211581875|emb|CAP80003.1| Pc12g03760 [Penicillium chrysogenum Wisconsin 54-1255]	--	--	--	--	--	--	--	--	--	--	--	--	--	--	--	--	--	--	-	-	-
CL1076.Contig1_All	568	4	0.6368	7	0.987	gi|425768434|gb|EKV06957.1|	355.5	2e-96	HAD superfamily hydrolase, putative [Penicillium digitatum Pd1] >gi|425770294|gb|EKV08767.1| HAD superfamily hydrolase, putative [Penicillium digitatum PHI26]	gi|211586580|emb|AM920433.1|	591	1e-165	Penicillium chrysogenum Wisconsin 54-1255 complete genome, contig Pc00c18	sp|P36151|YK50_YEAST	92.4	1e-18	Uncharacterized protein YKR070W OS=Saccharomyces cerevisiae (strain ATCC 204508 / S288c) GN=YKR070W PE=1 SV=1	YKR070w	92.4	4e-19	COG0647	Predicted sugar phosphatases of the HAD superfamily	K08744	1e-15	85.5	spo:SPAC22A12.08c	cardiolipin synthase [EC:2.7.8.-]	GO:0008152//metabolic process	GO:0016787//hydrolase activity	-
CL1076.Contig2_All	1405	506	32.5668	630	35.9101	gi|425768434|gb|EKV06957.1|	852.8	0	HAD superfamily hydrolase, putative [Penicillium digitatum Pd1] >gi|425770294|gb|EKV08767.1| HAD superfamily hydrolase, putative [Penicillium digitatum PHI26]	gi|211586580|emb|AM920433.1|	965	0	Penicillium chrysogenum Wisconsin 54-1255 complete genome, contig Pc00c18	sp|O13899|YF38_SCHPO	247	9e-65	Uncharacterized CDP-alcohol phosphatidyltransferase class-I family protein C22A12.08c OS=Schizosaccharomyces pombe (strain 972 / ATCC 24843) GN=SPAC22A12.08c PE=3 SV=1	SPAC22A12.08c_1	247	3e-65	COG0647	Predicted sugar phosphatases of the HAD superfamily	K08744	7e-64	247	spo:SPAC22A12.08c	cardiolipin synthase [EC:2.7.8.-]	GO:0008152//metabolic process	GO:0016787//hydrolase activity	-
CL1077.Contig1_All	450	16	3.2152	90	16.0171	gi|425778275|gb|EKV16414.1|	209.5	1e-52	hypothetical protein PDIG_20900 [Penicillium digitatum PHI26] >gi|425781553|gb|EKV19512.1| hypothetical protein PDIP_23200 [Penicillium digitatum Pd1]	gi|211583076|emb|AM920428.1|	444	1e-121	Penicillium chrysogenum Wisconsin 54-1255 complete genome, contig Pc00c13	--	--	--	--	--	--	--	--	--	--	--	--	--	--	-	-	-
CL1077.Contig2_All	483	36	6.74	71	11.7724	gi|425778275|gb|EKV16414.1|	209.5	1e-52	hypothetical protein PDIG_20900 [Penicillium digitatum PHI26] >gi|425781553|gb|EKV19512.1| hypothetical protein PDIP_23200 [Penicillium digitatum Pd1]	gi|211583076|emb|AM920428.1|	444	1e-121	Penicillium chrysogenum Wisconsin 54-1255 complete genome, contig Pc00c13	--	--	--	--	--	--	--	--	--	--	--	--	--	--	-	-	-
CL1078.Contig1_All	1098	17	1.4001	27	1.9693	--	--	--	--	gi|211591067|emb|AM920437.1|	71.9	4e-09	Penicillium chrysogenum Wisconsin 54-1255 complete genome, contig Pc00c22	--	--	--	--	--	--	--	--	--	--	--	--	--	--	-	-	-
CL1078.Contig2_All	3375	53	1.42	6	0.1424	gi|425765988|gb|EKV04626.1|	1071.2	0	Vacuolar H+\/Ca2+ exchanger [Penicillium digitatum Pd1] >gi|425767009|gb|EKV05596.1| Vacuolar H+\/Ca2+ exchanger [Penicillium digitatum PHI26]	gi|211591067|emb|AM920437.1|	420	1e-113	Penicillium chrysogenum Wisconsin 54-1255 complete genome, contig Pc00c22	sp|Q99385|VCX1_YEAST	322	1e-86	Vacuolar calcium ion transporter OS=Saccharomyces cerevisiae (strain ATCC 204508 / S288c) GN=VCX1 PE=1 SV=1	YDL128w	322	4e-87	COG0387	Ca2+/H+ antiporter	K07300	0	946	pcs:Pc22g09350	Ca2+:H+ antiporter	GO:0006816//calcium ion transport;GO:0055085//transmembrane transport	GO:0015369//calcium:hydrogen antiporter activity	GO:0016021//integral to membrane
CL1078.Contig3_All	2934	45	1.3869	14	0.3821	gi|425765988|gb|EKV04626.1|	1071.2	0	Vacuolar H+\/Ca2+ exchanger [Penicillium digitatum Pd1] >gi|425767009|gb|EKV05596.1| Vacuolar H+\/Ca2+ exchanger [Penicillium digitatum PHI26]	gi|211591067|emb|AM920437.1|	420	1e-113	Penicillium chrysogenum Wisconsin 54-1255 complete genome, contig Pc00c22	sp|Q99385|VCX1_YEAST	322	9e-87	Vacuolar calcium ion transporter OS=Saccharomyces cerevisiae (strain ATCC 204508 / S288c) GN=VCX1 PE=1 SV=1	YDL128w	322	3e-87	COG0387	Ca2+/H+ antiporter	K07300	0	946	pcs:Pc22g09350	Ca2+:H+ antiporter	GO:0006816//calcium ion transport;GO:0055085//transmembrane transport	GO:0015369//calcium:hydrogen antiporter activity	GO:0016021//integral to membrane
CL1078.Contig4_All	3385	88	2.3509	119	2.8154	gi|425765988|gb|EKV04626.1|	1071.2	0	Vacuolar H+\/Ca2+ exchanger [Penicillium digitatum Pd1] >gi|425767009|gb|EKV05596.1| Vacuolar H+\/Ca2+ exchanger [Penicillium digitatum PHI26]	gi|211591067|emb|AM920437.1|	420	1e-113	Penicillium chrysogenum Wisconsin 54-1255 complete genome, contig Pc00c22	sp|Q99385|VCX1_YEAST	322	1e-86	Vacuolar calcium ion transporter OS=Saccharomyces cerevisiae (strain ATCC 204508 / S288c) GN=VCX1 PE=1 SV=1	YDL128w	322	4e-87	COG0387	Ca2+/H+ antiporter	K07300	0	946	pcs:Pc22g09350	Ca2+:H+ antiporter	GO:0006816//calcium ion transport;GO:0055085//transmembrane transport	GO:0015369//calcium:hydrogen antiporter activity	GO:0016021//integral to membrane
CL1079.Contig1_All	737	6	0.7362	12	1.304	gi|119467472|ref|XP_001257542.1|	24.6	1e-17	hypothetical protein NFIA_049860 [Neosartorya fischeri NRRL 181] >gi|119405694|gb|EAW15645.1| conserved hypothetical protein [Neosartorya fischeri NRRL 181]	--	--	--	--	--	--	--	--	--	--	--	--	--	--	--	--	--	--	-	-	-
CL1079.Contig2_All	642	2	0.2817	8	0.9979	gi|119467472|ref|XP_001257542.1|	24.6	9e-16	hypothetical protein NFIA_049860 [Neosartorya fischeri NRRL 181] >gi|119405694|gb|EAW15645.1| conserved hypothetical protein [Neosartorya fischeri NRRL 181]	--	--	--	--	--	--	--	--	--	--	--	--	--	--	--	--	--	--	-	-	-
CL1079.Contig3_All	660	9	1.2331	18	2.1841	gi|119467472|ref|XP_001257542.1|	24.6	4e-17	hypothetical protein NFIA_049860 [Neosartorya fischeri NRRL 181] >gi|119405694|gb|EAW15645.1| conserved hypothetical protein [Neosartorya fischeri NRRL 181]	--	--	--	--	--	--	--	--	--	--	--	--	--	--	--	--	--	--	-	-	-
CL108.Contig1_All	269	4	1.3446	10	2.9771	--	--	--	--	--	--	--	--	--	--	--	--	--	--	--	--	--	--	--	--	--	--	-	-	-
CL108.Contig2_All	240	0	0	0	0	--	--	--	--	--	--	--	--	--	--	--	--	--	--	--	--	--	--	--	--	--	--	-	-	-
CL1080.Contig1_All	1177	32	2.4585	16	1.0887	gi|425776197|gb|EKV14426.1|	386.3	4e-105	Nuclear migration protein (ApsA), putative [Penicillium digitatum PHI26]	gi|211591067|emb|AM920437.1|	856	0	Penicillium chrysogenum Wisconsin 54-1255 complete genome, contig Pc00c22	sp|Q00083|APSA_EMENI	254	4e-67	Anucleate primary sterigmata protein A OS=Emericella nidulans (strain FGSC A4 / ATCC 38163 / CBS 112.46 / NRRL 194 / M139) GN=apsA PE=1 SV=2	--	--	--	--	--	--	--	--	--	--	GO:0032065//cortical protein anchoring	GO:0005543//phospholipid binding	GO:0005938//cell cortex;GO:0016020//membrane
CL1080.Contig2_All	4919	7394	135.926	590	9.6057	gi|425776197|gb|EKV14426.1|	2779.2	0	Nuclear migration protein (ApsA), putative [Penicillium digitatum PHI26]	gi|211591067|emb|AM920437.1|	1485	0	Penicillium chrysogenum Wisconsin 54-1255 complete genome, contig Pc00c22	sp|Q00083|APSA_EMENI	1250	0	Anucleate primary sterigmata protein A OS=Emericella nidulans (strain FGSC A4 / ATCC 38163 / CBS 112.46 / NRRL 194 / M139) GN=apsA PE=1 SV=2	--	--	--	--	--	K01178	1e-12	79.3	sce:YIR019C	glucoamylase [EC:3.2.1.3]	GO:0032065//cortical protein anchoring	GO:0005543//phospholipid binding	GO:0005938//cell cortex
CL1081.Contig1_All	1081	67346	5633.62	34620	2564.8	gi|425767991|gb|EKV06541.1|	535.8	4e-150	Sorbitol/xylulose reductase Sou1-like, putative [Penicillium digitatum PHI26] >gi|425783824|gb|EKV21643.1| Sorbitol/xylulose reductase Sou1-like, putative [Penicillium digitatum Pd1]	gi|211581525|emb|AM920427.1|	874	0	Penicillium chrysogenum Wisconsin 54-1255 complete genome, contig Pc00c12	sp|Q8NK50|DCXR_HYPJE	428	2e-119	L-xylulose reductase OS=Hypocrea jecorina GN=lxr1 PE=2 SV=1	SPAC8E11.10	216	5e-56	COG1028	Dehydrogenases with different specificities (related to short-chain alcohol dehydrogenases)	K00540	1e-124	449	afm:AFUA_2G15430	[EC:1.-.-.-]	GO:0055114//oxidation-reduction process	GO:0050085//mannitol 2-dehydrogenase (NADP+) activity;GO:0000166//nucleotide binding	-
CL1081.Contig2_All	605	1	0.1495	62	8.2071	gi|255930855|ref|XP_002556984.1|	344	7e-93	Pc12g00830 [Penicillium chrysogenum Wisconsin 54-1255] >gi|211581603|emb|CAP79710.1| Pc12g00830 [Penicillium chrysogenum Wisconsin 54-1255]	gi|211581525|emb|AM920427.1|	1191	0	Penicillium chrysogenum Wisconsin 54-1255 complete genome, contig Pc00c12	sp|P0C0Y4|MTDH_ALTAL	264	2e-70	Probable NADP-dependent mannitol dehydrogenase OS=Alternaria alternata PE=1 SV=2	SPAC8E11.10	111	1e-24	COG1028	Dehydrogenases with different specificities (related to short-chain alcohol dehydrogenases)	K00540	4e-74	279	afm:AFUA_2G15430	[EC:1.-.-.-]	GO:0055114//oxidation-reduction process	GO:0050085//mannitol 2-dehydrogenase (NADP+) activity;GO:0000166//nucleotide binding	-
CL1082.Contig1_All	1436	37	2.33	37	2.0635	gi|425766034|gb|EKV04666.1|	592.8	4e-167	hypothetical protein PDIP_86370 [Penicillium digitatum Pd1] >gi|425767056|gb|EKV05640.1| hypothetical protein PDIG_82570 [Penicillium digitatum PHI26]	gi|211591067|emb|AM920437.1|	761	0	Penicillium chrysogenum Wisconsin 54-1255 complete genome, contig Pc00c22	sp|Q09686|YA14_SCHPO	85.9	5e-16	Putative glutamine amidotransferase-like protein C13C5.04 OS=Schizosaccharomyces pombe (strain 972 / ATCC 24843) GN=SPAC13C5.04 PE=4 SV=1	SPAC13C5.04	85.9	2e-16	COG0518	GMP synthase - Glutamine amidotransferase domain	K01951	2e-16	90.5	afm:AFUA_4G03700	GMP synthase (glutamine-hydrolysing) [EC:6.3.5.2]	-	-	-
CL1082.Contig2_All	1129	5	0.4005	6	0.4256	gi|425766034|gb|EKV04666.1|	443.4	3e-122	hypothetical protein PDIP_86370 [Penicillium digitatum Pd1] >gi|425767056|gb|EKV05640.1| hypothetical protein PDIG_82570 [Penicillium digitatum PHI26]	gi|211591067|emb|AM920437.1|	563	1e-157	Penicillium chrysogenum Wisconsin 54-1255 complete genome, contig Pc00c22	sp|Q09686|YA14_SCHPO	77	2e-13	Putative glutamine amidotransferase-like protein C13C5.04 OS=Schizosaccharomyces pombe (strain 972 / ATCC 24843) GN=SPAC13C5.04 PE=4 SV=1	SPAC13C5.04	77	5e-14	COG0518	GMP synthase - Glutamine amidotransferase domain	K01951	6e-13	78.2	afm:AFUA_4G03700	GMP synthase (glutamine-hydrolysing) [EC:6.3.5.2]	-	-	-
CL1083.Contig1_All	1311	326	22.4862	118	7.2083	gi|425774496|gb|EKV12800.1|	744.2	0	hypothetical protein PDIG_41390 [Penicillium digitatum PHI26]	gi|211587300|emb|AM920435.1|	642	0	Penicillium chrysogenum Wisconsin 54-1255 complete genome, contig Pc00c20	--	--	--	--	--	--	--	--	--	K03509	2e-120	435	cim:CIMG_06713	DNA polymerase eta subunit [EC:2.7.7.7]	-	GO:0016772//transferase activity, transferring phosphorus-containing groups	-
CL1083.Contig2_All	2076	312	13.5903	209	8.0625	gi|425774496|gb|EKV12800.1|	218.4	0	hypothetical protein PDIG_41390 [Penicillium digitatum PHI26]	gi|211587300|emb|AM920435.1|	642	1e-180	Penicillium chrysogenum Wisconsin 54-1255 complete genome, contig Pc00c20	--	--	--	--	sll0431	72.4	3e-12	COG3335	Transposase and inactivated derivatives	K03509	1e-114	344	cim:CIMG_06713	DNA polymerase eta subunit [EC:2.7.7.7]	-	GO:0016772//transferase activity, transferring phosphorus-containing groups	-
CL1084.Contig1_All	1216	6	0.4462	3	0.1976	gi|425767346|gb|EKV05920.1|	579.7	3e-163	Mitochondrial methylglutaconyl-CoA hydratase (Auh), putative [Penicillium digitatum PHI26] >gi|425779789|gb|EKV17820.1| Mitochondrial methylglutaconyl-CoA hydratase (Auh), putative [Penicillium digitatum Pd1]	gi|211583076|emb|AM920428.1|	1037	0	Penicillium chrysogenum Wisconsin 54-1255 complete genome, contig Pc00c13	sp|A4YI89|HPCD_METS5	129	3e-29	3-hydroxypropionyl-coenzyme A dehydratase OS=Metallosphaera sedula (strain ATCC 51363 / DSM 5348) GN=Msed_2001 PE=1 SV=1	BH1135	174	4e-43	COG1024	Enoyl-CoA hydratase/carnithine racemase	K05607	3e-149	531	pcs:Pc13g09810	methylglutaconyl-CoA hydratase [EC:4.2.1.18]	GO:0008152//metabolic process	GO:0003824//catalytic activity	-
CL1084.Contig2_All	1099	8	0.6583	3	0.2186	gi|425767346|gb|EKV05920.1|	599	4e-169	Mitochondrial methylglutaconyl-CoA hydratase (Auh), putative [Penicillium digitatum PHI26] >gi|425779789|gb|EKV17820.1| Mitochondrial methylglutaconyl-CoA hydratase (Auh), putative [Penicillium digitatum Pd1]	gi|211583076|emb|AM920428.1|	640	1e-180	Penicillium chrysogenum Wisconsin 54-1255 complete genome, contig Pc00c13	sp|A4YI89|HPCD_METS5	148	4e-35	3-hydroxypropionyl-coenzyme A dehydratase OS=Metallosphaera sedula (strain ATCC 51363 / DSM 5348) GN=Msed_2001 PE=1 SV=1	BH1135	191	1e-48	COG1024	Enoyl-CoA hydratase/carnithine racemase	K05607	4e-155	550	pcs:Pc13g09810	methylglutaconyl-CoA hydratase [EC:4.2.1.18]	GO:0008152//metabolic process	GO:0003824//catalytic activity	-
CL1084.Contig3_All	1237	4	0.2924	2	0.1295	gi|425767346|gb|EKV05920.1|	599	4e-169	Mitochondrial methylglutaconyl-CoA hydratase (Auh), putative [Penicillium digitatum PHI26] >gi|425779789|gb|EKV17820.1| Mitochondrial methylglutaconyl-CoA hydratase (Auh), putative [Penicillium digitatum Pd1]	gi|211583076|emb|AM920428.1|	640	1e-180	Penicillium chrysogenum Wisconsin 54-1255 complete genome, contig Pc00c13	sp|A4YI89|HPCD_METS5	148	5e-35	3-hydroxypropionyl-coenzyme A dehydratase OS=Metallosphaera sedula (strain ATCC 51363 / DSM 5348) GN=Msed_2001 PE=1 SV=1	BH1135	191	2e-48	COG1024	Enoyl-CoA hydratase/carnithine racemase	K05607	4e-155	550	pcs:Pc13g09810	methylglutaconyl-CoA hydratase [EC:4.2.1.18]	GO:0008152//metabolic process	GO:0003824//catalytic activity	-
CL1084.Contig4_All	1354	6	0.4007	4	0.2366	gi|425767346|gb|EKV05920.1|	579.7	3e-163	Mitochondrial methylglutaconyl-CoA hydratase (Auh), putative [Penicillium digitatum PHI26] >gi|425779789|gb|EKV17820.1| Mitochondrial methylglutaconyl-CoA hydratase (Auh), putative [Penicillium digitatum Pd1]	gi|211583076|emb|AM920428.1|	1037	0	Penicillium chrysogenum Wisconsin 54-1255 complete genome, contig Pc00c13	sp|A4YI89|HPCD_METS5	129	3e-29	3-hydroxypropionyl-coenzyme A dehydratase OS=Metallosphaera sedula (strain ATCC 51363 / DSM 5348) GN=Msed_2001 PE=1 SV=1	BH1135	174	4e-43	COG1024	Enoyl-CoA hydratase/carnithine racemase	K05607	3e-149	531	pcs:Pc13g09810	methylglutaconyl-CoA hydratase [EC:4.2.1.18]	GO:0008152//metabolic process	GO:0003824//catalytic activity	-
CL1085.Contig1_All	1406	71	4.5664	1940	110.502	gi|425774454|gb|EKV12761.1|	775.8	0	MFS multidrug transporter, putative [Penicillium digitatum PHI26]	gi|211585052|emb|AM920431.1|	977	0	Penicillium chrysogenum Wisconsin 54-1255 complete genome, contig Pc00c16	sp|O43081|YHS6_SCHPO	381	5e-105	Uncharacterized MFS-type transporter C947.06c OS=Schizosaccharomyces pombe (strain 972 / ATCC 24843) GN=SPBC947.06c PE=3 SV=1	SPAC11D3.05	249	8e-66	COG0477	Permeases of the major facilitator superfamily	K08157	3e-106	388	tml:GSTUM_00008131001	MFS transporter, DHA1 family, multidrug resistance protein	GO:0055085//transmembrane transport	-	GO:0016021//integral to membrane
CL1085.Contig2_All	227	0	0	11	3.8808	gi|255940104|ref|XP_002560821.1|	157.9	4e-37	Pc16g04700 [Penicillium chrysogenum Wisconsin 54-1255] >gi|211585444|emb|CAP93140.1| Pc16g04700 [Penicillium chrysogenum Wisconsin 54-1255]	gi|211585052|emb|AM920431.1|	442	1e-121	Penicillium chrysogenum Wisconsin 54-1255 complete genome, contig Pc00c16	sp|O43081|YHS6_SCHPO	105	8e-23	Uncharacterized MFS-type transporter C947.06c OS=Schizosaccharomyces pombe (strain 972 / ATCC 24843) GN=SPBC947.06c PE=3 SV=1	YBR008c	65.1	3e-11	COG0477	Permeases of the major facilitator superfamily	K08157	1e-18	94.4	bfu:BC1G_02805	MFS transporter, DHA1 family, multidrug resistance protein	GO:0055085//transmembrane transport	-	GO:0016021//integral to membrane
CL1086.Contig1_All	1191	23	1.7463	34	2.2862	--	--	--	--	--	--	--	--	--	--	--	--	--	--	--	--	--	--	--	--	--	--	-	-	-
CL1086.Contig2_All	993	11	1.0017	5	0.4032	--	--	--	--	--	--	--	--	--	--	--	--	--	--	--	--	--	--	--	--	--	--	-	-	-
CL1087.Contig1_All	384	17	4.0033	6	1.2513	--	--	--	--	gi|211581525|emb|AM920427.1|	97.6	2e-17	Penicillium chrysogenum Wisconsin 54-1255 complete genome, contig Pc00c12	--	--	--	--	--	--	--	--	--	--	--	--	--	--	-	-	-
CL1087.Contig2_All	214	2	0.8451	6	2.2454	--	--	--	--	gi|211581525|emb|AM920427.1|	97.6	1e-17	Penicillium chrysogenum Wisconsin 54-1255 complete genome, contig Pc00c12	--	--	--	--	--	--	--	--	--	--	--	--	--	--	-	-	-
CL1088.Contig1_All	1009	10	0.8962	35	2.778	gi|425772863|gb|EKV11247.1|	337.4	1e-90	hypothetical protein PDIG_51920 [Penicillium digitatum PHI26] >gi|425782024|gb|EKV19955.1| hypothetical protein PDIP_21120 [Penicillium digitatum Pd1]	gi|211585052|emb|AM920431.1|	396	1e-107	Penicillium chrysogenum Wisconsin 54-1255 complete genome, contig Pc00c16	--	--	--	--	--	--	--	--	--	--	--	--	--	--	-	-	-
CL1088.Contig2_All	942	95	9.1196	65	5.5261	gi|425772863|gb|EKV11247.1|	337.4	1e-90	hypothetical protein PDIG_51920 [Penicillium digitatum PHI26] >gi|425782024|gb|EKV19955.1| hypothetical protein PDIP_21120 [Penicillium digitatum Pd1]	gi|211585052|emb|AM920431.1|	394	1e-106	Penicillium chrysogenum Wisconsin 54-1255 complete genome, contig Pc00c16	--	--	--	--	--	--	--	--	--	--	--	--	--	--	-	-	-
CL1089.Contig1_All	982	19	1.7496	51	4.1592	gi|242776211|ref|XP_002478800.1|	25.4	5e-17	conserved hypothetical protein [Talaromyces stipitatus ATCC 10500] >gi|218722419|gb|EED21837.1| conserved hypothetical protein [Talaromyces stipitatus ATCC 10500]	--	--	--	--	--	--	--	--	--	--	--	--	--	--	--	--	--	--	-	-	-
CL1089.Contig2_All	762	1	0.1187	1	0.1051	gi|255954315|ref|XP_002567910.1|	84	2e-14	Pc21g08710 [Penicillium chrysogenum Wisconsin 54-1255] >gi|211589621|emb|CAP95768.1| Pc21g08710 [Penicillium chrysogenum Wisconsin 54-1255]	--	--	--	--	--	--	--	--	--	--	--	--	--	--	--	--	--	--	-	-	-
CL109.Contig10_All	5847	14	0.2165	8	0.1096	gi|425779685|gb|EKV17723.1|	1648.6	0	putative RNA-directed DNA polymerase from transposon X-element [Penicillium digitatum PHI26]	gi|211591067|emb|AM920437.1|	1437	0	Penicillium chrysogenum Wisconsin 54-1255 complete genome, contig Pc00c22	sp|Q92253|RCO3_NEUCR	553	3e-156	Probable glucose transporter rco-3 OS=Neurospora crassa (strain ATCC 24698 / 74-OR23-1A / CBS 708.71 / DSM 1257 / FGSC 987) GN=rco-3 PE=3 SV=2	CAC1345	213	2e-54	COG0477	Permeases of the major facilitator superfamily	K08139	1e-118	432	kla:KLLA0F05181g	MFS transporter, SP family, sugar:H+ symporter	-	GO:0003676//nucleic acid binding;GO:0003824//catalytic activity	-
CL109.Contig11_All	4585	9	0.1775	8	0.1397	gi|425779685|gb|EKV17723.1|	1584.3	0	putative RNA-directed DNA polymerase from transposon X-element [Penicillium digitatum PHI26]	gi|211591067|emb|AM920437.1|	1431	0	Penicillium chrysogenum Wisconsin 54-1255 complete genome, contig Pc00c22	sp|P08640|MUC1_YEAST	54.3	6e-06	Flocculation protein FLO11 OS=Saccharomyces cerevisiae (strain ATCC 204508 / S288c) GN=MUC1 PE=1 SV=2	--	--	--	--	--	K12848	7e-28	130	ure:UREG_07187	U4/U6.U5 tri-snRNP component SNU23	-	GO:0003676//nucleic acid binding;GO:0003824//catalytic activity	-
CL109.Contig12_All	2768	15	0.49	9	0.2604	gi|425779685|gb|EKV17723.1|	1657.5	0	putative RNA-directed DNA polymerase from transposon X-element [Penicillium digitatum PHI26]	gi|90823212|gb|DQ389078.1|	69.9	4e-08	Blumeriella jaapii strain RSS-2 14alpha demethylase (CYP51) gene, partial cds	sp|P08640|MUC1_YEAST	54.7	2e-06	Flocculation protein FLO11 OS=Saccharomyces cerevisiae (strain ATCC 204508 / S288c) GN=MUC1 PE=1 SV=2	--	--	--	--	--	--	--	--	--	--	-	GO:0003676//nucleic acid binding;GO:0003824//catalytic activity	-
CL109.Contig13_All	4009	44	0.9925	20	0.3995	gi|425779685|gb|EKV17723.1|	2192.2	0	putative RNA-directed DNA polymerase from transposon X-element [Penicillium digitatum PHI26]	gi|90823212|gb|DQ389078.1|	69.9	6e-08	Blumeriella jaapii strain RSS-2 14alpha demethylase (CYP51) gene, partial cds	sp|P08640|MUC1_YEAST	54.7	4e-06	Flocculation protein FLO11 OS=Saccharomyces cerevisiae (strain ATCC 204508 / S288c) GN=MUC1 PE=1 SV=2	--	--	--	--	--	K09248	5e-06	57.4	kla:KLLA0E18129g	proline utilization trans-activator	-	-	-
CL109.Contig14_All	3516	47	1.2088	17	0.3872	gi|425779685|gb|EKV17723.1|	2192.2	0	putative RNA-directed DNA polymerase from transposon X-element [Penicillium digitatum PHI26]	gi|90823212|gb|DQ389078.1|	69.9	5e-08	Blumeriella jaapii strain RSS-2 14alpha demethylase (CYP51) gene, partial cds	sp|P08640|MUC1_YEAST	54.7	3e-06	Flocculation protein FLO11 OS=Saccharomyces cerevisiae (strain ATCC 204508 / S288c) GN=MUC1 PE=1 SV=2	--	--	--	--	--	--	--	--	--	--	-	-	-
CL109.Contig15_All	3659	49	1.211	20	0.4377	gi|425779685|gb|EKV17723.1|	2256.5	0	putative RNA-directed DNA polymerase from transposon X-element [Penicillium digitatum PHI26]	gi|90823212|gb|DQ389078.1|	69.9	6e-08	Blumeriella jaapii strain RSS-2 14alpha demethylase (CYP51) gene, partial cds	sp|P08640|MUC1_YEAST	54.7	3e-06	Flocculation protein FLO11 OS=Saccharomyces cerevisiae (strain ATCC 204508 / S288c) GN=MUC1 PE=1 SV=2	--	--	--	--	--	--	--	--	--	--	-	-	-
CL109.Contig16_All	3581	43	1.0858	19	0.4249	gi|425779685|gb|EKV17723.1|	2192.2	0	putative RNA-directed DNA polymerase from transposon X-element [Penicillium digitatum PHI26]	gi|90823212|gb|DQ389078.1|	69.9	5e-08	Blumeriella jaapii strain RSS-2 14alpha demethylase (CYP51) gene, partial cds	sp|P08640|MUC1_YEAST	54.7	3e-06	Flocculation protein FLO11 OS=Saccharomyces cerevisiae (strain ATCC 204508 / S288c) GN=MUC1 PE=1 SV=2	--	--	--	--	--	--	--	--	--	--	-	-	-
CL109.Contig17_All	2846	12	0.3813	5	0.1407	gi|425779685|gb|EKV17723.1|	1721.8	0	putative RNA-directed DNA polymerase from transposon X-element [Penicillium digitatum PHI26]	gi|90823212|gb|DQ389078.1|	69.9	4e-08	Blumeriella jaapii strain RSS-2 14alpha demethylase (CYP51) gene, partial cds	sp|P08640|MUC1_YEAST	54.7	3e-06	Flocculation protein FLO11 OS=Saccharomyces cerevisiae (strain ATCC 204508 / S288c) GN=MUC1 PE=1 SV=2	--	--	--	--	--	--	--	--	--	--	-	GO:0003676//nucleic acid binding;GO:0003824//catalytic activity	-
CL109.Contig18_All	3261	13	0.3605	17	0.4175	gi|425779685|gb|EKV17723.1|	1657.5	0	putative RNA-directed DNA polymerase from transposon X-element [Penicillium digitatum PHI26]	gi|90823212|gb|DQ389078.1|	69.9	5e-08	Blumeriella jaapii strain RSS-2 14alpha demethylase (CYP51) gene, partial cds	sp|P08640|MUC1_YEAST	54.7	3e-06	Flocculation protein FLO11 OS=Saccharomyces cerevisiae (strain ATCC 204508 / S288c) GN=MUC1 PE=1 SV=2	--	--	--	--	--	K09248	4e-06	57.4	kla:KLLA0E18129g	proline utilization trans-activator	-	GO:0003676//nucleic acid binding;GO:0003824//catalytic activity	-
CL109.Contig19_All	2911	8	0.2485	7	0.1926	gi|425779685|gb|EKV17723.1|	1721.8	0	putative RNA-directed DNA polymerase from transposon X-element [Penicillium digitatum PHI26]	gi|90823212|gb|DQ389078.1|	69.9	4e-08	Blumeriella jaapii strain RSS-2 14alpha demethylase (CYP51) gene, partial cds	sp|P08640|MUC1_YEAST	54.7	3e-06	Flocculation protein FLO11 OS=Saccharomyces cerevisiae (strain ATCC 204508 / S288c) GN=MUC1 PE=1 SV=2	--	--	--	--	--	--	--	--	--	--	-	GO:0003676//nucleic acid binding;GO:0003824//catalytic activity	-
CL109.Contig1_All	4663	9	0.1745	7	0.1202	gi|425779685|gb|EKV17723.1|	1648.6	0	putative RNA-directed DNA polymerase from transposon X-element [Penicillium digitatum PHI26]	gi|211591067|emb|AM920437.1|	1431	0	Penicillium chrysogenum Wisconsin 54-1255 complete genome, contig Pc00c22	sp|P08640|MUC1_YEAST	53.5	1e-05	Flocculation protein FLO11 OS=Saccharomyces cerevisiae (strain ATCC 204508 / S288c) GN=MUC1 PE=1 SV=2	--	--	--	--	--	K12848	7e-28	130	ure:UREG_07187	U4/U6.U5 tri-snRNP component SNU23	-	GO:0003676//nucleic acid binding;GO:0003824//catalytic activity	-
CL109.Contig20_All	3594	47	1.1826	17	0.3788	gi|425779685|gb|EKV17723.1|	2256.5	0	putative RNA-directed DNA polymerase from transposon X-element [Penicillium digitatum PHI26]	gi|90823212|gb|DQ389078.1|	69.9	5e-08	Blumeriella jaapii strain RSS-2 14alpha demethylase (CYP51) gene, partial cds	sp|P08640|MUC1_YEAST	54.7	3e-06	Flocculation protein FLO11 OS=Saccharomyces cerevisiae (strain ATCC 204508 / S288c) GN=MUC1 PE=1 SV=2	--	--	--	--	--	--	--	--	--	--	-	-	-
CL109.Contig21_All	4087	44	0.9735	20	0.3919	gi|425779685|gb|EKV17723.1|	2256.5	0	putative RNA-directed DNA polymerase from transposon X-element [Penicillium digitatum PHI26]	gi|90823212|gb|DQ389078.1|	69.9	6e-08	Blumeriella jaapii strain RSS-2 14alpha demethylase (CYP51) gene, partial cds	sp|P08640|MUC1_YEAST	54.7	4e-06	Flocculation protein FLO11 OS=Saccharomyces cerevisiae (strain ATCC 204508 / S288c) GN=MUC1 PE=1 SV=2	--	--	--	--	--	K09248	5e-06	57.4	kla:KLLA0E18129g	proline utilization trans-activator	-	-	-
CL109.Contig22_All	3339	9	0.2437	8	0.1919	gi|425779685|gb|EKV17723.1|	1721.8	0	putative RNA-directed DNA polymerase from transposon X-element [Penicillium digitatum PHI26]	gi|90823212|gb|DQ389078.1|	69.9	5e-08	Blumeriella jaapii strain RSS-2 14alpha demethylase (CYP51) gene, partial cds	sp|P08640|MUC1_YEAST	54.7	3e-06	Flocculation protein FLO11 OS=Saccharomyces cerevisiae (strain ATCC 204508 / S288c) GN=MUC1 PE=1 SV=2	--	--	--	--	--	K09248	4e-06	57.4	kla:KLLA0E18129g	proline utilization trans-activator	-	GO:0003676//nucleic acid binding;GO:0003824//catalytic activity	-
CL109.Contig23_All	2833	17	0.5426	14	0.3958	gi|425779685|gb|EKV17723.1|	1657.5	0	putative RNA-directed DNA polymerase from transposon X-element [Penicillium digitatum PHI26]	gi|90823212|gb|DQ389078.1|	69.9	4e-08	Blumeriella jaapii strain RSS-2 14alpha demethylase (CYP51) gene, partial cds	sp|P08640|MUC1_YEAST	54.7	3e-06	Flocculation protein FLO11 OS=Saccharomyces cerevisiae (strain ATCC 204508 / S288c) GN=MUC1 PE=1 SV=2	--	--	--	--	--	--	--	--	--	--	-	GO:0003676//nucleic acid binding;GO:0003824//catalytic activity	-
CL109.Contig24_All	4039	42	0.9403	63	1.2492	gi|425779685|gb|EKV17723.1|	1662.9	0	putative RNA-directed DNA polymerase from transposon X-element [Penicillium digitatum PHI26]	gi|211581525|emb|AM920427.1|	412	1e-111	Penicillium chrysogenum Wisconsin 54-1255 complete genome, contig Pc00c12	sp|P08640|MUC1_YEAST	54.3	5e-06	Flocculation protein FLO11 OS=Saccharomyces cerevisiae (strain ATCC 204508 / S288c) GN=MUC1 PE=1 SV=2	--	--	--	--	--	--	--	--	--	--	-	GO:0003676//nucleic acid binding;GO:0003824//catalytic activity	-
CL109.Contig25_All	4117	8	0.1757	10	0.1945	gi|425779685|gb|EKV17723.1|	1727.2	0	putative RNA-directed DNA polymerase from transposon X-element [Penicillium digitatum PHI26]	gi|211581525|emb|AM920427.1|	412	1e-111	Penicillium chrysogenum Wisconsin 54-1255 complete genome, contig Pc00c12	--	--	--	--	--	--	--	--	--	--	--	--	--	--	-	GO:0003676//nucleic acid binding;GO:0003824//catalytic activity	-
CL109.Contig2_All	4983	110	1.9962	60	0.9643	gi|425779685|gb|EKV17723.1|	1662.9	0	putative RNA-directed DNA polymerase from transposon X-element [Penicillium digitatum PHI26]	gi|211583076|emb|AM920428.1|	852	0	Penicillium chrysogenum Wisconsin 54-1255 complete genome, contig Pc00c13	sp|O94490|YC79_SCHPO	67.4	7e-10	Uncharacterized transcriptional regulatory protein C417.09c OS=Schizosaccharomyces pombe (strain 972 / ATCC 24843) GN=SPCC417.09c PE=4 SV=1	--	--	--	--	--	K09248	3e-07	61.6	kla:KLLA0E18129g	proline utilization trans-activator	-	GO:0003676//nucleic acid binding;GO:0003824//catalytic activity	-
CL109.Contig3_All	5765	16	0.251	8	0.1111	gi|425779685|gb|EKV17723.1|	1584.3	0	putative RNA-directed DNA polymerase from transposon X-element [Penicillium digitatum PHI26]	gi|211591067|emb|AM920437.1|	1431	0	Penicillium chrysogenum Wisconsin 54-1255 complete genome, contig Pc00c22	sp|Q92253|RCO3_NEUCR	553	3e-156	Probable glucose transporter rco-3 OS=Neurospora crassa (strain ATCC 24698 / 74-OR23-1A / CBS 708.71 / DSM 1257 / FGSC 987) GN=rco-3 PE=3 SV=2	CAC1345	213	2e-54	COG0477	Permeases of the major facilitator superfamily	K08139	1e-118	432	kla:KLLA0F05181g	MFS transporter, SP family, sugar:H+ symporter	-	GO:0003676//nucleic acid binding;GO:0003824//catalytic activity	-
CL109.Contig4_All	4999	39	0.7055	20	0.3204	gi|425779685|gb|EKV17723.1|	1648.6	0	putative RNA-directed DNA polymerase from transposon X-element [Penicillium digitatum PHI26]	gi|211591067|emb|AM920437.1|	1431	0	Penicillium chrysogenum Wisconsin 54-1255 complete genome, contig Pc00c22	--	--	--	--	--	--	--	--	--	K12848	7e-28	130	ure:UREG_07187	U4/U6.U5 tri-snRNP component SNU23	-	GO:0003676//nucleic acid binding;GO:0003824//catalytic activity	-
CL109.Contig5_All	4291	11	0.2318	7	0.1306	gi|425779685|gb|EKV17723.1|	1648.6	0	putative RNA-directed DNA polymerase from transposon X-element [Penicillium digitatum PHI26]	gi|211591067|emb|AM920437.1|	1431	0	Penicillium chrysogenum Wisconsin 54-1255 complete genome, contig Pc00c22	sp|P08640|MUC1_YEAST	53.5	9e-06	Flocculation protein FLO11 OS=Saccharomyces cerevisiae (strain ATCC 204508 / S288c) GN=MUC1 PE=1 SV=2	--	--	--	--	--	K12848	6e-28	130	ure:UREG_07187	U4/U6.U5 tri-snRNP component SNU23	-	GO:0003676//nucleic acid binding;GO:0003824//catalytic activity	-
CL109.Contig6_All	4921	9	0.1654	8	0.1302	gi|425779685|gb|EKV17723.1|	1584.3	0	putative RNA-directed DNA polymerase from transposon X-element [Penicillium digitatum PHI26]	gi|211591067|emb|AM920437.1|	1431	0	Penicillium chrysogenum Wisconsin 54-1255 complete genome, contig Pc00c22	sp|P08640|MUC1_YEAST	54.3	6e-06	Flocculation protein FLO11 OS=Saccharomyces cerevisiae (strain ATCC 204508 / S288c) GN=MUC1 PE=1 SV=2	--	--	--	--	--	K12848	7e-28	130	ure:UREG_07187	U4/U6.U5 tri-snRNP component SNU23	-	GO:0003676//nucleic acid binding;GO:0003824//catalytic activity	-
CL109.Contig7_All	3944	10	0.2293	8	0.1624	gi|425779685|gb|EKV17723.1|	1727.2	0	putative RNA-directed DNA polymerase from transposon X-element [Penicillium digitatum PHI26]	--	--	--	--	sp|O94490|YC79_SCHPO	67.4	5e-10	Uncharacterized transcriptional regulatory protein C417.09c OS=Schizosaccharomyces pombe (strain 972 / ATCC 24843) GN=SPCC417.09c PE=4 SV=1	--	--	--	--	--	K09248	3e-07	61.6	kla:KLLA0E18129g	proline utilization trans-activator	-	GO:0003676//nucleic acid binding;GO:0003824//catalytic activity	-
CL109.Contig8_All	5496	21	0.3455	49	0.714	gi|425779685|gb|EKV17723.1|	1727.2	0	putative RNA-directed DNA polymerase from transposon X-element [Penicillium digitatum PHI26]	gi|211581525|emb|AM920427.1|	793	0	Penicillium chrysogenum Wisconsin 54-1255 complete genome, contig Pc00c12	sp|Q92253|RCO3_NEUCR	553	3e-156	Probable glucose transporter rco-3 OS=Neurospora crassa (strain ATCC 24698 / 74-OR23-1A / CBS 708.71 / DSM 1257 / FGSC 987) GN=rco-3 PE=3 SV=2	CAC1345	213	2e-54	COG0477	Permeases of the major facilitator superfamily	K08139	1e-118	432	kla:KLLA0F05181g	MFS transporter, SP family, sugar:H+ symporter	-	GO:0003676//nucleic acid binding;GO:0003824//catalytic activity	-
CL109.Contig9_All	4316	8	0.1676	8	0.1484	gi|425779685|gb|EKV17723.1|	1727.2	0	putative RNA-directed DNA polymerase from transposon X-element [Penicillium digitatum PHI26]	gi|211583076|emb|AM920428.1|	492	1e-135	Penicillium chrysogenum Wisconsin 54-1255 complete genome, contig Pc00c13	sp|O94490|YC79_SCHPO	67.4	6e-10	Uncharacterized transcriptional regulatory protein C417.09c OS=Schizosaccharomyces pombe (strain 972 / ATCC 24843) GN=SPCC417.09c PE=4 SV=1	--	--	--	--	--	K09248	3e-07	61.6	kla:KLLA0E18129g	proline utilization trans-activator	-	GO:0003676//nucleic acid binding;GO:0003824//catalytic activity	-
CL1090.Contig1_All	1001	24	2.1681	42	3.3602	gi|425781180|gb|EKV19159.1|	213.4	4e-53	hypothetical protein PDIG_04490 [Penicillium digitatum PHI26] >gi|425783304|gb|EKV21160.1| hypothetical protein PDIP_09150 [Penicillium digitatum Pd1]	gi|211587300|emb|AM920435.1|	274	5e-70	Penicillium chrysogenum Wisconsin 54-1255 complete genome, contig Pc00c20	--	--	--	--	--	--	--	--	--	--	--	--	--	--	-	-	-
CL1090.Contig2_All	1066	16	1.3573	28	2.1036	gi|425781180|gb|EKV19159.1|	213.4	4e-53	hypothetical protein PDIG_04490 [Penicillium digitatum PHI26] >gi|425783304|gb|EKV21160.1| hypothetical protein PDIP_09150 [Penicillium digitatum Pd1]	gi|211587300|emb|AM920435.1|	274	5e-70	Penicillium chrysogenum Wisconsin 54-1255 complete genome, contig Pc00c20	--	--	--	--	--	--	--	--	--	--	--	--	--	--	-	-	-
CL1091.Contig1_All	1265	22	1.5727	15	0.9496	gi|134075682|emb|CAK96574.1|	40	9e-91	unnamed protein product [Aspergillus niger]	gi|134075639|emb|AM270120.1|	159	3e-35	Aspergillus niger contig An07c0020, genomic contig	--	--	--	--	--	--	--	--	--	--	--	--	--	--	-	-	-
CL1091.Contig2_All	2020	11	0.4924	5	0.1982	gi|134075682|emb|CAK96574.1|	40.4	1e-90	unnamed protein product [Aspergillus niger]	gi|134075639|emb|AM270120.1|	159	4e-35	Aspergillus niger contig An07c0020, genomic contig	--	--	--	--	--	--	--	--	--	--	--	--	--	--	-	-	-
CL1091.Contig3_All	2093	15	0.6481	9	0.3444	gi|134075682|emb|CAK96574.1|	40.4	1e-90	unnamed protein product [Aspergillus niger]	gi|134075639|emb|AM270120.1|	159	4e-35	Aspergillus niger contig An07c0020, genomic contig	--	--	--	--	--	--	--	--	--	--	--	--	--	--	-	-	-
CL1091.Contig4_All	2079	18	0.7829	5	0.1926	gi|134075682|emb|CAK96574.1|	40.4	1e-90	unnamed protein product [Aspergillus niger]	gi|134075639|emb|AM270120.1|	159	4e-35	Aspergillus niger contig An07c0020, genomic contig	--	--	--	--	--	--	--	--	--	--	--	--	--	--	-	-	-
CL1091.Contig5_All	2152	8	0.3362	2	0.0744	gi|134075682|emb|CAK96574.1|	40.4	1e-90	unnamed protein product [Aspergillus niger]	gi|134075639|emb|AM270120.1|	159	5e-35	Aspergillus niger contig An07c0020, genomic contig	--	--	--	--	--	--	--	--	--	--	--	--	--	--	-	-	-
CL1092.Contig1_All	986	168	15.4076	19	1.5432	gi|402082859|gb|EJT77877.1|	120.9	2e-25	hypothetical protein GGTG_02980 [Gaeumannomyces graminis var. tritici R3-111a-1]	--	--	--	--	--	--	--	--	--	--	--	--	--	--	--	--	--	--	-	-	-
CL1092.Contig2_All	936	417	40.2867	129	11.0374	gi|402082859|gb|EJT77877.1|	128.6	1e-27	hypothetical protein GGTG_02980 [Gaeumannomyces graminis var. tritici R3-111a-1]	--	--	--	--	--	--	--	--	--	--	--	--	--	--	--	--	--	--	-	-	-
CL1093.Contig1_All	2056	22	0.9676	10	0.3895	gi|425777859|gb|EKV16015.1|	44.3	0	Mevalonate kinase [Penicillium digitatum PHI26] >gi|425782628|gb|EKV20527.1| Mevalonate kinase [Penicillium digitatum Pd1]	gi|211583076|emb|AM920428.1|	1469	0	Penicillium chrysogenum Wisconsin 54-1255 complete genome, contig Pc00c13	sp|P07277|KIME_YEAST	238	7e-62	Mevalonate kinase OS=Saccharomyces cerevisiae (strain ATCC 204508 / S288c) GN=ERG12 PE=1 SV=1	YMR208w	238	2e-62	COG1577	Mevalonate kinase	K00869	0	848	pcs:Pc13g07140	mevalonate kinase [EC:2.7.1.36]	GO:0016310//phosphorylation;GO:0008299//isoprenoid biosynthetic process	GO:0004496//mevalonate kinase activity;GO:0005524//ATP binding	GO:0005737//cytoplasm
CL1093.Contig2_All	4178	844	18.2673	486	9.3158	gi|425777858|gb|EKV16014.1|	1175.2	0	CTP synthase, putative [Penicillium digitatum PHI26] >gi|425782627|gb|EKV20526.1| CTP synthase, putative [Penicillium digitatum Pd1]	gi|211583076|emb|AM920428.1|	1469	0	Penicillium chrysogenum Wisconsin 54-1255 complete genome, contig Pc00c13	sp|Q751L7|PYRG_ASHGO	647	0	CTP synthase OS=Ashbya gossypii (strain ATCC 10895 / CBS 109.51 / FGSC 9923 / NRRL Y-1056) GN=URA7 PE=3 SV=1	YBL039c	634	0	COG0504	CTP synthase (UTP-ammonia lyase)	K01937	0	1003	pcs:Pc13g07130	CTP synthase [EC:6.3.4.2]	GO:0019856//pyrimidine nucleobase biosynthetic process;GO:0016310//phosphorylation;GO:0008654//phospholipid biosynthetic process;GO:0008299//isoprenoid biosynthetic process;GO:0006241//CTP biosynthetic process	GO:0003676//nucleic acid binding;GO:0003883//CTP synthase activity;GO:0005524//ATP binding;GO:0004496//mevalonate kinase activity	GO:0005737//cytoplasm
CL1094.Contig1_All	4319	262	5.4855	101	1.8728	gi|425772682|gb|EKV11078.1|	592.8	1e-166	Pentatricopeptide repeat protein [Penicillium digitatum Pd1] >gi|425773448|gb|EKV11801.1| Pentatricopeptide repeat protein [Penicillium digitatum PHI26]	gi|211588786|emb|AM920436.1|	3665	0	Penicillium chrysogenum Wisconsin 54-1255 complete genome, contig Pc00c21	sp|Q10451|PPR5_SCHPO	276	5e-73	Pentatricopeptide repeat-containing protein 5, mitochondrial OS=Schizosaccharomyces pombe (strain 972 / ATCC 24843) GN=ppr5 PE=4 SV=2	--	--	--	--	--	K01178	5e-06	57.4	sce:YIR019C	glucoamylase [EC:3.2.1.3]	GO:0055114//oxidation-reduction process	GO:0016638//oxidoreductase activity, acting on the CH-NH2 group of donors;GO:0010181//FMN binding	-
CL1094.Contig2_All	4817	865	16.2383	207	3.4415	gi|425772682|gb|EKV11078.1|	2466.4	0	Pentatricopeptide repeat protein [Penicillium digitatum Pd1] >gi|425773448|gb|EKV11801.1| Pentatricopeptide repeat protein [Penicillium digitatum PHI26]	gi|211588786|emb|AM920436.1|	4676	0	Penicillium chrysogenum Wisconsin 54-1255 complete genome, contig Pc00c21	sp|Q10451|PPR5_SCHPO	276	6e-73	Pentatricopeptide repeat-containing protein 5, mitochondrial OS=Schizosaccharomyces pombe (strain 972 / ATCC 24843) GN=ppr5 PE=4 SV=2	--	--	--	--	--	K01178	6e-06	57.4	sce:YIR019C	glucoamylase [EC:3.2.1.3]	GO:0055114//oxidation-reduction process	GO:0016638//oxidoreductase activity, acting on the CH-NH2 group of donors;GO:0010181//FMN binding	-
CL1094.Contig3_All	201	0	0	14	5.5781	gi|255954617|ref|XP_002568061.1|	134	7e-30	Pc21g10260 [Penicillium chrysogenum Wisconsin 54-1255] >gi|211589772|emb|CAP95923.1| Pc21g10260 [Penicillium chrysogenum Wisconsin 54-1255]	gi|211588786|emb|AM920436.1|	398	1e-108	Penicillium chrysogenum Wisconsin 54-1255 complete genome, contig Pc00c21	--	--	--	--	--	--	--	--	--	--	--	--	--	--	GO:0055114//oxidation-reduction process	GO:0016638//oxidoreductase activity, acting on the CH-NH2 group of donors;GO:0010181//FMN binding	-
CL1095.Contig1_All	222	55	22.4033	33	11.9046	--	--	--	--	--	--	--	--	--	--	--	--	--	--	--	--	--	--	--	--	--	--	-	-	-
CL1095.Contig2_All	501	312	56.3142	128	20.4609	--	--	--	--	--	--	--	--	--	--	--	--	--	--	--	--	--	--	--	--	--	--	-	-	-
CL1096.Contig1_All	468	0	0	37	6.3315	gi|296142038|gb|ADG96019.1|	309.7	1e-82	chitosanase preproprotein [Penicillium chrysogenum]	gi|211581525|emb|AM920427.1|	539	1e-150	Penicillium chrysogenum Wisconsin 54-1255 complete genome, contig Pc00c12	--	--	--	--	--	--	--	--	--	K01233	2e-82	306	pcs:Pc12g07820	chitosanase [EC:3.2.1.132]	-	-	-
CL1096.Contig2_All	1523	279	16.5655	256	13.4615	gi|425774184|gb|EKV12501.1|	626.7	2e-177	Fungal chitosanase, putative [Penicillium digitatum PHI26] >gi|425778368|gb|EKV16498.1| Fungal chitosanase, putative [Penicillium digitatum Pd1]	gi|211581525|emb|AM920427.1|	155	5e-34	Penicillium chrysogenum Wisconsin 54-1255 complete genome, contig Pc00c12	--	--	--	--	--	--	--	--	--	K01233	4e-127	457	pcs:Pc12g07820	chitosanase [EC:3.2.1.132]	-	-	-
CL1097.Contig1_All	1766	70	3.5843	85	3.8546	gi|425775754|gb|EKV14006.1|	260.4	6e-67	hypothetical protein PDIG_34890 [Penicillium digitatum PHI26]	gi|211591067|emb|AM920437.1|	95.6	5e-16	Penicillium chrysogenum Wisconsin 54-1255 complete genome, contig Pc00c22	sp|Q12501|YO22B_YEAST	64.3	2e-09	Transposon Ty2-OR2 Gag-Pol polyprotein OS=Saccharomyces cerevisiae (strain ATCC 204508 / S288c) GN=TY2B-OR2 PE=3 SV=1	--	--	--	--	--	--	--	--	--	--	-	-	-
CL1097.Contig2_All	352	54	13.8724	43	9.7831	--	--	--	--	--	--	--	--	--	--	--	--	--	--	--	--	--	--	--	--	--	--	-	-	-
CL1097.Contig3_All	201	19	8.5479	10	3.9843	gi|425770253|gb|EKV08726.1|	69.7	1e-10	hypothetical protein PDIG_65900 [Penicillium digitatum PHI26]	gi|211586580|emb|AM920433.1|	91.7	8e-16	Penicillium chrysogenum Wisconsin 54-1255 complete genome, contig Pc00c18	--	--	--	--	--	--	--	--	--	--	--	--	--	--	-	-	-
CL1098.Contig1_All	586	9	1.3888	17	2.3233	gi|408397471|gb|EKJ76613.1|	63.9	1e-08	hypothetical protein FPSE_03163 [Fusarium pseudograminearum CS3096]	--	--	--	--	--	--	--	--	--	--	--	--	--	--	--	--	--	--	-	-	-
CL1098.Contig2_All	494	9	1.6475	18	2.9181	gi|408397471|gb|EKJ76613.1|	63.9	9e-09	hypothetical protein FPSE_03163 [Fusarium pseudograminearum CS3096]	--	--	--	--	--	--	--	--	--	--	--	--	--	--	--	--	--	--	-	-	-
CL1099.Contig1_All	822	80	8.8007	63	6.1379	--	--	--	--	--	--	--	--	--	--	--	--	--	--	--	--	--	--	--	--	--	--	-	-	-
CL1099.Contig2_All	770	10	1.1744	15	1.5601	--	--	--	--	--	--	--	--	--	--	--	--	--	--	--	--	--	--	--	--	--	--	-	-	-
CL11.Contig1_All	333	10	2.7155	6	1.443	gi|425772167|gb|EKV10581.1|	198.7	2e-49	DNA ligase 4 [Penicillium digitatum Pd1] >gi|425777342|gb|EKV15520.1| DNA ligase 4 [Penicillium digitatum PHI26]	gi|211588786|emb|AM920436.1|	172	4e-40	Penicillium chrysogenum Wisconsin 54-1255 complete genome, contig Pc00c21	sp|Q2U6A1|DNLI4_ASPOR	95.1	8e-20	DNA ligase 4 OS=Aspergillus oryzae (strain ATCC 42149 / RIB 40) GN=lig4 PE=3 SV=1	--	--	--	--	--	K10777	2e-33	143	pcs:Pc21g07170	DNA ligase 4 [EC:6.5.1.1]	GO:0006260//DNA replication;GO:0051103//DNA ligation involved in DNA repair;GO:0006310//DNA recombination	GO:0003677//DNA binding;GO:0005524//ATP binding;GO:0003910//DNA ligase (ATP) activity	-
CL11.Contig2_All	527	59	10.1238	117	17.7798	gi|425772167|gb|EKV10581.1|	220.3	8e-56	DNA ligase 4 [Penicillium digitatum Pd1] >gi|425777342|gb|EKV15520.1| DNA ligase 4 [Penicillium digitatum PHI26]	gi|211588786|emb|AM920436.1|	163	7e-37	Penicillium chrysogenum Wisconsin 54-1255 complete genome, contig Pc00c21	sp|Q2U6A1|DNLI4_ASPOR	97.4	3e-20	DNA ligase 4 OS=Aspergillus oryzae (strain ATCC 42149 / RIB 40) GN=lig4 PE=3 SV=1	--	--	--	--	--	K10777	8e-38	158	pcs:Pc21g07170	DNA ligase 4 [EC:6.5.1.1]	GO:0006310//DNA recombination;GO:0006260//DNA replication;GO:0051103//DNA ligation involved in DNA repair	GO:0003910//DNA ligase (ATP) activity;GO:0003677//DNA binding;GO:0005524//ATP binding	-
CL110.Contig1_All	900	74	7.4352	35	3.1144	gi|425771244|gb|EKV09693.1|	614	9e-174	MFS alpha-glucoside transporter, putative [Penicillium digitatum Pd1] >gi|425776765|gb|EKV14971.1| MFS alpha-glucoside transporter, putative [Penicillium digitatum PHI26]	gi|211591067|emb|AM920437.1|	672	0	Penicillium chrysogenum Wisconsin 54-1255 complete genome, contig Pc00c22	sp|P53048|MAL11_YEAST	278	3e-74	General alpha-glucoside permease OS=Saccharomyces cerevisiae (strain ATCC 204508 / S288c) GN=MAL11 PE=1 SV=1	BS_araE	80.9	3e-15	COG0477	Permeases of the major facilitator superfamily	K08141	3e-129	463	ncr:NCU08858	MFS transporter, SP family, general alpha glucoside:H+ symporter	GO:0055085//transmembrane transport;GO:0008643//carbohydrate transport	GO:0022891//substrate-specific transmembrane transporter activity	GO:0016021//integral to membrane
CL110.Contig2_All	417	19	4.1202	17	3.2649	gi|425771244|gb|EKV09693.1|	84.3	3e-59	MFS alpha-glucoside transporter, putative [Penicillium digitatum Pd1] >gi|425776765|gb|EKV14971.1| MFS alpha-glucoside transporter, putative [Penicillium digitatum PHI26]	gi|211591067|emb|AM920437.1|	246	5e-62	Penicillium chrysogenum Wisconsin 54-1255 complete genome, contig Pc00c22	sp|P0CD99|MPH2_YEAST	65.1	3e-14	Alpha-glucosides permease MPH2 OS=Saccharomyces cerevisiae (strain ATCC 204508 / S288c) GN=MPH2 PE=2 SV=1	--	--	--	--	--	K08141	1e-32	103	cne:CNF04930	MFS transporter, SP family, general alpha glucoside:H+ symporter	GO:0055085//transmembrane transport;GO:0008643//carbohydrate transport	GO:0022891//substrate-specific transmembrane transporter activity	GO:0016021//integral to membrane
CL1100.Contig1_All	1423	256	16.2681	114	6.4158	gi|425765663|gb|EKV04332.1|	659.4	0	hypothetical protein PDIG_89670 [Penicillium digitatum PHI26] >gi|425783579|gb|EKV21422.1| hypothetical protein PDIP_06610 [Penicillium digitatum Pd1]	--	--	--	--	sp|Q7LL04|YQK1_SCHPO	129	4e-29	UPF0676 protein C1494.01 OS=Schizosaccharomyces pombe (strain 972 / ATCC 24843) GN=SPCC1494.01 PE=3 SV=2	SPCC965.15	129	1e-29	COG3491	Isopenicillin N synthase and related dioxygenases	K06892	4e-64	248	nhe:NECHADRAFT_54302		-	GO:0051213//dioxygenase activity	-
CL1100.Contig2_All	393	2	0.4602	5	1.0189	gi|425765663|gb|EKV04332.1|	231.5	3e-59	hypothetical protein PDIG_89670 [Penicillium digitatum PHI26] >gi|425783579|gb|EKV21422.1| hypothetical protein PDIP_06610 [Penicillium digitatum Pd1]	--	--	--	--	--	--	--	--	--	--	--	--	--	K06892	4e-19	95.9	nhe:NECHADRAFT_54302		GO:0055114//oxidation-reduction process	GO:0016706//oxidoreductase activity, acting on paired donors, with incorporation or reduction of molecular oxygen, 2-oxoglutarate as one donor, and incorporation of one atom each of oxygen into both donors	-
CL1101.Contig1_All	2007	249	11.219	120	4.7884	gi|425769349|gb|EKV07844.1|	892.9	0	Oxysterol binding protein (Osh7), putative [Penicillium digitatum Pd1] >gi|425771121|gb|EKV09575.1| Oxysterol binding protein (Osh7), putative [Penicillium digitatum PHI26]	gi|211586580|emb|AM920433.1|	373	2e-99	Penicillium chrysogenum Wisconsin 54-1255 complete genome, contig Pc00c18	sp|Q9UW21|OBPAL_CANAL	426	2e-118	Oxysterol-binding protein-like protein OBPalpha OS=Candida albicans (strain SC5314 / ATCC MYA-2876) GN=OBPALPHA PE=3 SV=1	--	--	--	--	--	K05393	2e-32	144	uma:UM03490.1	chloride channel, other eukaryote	GO:0055092//sterol homeostasis;GO:0045324//late endosome to vacuole transport;GO:0030011//maintenance of cell polarity;GO:0006887//exocytosis;GO:0016125//sterol metabolic process;GO:0015918//sterol transport;GO:0006897//endocytosis	GO:0010314//phosphatidylinositol-5-phosphate binding;GO:0070273//phosphatidylinositol-4-phosphate binding;GO:0070300//phosphatidic acid binding;GO:0080025//phosphatidylinositol-3,5-bisphosphate binding;GO:0043325//phosphatidylinositol-3,4-bisphosphate binding	GO:0031234//extrinsic to internal side of plasma membrane;GO:0032541//cortical endoplasmic reticulum
CL1101.Contig2_All	1893	289	13.8054	189	7.9958	gi|425769349|gb|EKV07844.1|	848.6	0	Oxysterol binding protein (Osh7), putative [Penicillium digitatum Pd1] >gi|425771121|gb|EKV09575.1| Oxysterol binding protein (Osh7), putative [Penicillium digitatum PHI26]	gi|211586580|emb|AM920433.1|	373	1e-99	Penicillium chrysogenum Wisconsin 54-1255 complete genome, contig Pc00c18	sp|Q9UW21|OBPAL_CANAL	419	2e-116	Oxysterol-binding protein-like protein OBPalpha OS=Candida albicans (strain SC5314 / ATCC MYA-2876) GN=OBPALPHA PE=3 SV=1	--	--	--	--	--	K05393	2e-32	144	uma:UM03490.1	chloride channel, other eukaryote	GO:0055092//sterol homeostasis;GO:0045324//late endosome to vacuole transport;GO:0030011//maintenance of cell polarity;GO:0006887//exocytosis;GO:0016125//sterol metabolic process;GO:0015918//sterol transport;GO:0006897//endocytosis	GO:0010314//phosphatidylinositol-5-phosphate binding;GO:0070273//phosphatidylinositol-4-phosphate binding;GO:0070300//phosphatidic acid binding;GO:0080025//phosphatidylinositol-3,5-bisphosphate binding;GO:0043325//phosphatidylinositol-3,4-bisphosphate binding	GO:0031234//extrinsic to internal side of plasma membrane;GO:0032541//cortical endoplasmic reticulum
CL1102.Contig1_All	1145	345	27.2468	870	60.8508	gi|255935641|ref|XP_002558847.1|	274.6	1e-71	Pc13g04110 [Penicillium chrysogenum Wisconsin 54-1255] >gi|211583467|emb|CAP91480.1| Pc13g04110 [Penicillium chrysogenum Wisconsin 54-1255]	gi|211583076|emb|AM920428.1|	365	2e-97	Penicillium chrysogenum Wisconsin 54-1255 complete genome, contig Pc00c13	sp|Q6FS48|RPB9_CANGA	137	1e-31	DNA-directed RNA polymerase II subunit RPB9 OS=Candida glabrata (strain ATCC 2001 / CBS 138 / JCM 3761 / NBRC 0622 / NRRL Y-65) GN=RPB9 PE=3 SV=1	YGL070c	136	8e-32	COG1594	DNA-directed RNA polymerase, subunit M/Transcription elongation factor TFIIS	K03017	4e-72	274	pcs:Pc13g04110	DNA-directed RNA polymerase II subunit RPB9	GO:0006412//translation;GO:0006351//transcription, DNA-dependent	GO:0003899//DNA-directed RNA polymerase activity;GO:0008270//zinc ion binding;GO:0003735//structural constituent of ribosome;GO:0003677//DNA binding	GO:0005762//mitochondrial large ribosomal subunit;GO:0005634//nucleus
CL1102.Contig2_All	612	13	1.9208	46	6.0195	gi|255935641|ref|XP_002558847.1|	260.4	1e-67	Pc13g04110 [Penicillium chrysogenum Wisconsin 54-1255] >gi|211583467|emb|CAP91480.1| Pc13g04110 [Penicillium chrysogenum Wisconsin 54-1255]	gi|211583076|emb|AM920428.1|	248	2e-62	Penicillium chrysogenum Wisconsin 54-1255 complete genome, contig Pc00c13	sp|Q6FS48|RPB9_CANGA	125	2e-28	DNA-directed RNA polymerase II subunit RPB9 OS=Candida glabrata (strain ATCC 2001 / CBS 138 / JCM 3761 / NBRC 0622 / NRRL Y-65) GN=RPB9 PE=3 SV=1	YGL070c	124	1e-28	COG1594	DNA-directed RNA polymerase, subunit M/Transcription elongation factor TFIIS	K03017	3e-68	260	pcs:Pc13g04110	DNA-directed RNA polymerase II subunit RPB9	GO:0006351//transcription, DNA-dependent	GO:0003899//DNA-directed RNA polymerase activity;GO:0003677//DNA binding;GO:0008270//zinc ion binding	GO:0005634//nucleus
CL1103.Contig1_All	269	5	1.6808	2	0.5954	gi|425774264|gb|EKV12577.1|	63.2	6e-35	Peroxin 16 [Penicillium digitatum PHI26] >gi|425778543|gb|EKV16667.1| Peroxin 16 [Penicillium digitatum Pd1]	gi|211581525|emb|AM920427.1|	202	4e-49	Penicillium chrysogenum Wisconsin 54-1255 complete genome, contig Pc00c12	sp|P78980|PEX16_YARLI	53.5	3e-07	Peroxisomal membrane protein PEX16 OS=Yarrowia lipolytica (strain CLIB 122 / E 150) GN=PEX16 PE=3 SV=1	--	--	--	--	--	K13335	3e-27	122	pcs:Pc12g05220	peroxin-16	-	-	-
CL1103.Contig2_All	1380	733	48.0315	600	34.8197	gi|255931625|ref|XP_002557369.1|	748.8	0	peroxin Pex16-Penicillium chrysogenum [Penicillium chrysogenum Wisconsin 54-1255] >gi|111609734|gb|ABH11422.1| peroxin 16 [Penicillium chrysogenum] >gi|211581988|emb|CAP80149.1| peroxin Pex16-Penicillium chrysogenum [Penicillium chrysogenum Wisconsin 54-1255]	gi|255931624|ref|XM_002557323.1|	1465	0	Penicillium chrysogenum Wisconsin 54-1255 peroxin Pex16-Penicillium chrysogenum (Pc12g05220) mRNA, complete cds	sp|P78980|PEX16_YARLI	236	2e-61	Peroxisomal membrane protein PEX16 OS=Yarrowia lipolytica (strain CLIB 122 / E 150) GN=PEX16 PE=3 SV=1	--	--	--	--	--	K13335	0	748	pcs:Pc12g05220	peroxin-16	-	-	-
CL1104.Contig1_All	1255	27	1.9455	12	0.7658	gi|425765355|gb|EKV04053.1|	739.2	0	hypothetical protein PDIP_89120 [Penicillium digitatum Pd1] >gi|425766786|gb|EKV05383.1| hypothetical protein PDIG_83620 [Penicillium digitatum PHI26]	gi|211587300|emb|AM920435.1|	369	1e-98	Penicillium chrysogenum Wisconsin 54-1255 complete genome, contig Pc00c20	--	--	--	--	--	--	--	--	--	--	--	--	--	--	-	-	-
CL1104.Contig2_All	1307	42	2.9059	25	1.5319	gi|425765355|gb|EKV04053.1|	739.2	0	hypothetical protein PDIP_89120 [Penicillium digitatum Pd1] >gi|425766786|gb|EKV05383.1| hypothetical protein PDIG_83620 [Penicillium digitatum PHI26]	gi|211587300|emb|AM920435.1|	369	2e-98	Penicillium chrysogenum Wisconsin 54-1255 complete genome, contig Pc00c20	--	--	--	--	--	--	--	--	--	--	--	--	--	--	-	-	-
CL1105.Contig1_All	1120	19	1.534	19	1.3586	gi|255943757|ref|XP_002562646.1|	256.1	6e-66	Pc20g00850 [Penicillium chrysogenum Wisconsin 54-1255] >gi|211587381|emb|CAP85414.1| Pc20g00850 [Penicillium chrysogenum Wisconsin 54-1255]	gi|211587300|emb|AM920435.1|	448	1e-122	Penicillium chrysogenum Wisconsin 54-1255 complete genome, contig Pc00c20	sp|O13959|RBX1_SCHPO	178	5e-44	RING-box protein pip1 OS=Schizosaccharomyces pombe (strain 972 / ATCC 24843) GN=pip1 PE=1 SV=2	SPAC23H4.18c	178	2e-44	COG5194	Component of SCF ubiquitin ligase and anaphase-promoting complex	K03868	2e-66	256	pcs:Pc20g00850	RING-box protein 1	-	GO:0008270//zinc ion binding;GO:0016874//ligase activity	-
CL1105.Contig2_All	855	19	2.0095	38	3.5593	gi|425766611|gb|EKV05215.1|	206.8	3e-51	Microsomal signal peptidase, putative [Penicillium digitatum PHI26] >gi|425781705|gb|EKV19652.1| Microsomal signal peptidase Spc12, putative [Penicillium digitatum Pd1]	gi|211587300|emb|AM920435.1|	448	1e-122	Penicillium chrysogenum Wisconsin 54-1255 complete genome, contig Pc00c20	sp|O13959|RBX1_SCHPO	107	1e-23	RING-box protein pip1 OS=Schizosaccharomyces pombe (strain 972 / ATCC 24843) GN=pip1 PE=1 SV=2	SPAC23H4.18c	107	4e-24	COG5194	Component of SCF ubiquitin ligase and anaphase-promoting complex	K12946	9e-47	189	pcs:Pc20g00860	signal peptidase complex subunit 1 [EC:3.4.-.-]	GO:0006465//signal peptide processing	GO:0016874//ligase activity;GO:0008233//peptidase activity;GO:0008270//zinc ion binding	GO:0016021//integral to membrane;GO:0005787//signal peptidase complex
CL1105.Contig3_All	1229	246	18.1002	135	8.797	gi|255943757|ref|XP_002562646.1|	256.1	7e-66	Pc20g00850 [Penicillium chrysogenum Wisconsin 54-1255] >gi|211587381|emb|CAP85414.1| Pc20g00850 [Penicillium chrysogenum Wisconsin 54-1255]	gi|211587300|emb|AM920435.1|	448	1e-122	Penicillium chrysogenum Wisconsin 54-1255 complete genome, contig Pc00c20	sp|O13959|RBX1_SCHPO	178	6e-44	RING-box protein pip1 OS=Schizosaccharomyces pombe (strain 972 / ATCC 24843) GN=pip1 PE=1 SV=2	SPAC23H4.18c	178	2e-44	COG5194	Component of SCF ubiquitin ligase and anaphase-promoting complex	K03868	2e-66	256	pcs:Pc20g00850	RING-box protein 1	-	GO:0008270//zinc ion binding;GO:0016874//ligase activity	-
CL1106.Contig1_All	760	59	7.02	133	14.0149	gi|425771798|gb|EKV10232.1|	265.8	4e-69	hypothetical protein PDIG_57500 [Penicillium digitatum PHI26]	gi|146324250|ref|XM_748060.2|	67.9	4e-08	Aspergillus fumigatus Af293 conserved hypothetical protein (AFUA_5G15040), partial mRNA	--	--	--	--	--	--	--	--	--	--	--	--	--	--	-	-	-
CL1106.Contig2_All	637	38	5.3944	106	13.3266	gi|325092421|gb|EGC45731.1|	156	3e-36	conserved hypothetical protein [Ajellomyces capsulatus H88]	--	--	--	--	--	--	--	--	--	--	--	--	--	--	--	--	--	--	-	-	-
CL1107.Contig1_All	1522	190	11.2886	19	0.9998	gi|425768532|gb|EKV07053.1|	721.5	0	hypothetical protein PDIG_75670 [Penicillium digitatum PHI26] >gi|425775674|gb|EKV13930.1| hypothetical protein PDIP_46140 [Penicillium digitatum Pd1]	gi|211591067|emb|AM920437.1|	377	1e-101	Penicillium chrysogenum Wisconsin 54-1255 complete genome, contig Pc00c22	sp|Q04608|YD124_YEAST	75.9	5e-13	Uncharacterized protein YDR124W OS=Saccharomyces cerevisiae (strain ATCC 204508 / S288c) GN=YDR124W PE=1 SV=1	--	--	--	--	--	--	--	--	--	--	-	-	-
CL1107.Contig2_All	1593	46	2.6112	8	0.4022	gi|425768532|gb|EKV07053.1|	721.5	0	hypothetical protein PDIG_75670 [Penicillium digitatum PHI26] >gi|425775674|gb|EKV13930.1| hypothetical protein PDIP_46140 [Penicillium digitatum Pd1]	gi|211591067|emb|AM920437.1|	377	1e-101	Penicillium chrysogenum Wisconsin 54-1255 complete genome, contig Pc00c22	sp|Q04608|YD124_YEAST	75.9	5e-13	Uncharacterized protein YDR124W OS=Saccharomyces cerevisiae (strain ATCC 204508 / S288c) GN=YDR124W PE=1 SV=1	--	--	--	--	--	--	--	--	--	--	-	-	-
CL1108.Contig1_All	843	11	1.18	3	0.285	gi|425773667|gb|EKV12004.1|	255	5e-151	hypothetical protein PDIG_47190 [Penicillium digitatum PHI26] >gi|425782545|gb|EKV20446.1| hypothetical protein PDIP_16370 [Penicillium digitatum Pd1]	--	--	--	--	--	--	--	--	--	--	--	--	--	--	--	--	--	--	-	GO:0004672//protein kinase activity	-
CL1108.Contig2_All	1005	448	40.31	290	23.1092	gi|425773667|gb|EKV12004.1|	502.3	4e-140	hypothetical protein PDIG_47190 [Penicillium digitatum PHI26] >gi|425782545|gb|EKV20446.1| hypothetical protein PDIP_16370 [Penicillium digitatum Pd1]	--	--	--	--	sp|P33497|RYK_AVIR3	59.3	3e-08	Tyrosine-protein kinase transforming protein RYK OS=Avian retrovirus RPL30 GN=V-RYK PE=2 SV=1	SPy1625_1	55.8	1e-07	COG0515	Serine/threonine protein kinase	K08884	6e-11	71.2	lac:LBA1317	serine/threonine protein kinase, bacterial [EC:2.7.11.1]	GO:0016310//phosphorylation	GO:0004672//protein kinase activity	-
CL1108.Contig3_All	990	35	3.1969	25	2.0224	gi|425773667|gb|EKV12004.1|	603.2	1e-170	hypothetical protein PDIG_47190 [Penicillium digitatum PHI26] >gi|425782545|gb|EKV20446.1| hypothetical protein PDIP_16370 [Penicillium digitatum Pd1]	--	--	--	--	sp|Q09170|CDS1_SCHPO	61.6	6e-09	Serine/threonine-protein kinase cds1 OS=Schizosaccharomyces pombe (strain 972 / ATCC 24843) GN=cds1 PE=1 SV=2	Z1444	62	2e-09	COG0515	Serine/threonine protein kinase	K08884	6e-10	67.8	lay:LAB52_06790	serine/threonine protein kinase, bacterial [EC:2.7.11.1]	-	GO:0004672//protein kinase activity	-
CL1109.Contig1_All	344	69	18.1381	1465	341.061	gi|255932495|ref|XP_002557804.1|	54.7	5e-06	hypothetical protein [Penicillium chrysogenum Wisconsin 54-1255] >gi|211582423|emb|CAP80605.1| hypothetical protein Pc12g09780 [Penicillium chrysogenum Wisconsin 54-1255]	gi|211581525|emb|AM920427.1|	159	7e-36	Penicillium chrysogenum Wisconsin 54-1255 complete genome, contig Pc00c12	--	--	--	--	--	--	--	--	--	--	--	--	--	--	-	-	-
CL1109.Contig2_All	1340	1965	132.605	2725	162.86	gi|425778218|gb|EKV16360.1|	745.3	0	HECT-type ubiquitin ligase-interacting protein creD [Penicillium digitatum Pd1] >gi|425780570|gb|EKV18576.1| HECT-type ubiquitin ligase-interacting protein creD [Penicillium digitatum PHI26]	gi|211581525|emb|AM920427.1|	434	1e-118	Penicillium chrysogenum Wisconsin 54-1255 complete genome, contig Pc00c12	sp|Q0CKB5|CRED_ASPTN	626	9e-179	Probable HECT-type ubiquitin ligase-interacting protein creD OS=Aspergillus terreus (strain NIH 2624 / FGSC A1156) GN=creD PE=3 SV=1	--	--	--	--	--	--	--	--	--	--	GO:0031396//regulation of protein ubiquitination	-	-
CL111.Contig1_All	1996	48	2.1746	26	1.0432	gi|425770680|gb|EKV09148.1|	893.3	0	hypothetical protein PDIP_66590 [Penicillium digitatum Pd1] >gi|425771988|gb|EKV10416.1| hypothetical protein PDIG_57050 [Penicillium digitatum PHI26]	gi|211585052|emb|AM920431.1|	442	1e-120	Penicillium chrysogenum Wisconsin 54-1255 complete genome, contig Pc00c16	sp|P10356|YEY2_YEAST	192	4e-48	Uncharacterized protein YER152C OS=Saccharomyces cerevisiae (strain ATCC 204508 / S288c) GN=YER152C PE=1 SV=2	YER152c	192	1e-48	COG1167	Transcriptional regulators containing a DNA-binding HTH domain and an aminotransferase domain (MocR family) and their eukaryotic orthologs	K00837	2e-26	124	rso:RSc0229	[EC:2.6.1.-]	GO:0009058//biosynthetic process	GO:0016740//transferase activity;GO:0030170//pyridoxal phosphate binding	-
CL111.Contig2_All	2462	33	1.2121	61	1.9842	gi|425770680|gb|EKV09148.1|	304.3	0	hypothetical protein PDIP_66590 [Penicillium digitatum Pd1] >gi|425771988|gb|EKV10416.1| hypothetical protein PDIG_57050 [Penicillium digitatum PHI26]	gi|211585052|emb|AM920431.1|	442	1e-120	Penicillium chrysogenum Wisconsin 54-1255 complete genome, contig Pc00c16	sp|P10356|YEY2_YEAST	141	2e-43	Uncharacterized protein YER152C OS=Saccharomyces cerevisiae (strain ATCC 204508 / S288c) GN=YER152C PE=1 SV=2	YER152c	141	6e-44	COG1167	Transcriptional regulators containing a DNA-binding HTH domain and an aminotransferase domain (MocR family) and their eukaryotic orthologs	K00837	6e-20	102	rso:RSc0229	[EC:2.6.1.-]	GO:0009058//biosynthetic process	GO:0016740//transferase activity;GO:0030170//pyridoxal phosphate binding	-
CL111.Contig3_All	830	30	3.2685	124	11.9645	gi|425770680|gb|EKV09148.1|	45.1	1e-97	hypothetical protein PDIP_66590 [Penicillium digitatum Pd1] >gi|425771988|gb|EKV10416.1| hypothetical protein PDIG_57050 [Penicillium digitatum PHI26]	gi|211585052|emb|AM920431.1|	545	1e-152	Penicillium chrysogenum Wisconsin 54-1255 complete genome, contig Pc00c16	--	--	--	--	CC2162	53.1	5e-07	COG1167	Transcriptional regulators containing a DNA-binding HTH domain and an aminotransferase domain (MocR family) and their eukaryotic orthologs	--	--	--	--	--	GO:0009058//biosynthetic process	GO:0016740//transferase activity;GO:0030170//pyridoxal phosphate binding	-
CL1110.Contig1_All	287	1	0.3151	12	3.3485	gi|255930449|ref|XP_002556784.1|	191.8	3e-47	Pc06g01790 [Penicillium chrysogenum Wisconsin 54-1255] >gi|211581397|emb|CAP79172.1| Pc06g01790 [Penicillium chrysogenum Wisconsin 54-1255]	gi|211581229|emb|AM920421.1|	569	1e-159	Penicillium chrysogenum Wisconsin 54-1255 complete genome, contig Pc00c06	--	--	--	--	--	--	--	--	--	K00540	2e-23	110	afm:AFUA_3G01290	[EC:1.-.-.-]	GO:0055114//oxidation-reduction process	GO:0050660//flavin adenine dinucleotide binding;GO:0016491//oxidoreductase activity	-
CL1110.Contig2_All	1548	759	44.3376	552	28.5575	gi|425770786|gb|EKV09249.1|	755.4	0	Apoptosis-inducing factor, putative [Penicillium digitatum Pd1] >gi|425772102|gb|EKV10522.1| Apoptosis-inducing factor, putative [Penicillium digitatum PHI26]	gi|211581229|emb|AM920421.1|	1292	0	Penicillium chrysogenum Wisconsin 54-1255 complete genome, contig Pc00c06	sp|P52923|AIF1_YEAST	86.3	4e-16	Apoptosis-inducing factor 1 OS=Saccharomyces cerevisiae (strain ATCC 204508 / S288c) GN=AIF1 PE=1 SV=1	YNR074c	86.3	1e-16	COG0446	Uncharacterized NAD(FAD)-dependent dehydrogenases	K00540	3e-113	412	afm:AFUA_3G01290	[EC:1.-.-.-]	GO:0055114//oxidation-reduction process	GO:0050660//flavin adenine dinucleotide binding;GO:0016491//oxidoreductase activity	-
CL1111.Contig1_All	259	0	0	17	5.2566	gi|425781867|gb|EKV19804.1|	87.8	6e-16	Oxalate decarboxylase, putative [Penicillium digitatum PHI26] >gi|425784015|gb|EKV21826.1| Oxalate decarboxylase, putative [Penicillium digitatum Pd1]	gi|211581525|emb|AM920427.1|	414	1e-113	Penicillium chrysogenum Wisconsin 54-1255 complete genome, contig Pc00c12	--	--	--	--	--	--	--	--	--	--	--	--	--	--	-	GO:0045735//nutrient reservoir activity	-
CL1111.Contig2_All	405	12	2.6793	51	10.0848	gi|425781867|gb|EKV19804.1|	192.2	2e-47	Oxalate decarboxylase, putative [Penicillium digitatum PHI26] >gi|425784015|gb|EKV21826.1| Oxalate decarboxylase, putative [Penicillium digitatum Pd1]	gi|211581525|emb|AM920427.1|	111	2e-21	Penicillium chrysogenum Wisconsin 54-1255 complete genome, contig Pc00c12	sp|O34767|OXDD_BACSU	89.4	4e-18	Oxalate decarboxylase OxdD OS=Bacillus subtilis (strain 168) GN=oxdD PE=1 SV=1	BS_yoaN	89.4	2e-18	COG2140	Thermophilic glucose-6-phosphate isomerase and related metalloenzymes	K01569	2e-20	100	bpu:BPUM_0805	oxalate decarboxylase [EC:4.1.1.2]	-	GO:0045735//nutrient reservoir activity	-
CL1112.Contig1_All	542	3	0.5005	3	0.4433	gi|425772807|gb|EKV11194.1|	201.1	5e-50	hypothetical protein PDIG_52060 [Penicillium digitatum PHI26] >gi|425782038|gb|EKV19969.1| hypothetical protein PDIP_21260 [Penicillium digitatum Pd1]	gi|211585052|emb|AM920431.1|	182	8e-43	Penicillium chrysogenum Wisconsin 54-1255 complete genome, contig Pc00c16	--	--	--	--	--	--	--	--	--	--	--	--	--	--	-	-	-
CL1112.Contig2_All	1343	9	0.606	6	0.3578	gi|425772807|gb|EKV11194.1|	201.1	3e-49	hypothetical protein PDIG_52060 [Penicillium digitatum PHI26] >gi|425782038|gb|EKV19969.1| hypothetical protein PDIP_21260 [Penicillium digitatum Pd1]	gi|211585052|emb|AM920431.1|	410	1e-111	Penicillium chrysogenum Wisconsin 54-1255 complete genome, contig Pc00c16	sp|Q12305|RDL1_YEAST	72	6e-12	Thiosulfate sulfurtransferase RDL1, mitochondrial OS=Saccharomyces cerevisiae (strain ATCC 204508 / S288c) GN=RDL1 PE=1 SV=1	YOR285w	72	2e-12	COG0607	Rhodanese-related sulfurtransferase	--	--	--	--	--	-	-	-
CL1112.Contig3_All	1197	28	2.1153	12	0.8029	gi|425772807|gb|EKV11194.1|	466.5	3e-129	hypothetical protein PDIG_52060 [Penicillium digitatum PHI26] >gi|425782038|gb|EKV19969.1| hypothetical protein PDIP_21260 [Penicillium digitatum Pd1]	gi|211585052|emb|AM920431.1|	410	1e-111	Penicillium chrysogenum Wisconsin 54-1255 complete genome, contig Pc00c16	sp|Q12305|RDL1_YEAST	76.6	2e-13	Thiosulfate sulfurtransferase RDL1, mitochondrial OS=Saccharomyces cerevisiae (strain ATCC 204508 / S288c) GN=RDL1 PE=1 SV=1	YOR285w	76.6	8e-14	COG0607	Rhodanese-related sulfurtransferase	--	--	--	--	--	-	-	-
CL1112.Contig4_All	1267	7	0.4996	5	0.316	gi|425772807|gb|EKV11194.1|	466.5	4e-129	hypothetical protein PDIG_52060 [Penicillium digitatum PHI26] >gi|425782038|gb|EKV19969.1| hypothetical protein PDIP_21260 [Penicillium digitatum Pd1]	gi|211585052|emb|AM920431.1|	410	1e-111	Penicillium chrysogenum Wisconsin 54-1255 complete genome, contig Pc00c16	sp|Q12305|RDL1_YEAST	76.6	2e-13	Thiosulfate sulfurtransferase RDL1, mitochondrial OS=Saccharomyces cerevisiae (strain ATCC 204508 / S288c) GN=RDL1 PE=1 SV=1	YOR285w	76.6	8e-14	COG0607	Rhodanese-related sulfurtransferase	--	--	--	--	--	-	-	-
CL1112.Contig5_All	1273	12	0.8524	4	0.2516	gi|425772807|gb|EKV11194.1|	201.1	3e-49	hypothetical protein PDIG_52060 [Penicillium digitatum PHI26] >gi|425782038|gb|EKV19969.1| hypothetical protein PDIP_21260 [Penicillium digitatum Pd1]	gi|211585052|emb|AM920431.1|	410	1e-111	Penicillium chrysogenum Wisconsin 54-1255 complete genome, contig Pc00c16	sp|Q12305|RDL1_YEAST	72	6e-12	Thiosulfate sulfurtransferase RDL1, mitochondrial OS=Saccharomyces cerevisiae (strain ATCC 204508 / S288c) GN=RDL1 PE=1 SV=1	YOR285w	72	2e-12	COG0607	Rhodanese-related sulfurtransferase	--	--	--	--	--	-	-	-
CL1113.Contig1_All	375	6	1.4468	24	5.1255	gi|425775459|gb|EKV13728.1|	214.9	3e-54	Dihydroorotase, homodimeric type [Penicillium digitatum PHI26] >gi|425783739|gb|EKV21565.1| Dihydroorotase, homodimeric type [Penicillium digitatum Pd1]	gi|211581229|emb|AM920421.1|	442	1e-121	Penicillium chrysogenum Wisconsin 54-1255 complete genome, contig Pc00c06	sp|P31301|PYRC_USTMA	125	6e-29	Dihydroorotase OS=Ustilago maydis (strain 521 / FGSC 9021) GN=PYR3 PE=2 SV=2	SPAC16.03c	125	2e-29	COG0418	Dihydroorotase	K01465	3e-53	209	pcs:Pc06g00380	dihydroorotase [EC:3.5.2.3]	GO:0006207//'de novo' pyrimidine nucleobase biosynthetic process;GO:0006221//pyrimidine nucleotide biosynthetic process	GO:0004151//dihydroorotase activity	GO:0005737//cytoplasm;GO:0005634//nucleus
CL1113.Contig2_All	538	180	30.2546	94	13.9926	gi|425775459|gb|EKV13728.1|	305.1	2e-81	Dihydroorotase, homodimeric type [Penicillium digitatum PHI26] >gi|425783739|gb|EKV21565.1| Dihydroorotase, homodimeric type [Penicillium digitatum Pd1]	gi|211581229|emb|AM920421.1|	414	1e-112	Penicillium chrysogenum Wisconsin 54-1255 complete genome, contig Pc00c06	sp|P31301|PYRC_USTMA	171	1e-42	Dihydroorotase OS=Ustilago maydis (strain 521 / FGSC 9021) GN=PYR3 PE=2 SV=2	SPAC16.03c	164	8e-41	COG0418	Dihydroorotase	K01465	3e-79	296	pcs:Pc06g00380	dihydroorotase [EC:3.5.2.3]	GO:0006207//'de novo' pyrimidine nucleobase biosynthetic process;GO:0006221//pyrimidine nucleotide biosynthetic process	GO:0004151//dihydroorotase activity	GO:0005737//cytoplasm;GO:0005634//nucleus
CL1114.Contig1_All	1738	133	6.92	224	10.3217	gi|425771341|gb|EKV09786.1|	862.1	0	Formaldehyde dehydrogenase, putative [Penicillium digitatum Pd1] >gi|425776958|gb|EKV15155.1| Formaldehyde dehydrogenase, putative [Penicillium digitatum PHI26]	gi|211591067|emb|AM920437.1|	1029	0	Penicillium chrysogenum Wisconsin 54-1255 complete genome, contig Pc00c22	sp|Q9P6I8|YHG1_SCHPO	299	3e-80	Zinc-type alcohol dehydrogenase-like protein C1198.01 OS=Schizosaccharomyces pombe (strain 972 / ATCC 24843) GN=SPBC1198.01 PE=3 SV=1	SPBC1198.01	299	9e-81	COG1063	Threonine dehydrogenase and related Zn-dependent dehydrogenases	K00155	2e-134	482	afm:AFUA_1G01670	[EC:1.2.1.-]	GO:0055114//oxidation-reduction process	GO:0016491//oxidoreductase activity;GO:0000166//nucleotide binding;GO:0008270//zinc ion binding	-
CL1114.Contig2_All	364	6	1.4906	2	0.44	gi|425771341|gb|EKV09786.1|	157.9	4e-37	Formaldehyde dehydrogenase, putative [Penicillium digitatum Pd1] >gi|425776958|gb|EKV15155.1| Formaldehyde dehydrogenase, putative [Penicillium digitatum PHI26]	gi|211591067|emb|AM920437.1|	250	3e-63	Penicillium chrysogenum Wisconsin 54-1255 complete genome, contig Pc00c22	sp|P47734|FADH_METMR	62.8	5e-10	S-(hydroxymethyl)glutathione dehydrogenase OS=Methylobacter marinus GN=fdh PE=3 SV=2	alr0897	63.5	9e-11	COG1063	Threonine dehydrogenase and related Zn-dependent dehydrogenases	K00155	4e-23	109	afm:AFUA_1G01670	[EC:1.2.1.-]	GO:0055114//oxidation-reduction process	GO:0016491//oxidoreductase activity;GO:0000166//nucleotide binding;GO:0008270//zinc ion binding	-
CL1115.Contig1_All	686	738	97.2822	2063	240.84	gi|425770908|gb|EKV09367.1|	204.9	7e-51	60S acidic ribosomal protein P2 [Penicillium digitatum Pd1] >gi|425776724|gb|EKV14932.1| 60S acidic ribosomal protein P2 [Penicillium digitatum PHI26]	gi|363711339|gb|JN969590.1|	474	1e-130	Penicillium crustosum strain DAOM 231275 60S acidic ribosomal phosphoprotein P2 mRNA, complete cds	sp|Q9UUZ6|RLA2_ASPFU	167	4e-41	60S acidic ribosomal protein P2 OS=Neosartorya fumigata (strain ATCC MYA-4609 / Af293 / CBS 101355 / FGSC A1100) GN=AFUA_2G10100 PE=1 SV=2	SPBP8B7.06	138	7e-33	COG2058	Ribosomal protein L12E/L44/L45/RPP1/RPP2	K02943	6e-44	179	pcs:Pc22g20250	large subunit ribosomal protein LP2	GO:0006414//translational elongation	GO:0003735//structural constituent of ribosome	GO:0005840//ribosome
CL1115.Contig2_All	827	33	3.6084	19	1.8399	gi|425770908|gb|EKV09367.1|	204.9	1e-50	60S acidic ribosomal protein P2 [Penicillium digitatum Pd1] >gi|425776724|gb|EKV14932.1| 60S acidic ribosomal protein P2 [Penicillium digitatum PHI26]	gi|363711339|gb|JN969590.1|	482	1e-133	Penicillium crustosum strain DAOM 231275 60S acidic ribosomal phosphoprotein P2 mRNA, complete cds	sp|Q9UUZ6|RLA2_ASPFU	167	6e-41	60S acidic ribosomal protein P2 OS=Neosartorya fumigata (strain ATCC MYA-4609 / Af293 / CBS 101355 / FGSC A1100) GN=AFUA_2G10100 PE=1 SV=2	SPBP8B7.06	138	1e-32	COG2058	Ribosomal protein L12E/L44/L45/RPP1/RPP2	K02943	9e-44	179	pcs:Pc22g20250	large subunit ribosomal protein LP2	GO:0006414//translational elongation	GO:0003735//structural constituent of ribosome	GO:0005840//ribosome
CL1116.Contig1_All	798	20	2.2664	23	2.3082	gi|425768128|gb|EKV06668.1|	189.1	5e-46	hypothetical protein PDIP_77930 [Penicillium digitatum Pd1] >gi|425769807|gb|EKV08289.1| hypothetical protein PDIG_68640 [Penicillium digitatum PHI26]	gi|211581525|emb|AM920427.1|	85.7	2e-13	Penicillium chrysogenum Wisconsin 54-1255 complete genome, contig Pc00c12	--	--	--	--	--	--	--	--	--	--	--	--	--	--	GO:0055085//transmembrane transport	-	GO:0016021//integral to membrane
CL1116.Contig2_All	852	2	0.2123	0	0	gi|425768128|gb|EKV06668.1|	236.1	4e-60	hypothetical protein PDIP_77930 [Penicillium digitatum Pd1] >gi|425769807|gb|EKV08289.1| hypothetical protein PDIG_68640 [Penicillium digitatum PHI26]	gi|211581525|emb|AM920427.1|	133	1e-27	Penicillium chrysogenum Wisconsin 54-1255 complete genome, contig Pc00c12	--	--	--	--	--	--	--	--	--	--	--	--	--	--	-	-	-
CL1116.Contig3_All	912	297	29.4485	29	2.5466	gi|425768128|gb|EKV06668.1|	236.1	5e-60	hypothetical protein PDIP_77930 [Penicillium digitatum Pd1] >gi|425769807|gb|EKV08289.1| hypothetical protein PDIG_68640 [Penicillium digitatum PHI26]	gi|211581525|emb|AM920427.1|	133	1e-27	Penicillium chrysogenum Wisconsin 54-1255 complete genome, contig Pc00c12	--	--	--	--	--	--	--	--	--	--	--	--	--	--	-	-	-
CL1117.Contig1_All	1438	1230	77.3477	1677	93.3957	gi|425765628|gb|EKV04298.1|	695.3	0	hypothetical protein PDIP_88060 [Penicillium digitatum Pd1] >gi|425779078|gb|EKV17168.1| hypothetical protein PDIG_16550 [Penicillium digitatum PHI26]	gi|211583076|emb|AM920428.1|	410	1e-111	Penicillium chrysogenum Wisconsin 54-1255 complete genome, contig Pc00c13	sp|O94564|YGD6_SCHPO	330	1e-89	Zinc-type alcohol dehydrogenase-like protein C1773.06c OS=Schizosaccharomyces pombe (strain 972 / ATCC 24843) GN=SPBC1773.06c PE=3 SV=1	SPBC1773.06c	330	4e-90	COG0604	NADPH:quinone reductase and related Zn-dependent oxidoreductases	K00001	2e-66	256	bxe:Bxe_C1266	alcohol dehydrogenase [EC:1.1.1.1]	GO:0043581;GO:0055114//oxidation-reduction process	GO:0000166//nucleotide binding;GO:0008270//zinc ion binding;GO:0004022//alcohol dehydrogenase (NAD) activity	-
CL1118.Contig1_All	221	0	0	15	5.4357	--	--	--	--	gi|211591067|emb|AM920437.1|	420	1e-115	Penicillium chrysogenum Wisconsin 54-1255 complete genome, contig Pc00c22	--	--	--	--	--	--	--	--	--	--	--	--	--	--	-	-	-
CL1118.Contig2_All	745	3135	380.524	6011	646.165	gi|425774679|gb|EKV12980.1|	162.9	3e-38	hypothetical protein PDIG_40040 [Penicillium digitatum PHI26] >gi|425780775|gb|EKV18773.1| hypothetical protein PDIP_25570 [Penicillium digitatum Pd1]	gi|211591067|emb|AM920437.1|	159	2e-35	Penicillium chrysogenum Wisconsin 54-1255 complete genome, contig Pc00c22	--	--	--	--	--	--	--	--	--	--	--	--	--	--	GO:0006351//transcription, DNA-dependent	GO:0003677//DNA binding;GO:0008270//zinc ion binding	GO:0005634//nucleus
CL1119.Contig1_All	828	25	2.7303	44	4.2557	gi|425765856|gb|EKV04502.1|	377.9	9e-103	hypothetical protein PDIP_87260 [Penicillium digitatum Pd1] >gi|425766900|gb|EKV05493.1| hypothetical protein PDIG_83450 [Penicillium digitatum PHI26]	--	--	--	--	--	--	--	--	--	--	--	--	--	--	--	--	--	--	-	-	-
CL1119.Contig2_All	886	7	0.7144	35	3.1636	gi|425765856|gb|EKV04502.1|	186.4	2e-97	hypothetical protein PDIP_87260 [Penicillium digitatum Pd1] >gi|425766900|gb|EKV05493.1| hypothetical protein PDIG_83450 [Penicillium digitatum PHI26]	--	--	--	--	--	--	--	--	--	--	--	--	--	--	--	--	--	--	-	-	-
CL112.Contig1_All	704	17	2.1836	23	2.6164	gi|425781223|gb|EKV19199.1|	295	5e-78	C6 transcription factor, putative [Penicillium digitatum PHI26] >gi|425783401|gb|EKV21254.1| C6 transcription factor, putative [Penicillium digitatum Pd1]	gi|211587300|emb|AM920435.1|	317	3e-83	Penicillium chrysogenum Wisconsin 54-1255 complete genome, contig Pc00c20	--	--	--	--	--	--	--	--	--	--	--	--	--	--	GO:0006357//regulation of transcription from RNA polymerase II promoter	GO:0008270//zinc ion binding;GO:0000981//sequence-specific DNA binding RNA polymerase II transcription factor activity;GO:0003677//DNA binding	GO:0005634//nucleus
CL112.Contig2_All	3272	247	6.8263	480	11.7485	gi|425781223|gb|EKV19199.1|	1505.3	0	C6 transcription factor, putative [Penicillium digitatum PHI26] >gi|425783401|gb|EKV21254.1| C6 transcription factor, putative [Penicillium digitatum Pd1]	gi|211587300|emb|AM920435.1|	1154	0	Penicillium chrysogenum Wisconsin 54-1255 complete genome, contig Pc00c20	sp|Q4WK35|AMDR_ASPFU	70.9	4e-11	Acetamidase regulatory protein OS=Neosartorya fumigata (strain ATCC MYA-4609 / Af293 / CBS 101355 / FGSC A1100) GN=amdR PE=3 SV=1	--	--	--	--	--	K15385	4e-21	107	ure:UREG_06498	aspyridone synthetase trans-acting enoyl reductase	GO:0006357//regulation of transcription from RNA polymerase II promoter	GO:0008270//zinc ion binding;GO:0000981//sequence-specific DNA binding RNA polymerase II transcription factor activity;GO:0003677//DNA binding	GO:0005634//nucleus
CL1120.Contig1_All	515	3	0.5268	14	2.1771	gi|425766409|gb|EKV05021.1|	112.1	3e-23	hypothetical protein PDIP_85130 [Penicillium digitatum Pd1] >gi|425775185|gb|EKV13467.1| hypothetical protein PDIG_38490 [Penicillium digitatum PHI26]	gi|211583076|emb|AM920428.1|	264	3e-67	Penicillium chrysogenum Wisconsin 54-1255 complete genome, contig Pc00c13	sp|A6W2D1|DNAJ_MARMS	60.8	3e-09	Chaperone protein DnaJ OS=Marinomonas sp. (strain MWYL1) GN=dnaJ PE=3 SV=1	YMR214w	59.7	3e-09	COG0484	DnaJ-class molecular chaperone with C-terminal Zn finger domain	K14002	3e-22	106	pcs:Pc13g04480	DnaJ-related protein SCJ1	GO:0006457//protein folding;GO:0009408//response to heat	GO:0046872//metal ion binding;GO:0031072//heat shock protein binding;GO:0005524//ATP binding;GO:0051082//unfolded protein binding	-
CL1120.Contig2_All	1529	166	9.8175	399	20.8986	gi|425766409|gb|EKV05021.1|	876.3	0	hypothetical protein PDIP_85130 [Penicillium digitatum Pd1] >gi|425775185|gb|EKV13467.1| hypothetical protein PDIG_38490 [Penicillium digitatum PHI26]	gi|211583076|emb|AM920428.1|	1292	0	Penicillium chrysogenum Wisconsin 54-1255 complete genome, contig Pc00c13	sp|P25303|SCJ1_YEAST	271	5e-72	DnaJ-related protein SCJ1 OS=Saccharomyces cerevisiae (strain ATCC 204508 / S288c) GN=SCJ1 PE=1 SV=2	YMR214w	271	2e-72	COG0484	DnaJ-class molecular chaperone with C-terminal Zn finger domain	K14002	0	829	pcs:Pc13g04480	DnaJ-related protein SCJ1	GO:0006457//protein folding;GO:0009408//response to heat	GO:0046872//metal ion binding;GO:0031072//heat shock protein binding;GO:0005524//ATP binding;GO:0051082//unfolded protein binding	-
CL1121.Contig1_All	2047	28	1.2369	35	1.3693	gi|425781187|gb|EKV19166.1|	399.8	8e-109	GTPase Rho2 [Penicillium digitatum PHI26] >gi|425783311|gb|EKV21167.1| GTPase Rho2 [Penicillium digitatum Pd1]	gi|211587300|emb|AM920435.1|	444	1e-121	Penicillium chrysogenum Wisconsin 54-1255 complete genome, contig Pc00c20	sp|O13928|RHO3_SCHPO	253	3e-66	GTP-binding protein rho3 OS=Schizosaccharomyces pombe (strain 972 / ATCC 24843) GN=rho3 PE=1 SV=2	SPAC16.01	197	6e-50	COG1100	GTPase SAR1 and related small G proteins	K07975	2e-97	360	afm:AFUA_3G06690	Rho family, other	GO:0007264//small GTPase mediated signal transduction;GO:0009107//lipoate biosynthetic process;GO:0006464//cellular protein modification process	GO:0033819//lipoyl(octanoyl) transferase activity;GO:0016415//octanoyltransferase activity;GO:0005525//GTP binding	GO:0005737//cytoplasm;GO:0016020//membrane
CL1121.Contig2_All	2005	10	0.451	33	1.3181	gi|425781187|gb|EKV19166.1|	399.8	8e-109	GTPase Rho2 [Penicillium digitatum PHI26] >gi|425783311|gb|EKV21167.1| GTPase Rho2 [Penicillium digitatum Pd1]	gi|211587300|emb|AM920435.1|	440	1e-120	Penicillium chrysogenum Wisconsin 54-1255 complete genome, contig Pc00c20	sp|O13928|RHO3_SCHPO	253	3e-66	GTP-binding protein rho3 OS=Schizosaccharomyces pombe (strain 972 / ATCC 24843) GN=rho3 PE=1 SV=2	SPAC16.01	197	6e-50	COG1100	GTPase SAR1 and related small G proteins	K07975	2e-97	360	afm:AFUA_3G06690	Rho family, other	GO:0007264//small GTPase mediated signal transduction;GO:0009107//lipoate biosynthetic process;GO:0006464//cellular protein modification process	GO:0033819//lipoyl(octanoyl) transferase activity;GO:0016415//octanoyltransferase activity;GO:0005525//GTP binding	GO:0005737//cytoplasm;GO:0016020//membrane
CL1121.Contig3_All	1136	15	1.194	32	2.2559	gi|425781187|gb|EKV19166.1|	399.8	3e-109	GTPase Rho2 [Penicillium digitatum PHI26] >gi|425783311|gb|EKV21167.1| GTPase Rho2 [Penicillium digitatum Pd1]	gi|211587300|emb|AM920435.1|	250	9e-63	Penicillium chrysogenum Wisconsin 54-1255 complete genome, contig Pc00c20	sp|O13928|RHO3_SCHPO	253	1e-66	GTP-binding protein rho3 OS=Schizosaccharomyces pombe (strain 972 / ATCC 24843) GN=rho3 PE=1 SV=2	SPAC16.01	197	3e-50	COG1100	GTPase SAR1 and related small G proteins	K07975	8e-98	360	afm:AFUA_3G06690	Rho family, other	GO:0007264//small GTPase mediated signal transduction	GO:0005525//GTP binding	GO:0005622//intracellular;GO:0016020//membrane
CL1122.Contig1_All	1060	1	0.0853	163	12.315	gi|121714749|ref|XP_001274985.1|	459.9	2e-127	conserved hypothetical protein [Aspergillus clavatus NRRL 1] >gi|119403139|gb|EAW13559.1| conserved hypothetical protein [Aspergillus clavatus NRRL 1]	gi|211588786|emb|AM920436.1|	1158	0	Penicillium chrysogenum Wisconsin 54-1255 complete genome, contig Pc00c21	sp|P39315|QOR2_ECOLI	108	3e-23	Quinone oxidoreductase 2 OS=Escherichia coli (strain K12) GN=qorB PE=1 SV=1	STM4401	113	6e-25	COG0702	Predicted nucleoside-diphosphate-sugar epimerases	K00540	1e-14	83.6	lpl:lp_3239	[EC:1.-.-.-]	-	GO:0000166//nucleotide binding	-
CL1122.Contig2_All	1171	2	0.1544	10	0.6839	gi|425772705|gb|EKV11101.1|	307.8	2e-81	NmrA-like family protein, putative [Penicillium digitatum Pd1] >gi|425773471|gb|EKV11824.1| NmrA-like family protein, putative [Penicillium digitatum PHI26]	gi|211588786|emb|AM920436.1|	224	5e-55	Penicillium chrysogenum Wisconsin 54-1255 complete genome, contig Pc00c21	sp|P39315|QOR2_ECOLI	51.6	7e-06	Quinone oxidoreductase 2 OS=Escherichia coli (strain K12) GN=qorB PE=1 SV=1	Cgl1338	52.8	1e-06	COG0702	Predicted nucleoside-diphosphate-sugar epimerases	--	--	--	--	--	-	-	-
CL1122.Contig3_All	1114	2	0.1623	2	0.1438	gi|425772705|gb|EKV11101.1|	260	4e-67	NmrA-like family protein, putative [Penicillium digitatum Pd1] >gi|425773471|gb|EKV11824.1| NmrA-like family protein, putative [Penicillium digitatum PHI26]	gi|211588786|emb|AM920436.1|	123	1e-24	Penicillium chrysogenum Wisconsin 54-1255 complete genome, contig Pc00c21	--	--	--	--	--	--	--	--	--	--	--	--	--	--	-	-	-
CL1122.Contig4_All	1255	3	0.2162	2	0.1276	gi|425772705|gb|EKV11101.1|	400.6	2e-109	NmrA-like family protein, putative [Penicillium digitatum Pd1] >gi|425773471|gb|EKV11824.1| NmrA-like family protein, putative [Penicillium digitatum PHI26]	gi|211588786|emb|AM920436.1|	224	5e-55	Penicillium chrysogenum Wisconsin 54-1255 complete genome, contig Pc00c21	sp|P39315|QOR2_ECOLI	57.8	1e-07	Quinone oxidoreductase 2 OS=Escherichia coli (strain K12) GN=qorB PE=1 SV=1	ZytfG	60.5	6e-09	COG0702	Predicted nucleoside-diphosphate-sugar epimerases	--	--	--	--	--	-	-	-
CL1122.Contig5_All	1198	2	0.151	5	0.3342	gi|425772705|gb|EKV11101.1|	352.8	5e-95	NmrA-like family protein, putative [Penicillium digitatum Pd1] >gi|425773471|gb|EKV11824.1| NmrA-like family protein, putative [Penicillium digitatum PHI26]	gi|211588786|emb|AM920436.1|	174	4e-40	Penicillium chrysogenum Wisconsin 54-1255 complete genome, contig Pc00c21	--	--	--	--	--	--	--	--	--	--	--	--	--	--	-	-	-
CL1123.Contig1_All	213	0	0	13	4.8878	gi|255936131|ref|XP_002559092.1|	84.3	6e-15	Pc13g06590 [Penicillium chrysogenum Wisconsin 54-1255] >gi|211583712|emb|CAP91728.1| Pc13g06590 [Penicillium chrysogenum Wisconsin 54-1255]	gi|211583076|emb|AM920428.1|	329	2e-87	Penicillium chrysogenum Wisconsin 54-1255 complete genome, contig Pc00c13	--	--	--	--	--	--	--	--	--	--	--	--	--	--	-	-	-
CL1123.Contig2_All	672	1483	199.56	1232	146.823	gi|425777814|gb|EKV15970.1|	234.2	1e-59	hypothetical protein PDIG_23250 [Penicillium digitatum PHI26] >gi|425782582|gb|EKV20481.1| hypothetical protein PDIP_15650 [Penicillium digitatum Pd1]	gi|211583076|emb|AM920428.1|	230	5e-57	Penicillium chrysogenum Wisconsin 54-1255 complete genome, contig Pc00c13	--	--	--	--	--	--	--	--	--	--	--	--	--	--	-	-	-
CL1124.Contig1_All	543	18	2.9976	51	7.5218	gi|425774403|gb|EKV12710.1|	370.9	4e-101	Serine/threonine-protein kinase HT1, putative [Penicillium digitatum PHI26] >gi|425783609|gb|EKV21451.1| Serine/threonine-protein kinase HT1, putative [Penicillium digitatum Pd1]	--	--	--	--	--	--	--	--	--	--	--	--	--	--	--	--	--	--	GO:0006468//protein phosphorylation;GO:0055114//oxidation-reduction process	GO:0046872//metal ion binding;GO:0016491//oxidoreductase activity;GO:0004672//protein kinase activity;GO:0005524//ATP binding;GO:0051537//2 iron, 2 sulfur cluster binding	-
CL1124.Contig2_All	1049	192	16.5511	160	12.2151	gi|425774403|gb|EKV12710.1|	508.4	6e-142	Serine/threonine-protein kinase HT1, putative [Penicillium digitatum PHI26] >gi|425783609|gb|EKV21451.1| Serine/threonine-protein kinase HT1, putative [Penicillium digitatum Pd1]	--	--	--	--	sp|P50530|SCK1_SCHPO	52.8	3e-06	Serine/threonine-protein kinase sck1 OS=Schizosaccharomyces pombe (strain 972 / ATCC 24843) GN=sck1 PE=1 SV=2	--	--	--	--	--	K08286	3e-07	58.9	zro:ZYRO0A06446g	protein-serine/threonine kinase [EC:2.7.11.-]	GO:0006468//protein phosphorylation;GO:0055114//oxidation-reduction process	GO:0046872//metal ion binding;GO:0016491//oxidoreductase activity;GO:0004672//protein kinase activity;GO:0005524//ATP binding;GO:0051537//2 iron, 2 sulfur cluster binding	-
CL1125.Contig1_All	223	23	9.3266	12	4.3095	--	--	--	--	--	--	--	--	--	--	--	--	--	--	--	--	--	--	--	--	--	--	-	-	-
CL1125.Contig2_All	2713	214	7.1329	303	8.9443	gi|425773405|gb|EKV11759.1|	261.2	6e-67	hypothetical protein PDIP_54980 [Penicillium digitatum Pd1] >gi|425775694|gb|EKV13949.1| hypothetical protein PDIG_35430 [Penicillium digitatum PHI26]	gi|211581229|emb|AM920421.1|	107	2e-19	Penicillium chrysogenum Wisconsin 54-1255 complete genome, contig Pc00c06	--	--	--	--	--	--	--	--	--	--	--	--	--	--	-	GO:0016772//transferase activity, transferring phosphorus-containing groups	-
CL1125.Contig3_All	2743	145	4.7802	273	7.9706	gi|425773405|gb|EKV11759.1|	261.2	6e-67	hypothetical protein PDIP_54980 [Penicillium digitatum Pd1] >gi|425775694|gb|EKV13949.1| hypothetical protein PDIG_35430 [Penicillium digitatum PHI26]	gi|211581229|emb|AM920421.1|	107	2e-19	Penicillium chrysogenum Wisconsin 54-1255 complete genome, contig Pc00c06	--	--	--	--	--	--	--	--	--	--	--	--	--	--	-	GO:0016772//transferase activity, transferring phosphorus-containing groups	-
CL1126.Contig1_All	505	633	113.348	1475	233.912	--	--	--	--	gi|211587300|emb|AM920435.1|	396	1e-107	Penicillium chrysogenum Wisconsin 54-1255 complete genome, contig Pc00c20	--	--	--	--	--	--	--	--	--	--	--	--	--	--	-	-	-
CL1127.Contig1_All	1528	417	24.6782	804	42.1391	gi|425778158|gb|EKV16300.1|	961.8	0	Homogentisate 1,2-dioxygenase (HmgA), putative [Penicillium digitatum Pd1] >gi|425780511|gb|EKV18517.1| Homogentisate 1,2-dioxygenase (HmgA), putative [Penicillium digitatum PHI26]	gi|211581525|emb|AM920427.1|	805	0	Penicillium chrysogenum Wisconsin 54-1255 complete genome, contig Pc00c12	sp|Q00667|HGD_EMENI	814	0	Homogentisate 1,2-dioxygenase OS=Emericella nidulans (strain FGSC A4 / ATCC 38163 / CBS 112.46 / NRRL 194 / M139) GN=hmgA PE=2 SV=1	RSp0691	451	2e-126	COG3508	Homogentisate 1,2-dioxygenase	K00451	0	918	pcs:Pc12g09040	homogentisate 1,2-dioxygenase [EC:1.13.11.5]	GO:0006572//tyrosine catabolic process;GO:0006559//L-phenylalanine catabolic process;GO:0055114//oxidation-reduction process	GO:0046872//metal ion binding;GO:0004411//homogentisate 1,2-dioxygenase activity	-
CL1128.Contig1_All	1971	14	0.6423	3	0.1219	gi|425772602|gb|EKV11000.1|	952.6	0	hypothetical protein PDIP_57890 [Penicillium digitatum Pd1] >gi|425773364|gb|EKV11720.1| hypothetical protein PDIG_48520 [Penicillium digitatum PHI26]	gi|211588786|emb|AM920436.1|	507	1e-140	Penicillium chrysogenum Wisconsin 54-1255 complete genome, contig Pc00c21	--	--	--	--	--	--	--	--	--	--	--	--	--	--	-	-	-
CL1128.Contig2_All	2330	211	8.1889	123	4.2277	gi|425772602|gb|EKV11000.1|	1029.2	0	hypothetical protein PDIP_57890 [Penicillium digitatum Pd1] >gi|425773364|gb|EKV11720.1| hypothetical protein PDIG_48520 [Penicillium digitatum PHI26]	gi|211588786|emb|AM920436.1|	507	1e-140	Penicillium chrysogenum Wisconsin 54-1255 complete genome, contig Pc00c21	--	--	--	--	--	--	--	--	--	--	--	--	--	--	-	-	-
CL1129.Contig1_All	4048	68	1.519	66	1.3057	gi|425773195|gb|EKV11563.1|	1575.1	0	Dynamin-like GTPase Dnm1, putative [Penicillium digitatum PHI26] >gi|425776599|gb|EKV14813.1| Dynamin-like GTPase Dnm1, putative [Penicillium digitatum Pd1]	gi|211585052|emb|AM920431.1|	2781	0	Penicillium chrysogenum Wisconsin 54-1255 complete genome, contig Pc00c16	sp|P54861|DNM1_YEAST	830	0	Dynamin-related protein DNM1 OS=Saccharomyces cerevisiae (strain ATCC 204508 / S288c) GN=DNM1 PE=1 SV=1	YLL001w	830	0	COG0699	Predicted GTPases (dynamin-related)	K01528	0	1551	pcs:Pc16g01180	dynamin GTPase [EC:3.6.5.5]	GO:0000266//mitochondrial fission;GO:0006184//GTP catabolic process;GO:0016559//peroxisome fission;GO:0000001//mitochondrion inheritance;GO:0051260//protein homooligomerization;GO:0001300//chronological cell aging	GO:0005525//GTP binding;GO:0042803//protein homodimerization activity;GO:0003924//GTPase activity	GO:0005777//peroxisome;GO:0005741//mitochondrial outer membrane
CL1129.Contig2_All	4111	46	1.0118	29	0.5649	gi|425773195|gb|EKV11563.1|	1575.1	0	Dynamin-like GTPase Dnm1, putative [Penicillium digitatum PHI26] >gi|425776599|gb|EKV14813.1| Dynamin-like GTPase Dnm1, putative [Penicillium digitatum Pd1]	gi|211585052|emb|AM920431.1|	2781	0	Penicillium chrysogenum Wisconsin 54-1255 complete genome, contig Pc00c16	sp|P54861|DNM1_YEAST	830	0	Dynamin-related protein DNM1 OS=Saccharomyces cerevisiae (strain ATCC 204508 / S288c) GN=DNM1 PE=1 SV=1	YLL001w	830	0	COG0699	Predicted GTPases (dynamin-related)	K01528	0	1551	pcs:Pc16g01180	dynamin GTPase [EC:3.6.5.5]	GO:0000266//mitochondrial fission;GO:0006184//GTP catabolic process;GO:0016559//peroxisome fission;GO:0000001//mitochondrion inheritance;GO:0051260//protein homooligomerization;GO:0001300//chronological cell aging	GO:0005525//GTP binding;GO:0042803//protein homodimerization activity;GO:0003924//GTPase activity	GO:0005777//peroxisome;GO:0005741//mitochondrial outer membrane
CL113.Contig10_All	2424	3	0.1119	11	0.3634	gi|425774123|gb|EKV12440.1|	90.5	5e-115	hypothetical protein PDIG_43640 [Penicillium digitatum PHI26] >gi|425778576|gb|EKV16700.1| hypothetical protein PDIP_34870 [Penicillium digitatum Pd1]	gi|211591067|emb|AM920437.1|	757	0	Penicillium chrysogenum Wisconsin 54-1255 complete genome, contig Pc00c22	--	--	--	--	--	--	--	--	--	--	--	--	--	--	-	-	-
CL113.Contig11_All	2477	3	0.1095	11	0.3556	gi|425774123|gb|EKV12440.1|	90.5	5e-115	hypothetical protein PDIG_43640 [Penicillium digitatum PHI26] >gi|425778576|gb|EKV16700.1| hypothetical protein PDIP_34870 [Penicillium digitatum Pd1]	gi|211591067|emb|AM920437.1|	757	0	Penicillium chrysogenum Wisconsin 54-1255 complete genome, contig Pc00c22	--	--	--	--	--	--	--	--	--	--	--	--	--	--	-	-	-
CL113.Contig12_All	2279	3	0.119	11	0.3865	gi|425774123|gb|EKV12440.1|	182.6	2e-43	hypothetical protein PDIG_43640 [Penicillium digitatum PHI26] >gi|425778576|gb|EKV16700.1| hypothetical protein PDIP_34870 [Penicillium digitatum Pd1]	gi|211591067|emb|AM920437.1|	498	1e-137	Penicillium chrysogenum Wisconsin 54-1255 complete genome, contig Pc00c22	--	--	--	--	--	--	--	--	--	--	--	--	--	--	-	-	-
CL113.Contig1_All	2421	4	0.1494	10	0.3308	gi|425774123|gb|EKV12440.1|	90.5	5e-115	hypothetical protein PDIG_43640 [Penicillium digitatum PHI26] >gi|425778576|gb|EKV16700.1| hypothetical protein PDIP_34870 [Penicillium digitatum Pd1]	gi|211591067|emb|AM920437.1|	757	0	Penicillium chrysogenum Wisconsin 54-1255 complete genome, contig Pc00c22	--	--	--	--	--	--	--	--	--	--	--	--	--	--	-	-	-
CL113.Contig2_All	2152	24	1.0085	48	1.7863	gi|425774123|gb|EKV12440.1|	91.7	2e-70	hypothetical protein PDIG_43640 [Penicillium digitatum PHI26] >gi|425778576|gb|EKV16700.1| hypothetical protein PDIP_34870 [Penicillium digitatum Pd1]	gi|211591067|emb|AM920437.1|	230	2e-56	Penicillium chrysogenum Wisconsin 54-1255 complete genome, contig Pc00c22	--	--	--	--	--	--	--	--	--	--	--	--	--	--	-	-	-
CL113.Contig3_All	2402	4	0.1506	15	0.5001	gi|425774123|gb|EKV12440.1|	90.5	6e-106	hypothetical protein PDIG_43640 [Penicillium digitatum PHI26] >gi|425778576|gb|EKV16700.1| hypothetical protein PDIP_34870 [Penicillium digitatum Pd1]	gi|211591067|emb|AM920437.1|	482	1e-132	Penicillium chrysogenum Wisconsin 54-1255 complete genome, contig Pc00c22	--	--	--	--	--	--	--	--	--	--	--	--	--	--	-	-	-
CL113.Contig4_All	2296	28	1.1028	38	1.3255	gi|425774123|gb|EKV12440.1|	90.5	6e-106	hypothetical protein PDIG_43640 [Penicillium digitatum PHI26] >gi|425778576|gb|EKV16700.1| hypothetical protein PDIP_34870 [Penicillium digitatum Pd1]	gi|211591067|emb|AM920437.1|	482	1e-132	Penicillium chrysogenum Wisconsin 54-1255 complete genome, contig Pc00c22	--	--	--	--	--	--	--	--	--	--	--	--	--	--	-	-	-
CL113.Contig5_All	918	3	0.2955	5	0.4362	gi|425774123|gb|EKV12440.1|	447.6	1e-123	hypothetical protein PDIG_43640 [Penicillium digitatum PHI26] >gi|425778576|gb|EKV16700.1| hypothetical protein PDIP_34870 [Penicillium digitatum Pd1]	gi|211591067|emb|AM920437.1|	496	1e-137	Penicillium chrysogenum Wisconsin 54-1255 complete genome, contig Pc00c22	--	--	--	--	--	--	--	--	--	--	--	--	--	--	-	-	-
CL113.Contig6_All	785	3	0.3456	8	0.8162	gi|425774123|gb|EKV12440.1|	91.7	1e-83	hypothetical protein PDIG_43640 [Penicillium digitatum PHI26] >gi|425778576|gb|EKV16700.1| hypothetical protein PDIP_34870 [Penicillium digitatum Pd1]	gi|211591067|emb|AM920437.1|	281	2e-72	Penicillium chrysogenum Wisconsin 54-1255 complete genome, contig Pc00c22	--	--	--	--	--	--	--	--	--	--	--	--	--	--	-	-	-
CL113.Contig7_All	983	3	0.276	6	0.4888	gi|425774123|gb|EKV12440.1|	90.5	3e-119	hypothetical protein PDIG_43640 [Penicillium digitatum PHI26] >gi|425778576|gb|EKV16700.1| hypothetical protein PDIP_34870 [Penicillium digitatum Pd1]	gi|211591067|emb|AM920437.1|	541	1e-150	Penicillium chrysogenum Wisconsin 54-1255 complete genome, contig Pc00c22	--	--	--	--	--	--	--	--	--	--	--	--	--	--	-	-	-
CL113.Contig8_All	907	4	0.3988	6	0.5298	gi|425774123|gb|EKV12440.1|	118.2	1e-110	hypothetical protein PDIG_43640 [Penicillium digitatum PHI26] >gi|425778576|gb|EKV16700.1| hypothetical protein PDIP_34870 [Penicillium digitatum Pd1]	gi|211591067|emb|AM920437.1|	436	1e-119	Penicillium chrysogenum Wisconsin 54-1255 complete genome, contig Pc00c22	--	--	--	--	--	--	--	--	--	--	--	--	--	--	-	-	-
CL113.Contig9_All	2226	11	0.4469	30	1.0793	gi|425774123|gb|EKV12440.1|	182.6	2e-43	hypothetical protein PDIG_43640 [Penicillium digitatum PHI26] >gi|425778576|gb|EKV16700.1| hypothetical protein PDIP_34870 [Penicillium digitatum Pd1]	gi|211591067|emb|AM920437.1|	498	1e-137	Penicillium chrysogenum Wisconsin 54-1255 complete genome, contig Pc00c22	--	--	--	--	--	--	--	--	--	--	--	--	--	--	-	-	-
CL1130.Contig1_All	1238	30	2.1913	22	1.4232	gi|425765324|gb|EKV04024.1|	502.7	4e-140	hypothetical protein PDIP_89300 [Penicillium digitatum Pd1] >gi|425766805|gb|EKV05402.1| hypothetical protein PDIG_83810 [Penicillium digitatum PHI26]	gi|211587300|emb|AM920435.1|	291	3e-75	Penicillium chrysogenum Wisconsin 54-1255 complete genome, contig Pc00c20	sp|O74844|FTA7_SCHPO	57.4	1e-07	Kinetochore protein fta7 OS=Schizosaccharomyces pombe (strain 972 / ATCC 24843) GN=fta7 PE=1 SV=1	--	--	--	--	--	K11697	2e-91	339	afv:AFLA_135120	kinetochore protein Fta7	-	-	-
CL1130.Contig2_All	211	0	0	2	0.7591	gi|425765324|gb|EKV04024.1|	112.5	2e-23	hypothetical protein PDIP_89300 [Penicillium digitatum Pd1] >gi|425766805|gb|EKV05402.1| hypothetical protein PDIG_83810 [Penicillium digitatum PHI26]	gi|211587300|emb|AM920435.1|	198	5e-48	Penicillium chrysogenum Wisconsin 54-1255 complete genome, contig Pc00c20	--	--	--	--	--	--	--	--	--	K11697	8e-18	91.7	act:ACLA_071170	kinetochore protein Fta7	-	-	-
CL1131.Contig1_All	1087	19	1.5806	27	1.9892	--	--	--	--	gi|211581525|emb|AM920427.1|	161	6e-36	Penicillium chrysogenum Wisconsin 54-1255 complete genome, contig Pc00c12	--	--	--	--	--	--	--	--	--	--	--	--	--	--	-	-	-
CL1131.Contig2_All	1153	24	1.8823	26	1.8059	--	--	--	--	gi|211581525|emb|AM920427.1|	161	6e-36	Penicillium chrysogenum Wisconsin 54-1255 complete genome, contig Pc00c12	--	--	--	--	--	--	--	--	--	--	--	--	--	--	-	-	-
CL1132.Contig1_All	1559	44	2.5522	292	14.9999	gi|425774214|gb|EKV12530.1|	106.3	1e-20	hypothetical protein PDIP_52330 [Penicillium digitatum Pd1]	gi|211591067|emb|AM920437.1|	69.9	2e-08	Penicillium chrysogenum Wisconsin 54-1255 complete genome, contig Pc00c22	--	--	--	--	--	--	--	--	--	--	--	--	--	--	-	-	-
CL1132.Contig2_All	1066	66	5.5987	37	2.7797	gi|425774214|gb|EKV12530.1|	80.5	4e-13	hypothetical protein PDIP_52330 [Penicillium digitatum Pd1]	gi|211591067|emb|AM920437.1|	69.9	2e-08	Penicillium chrysogenum Wisconsin 54-1255 complete genome, contig Pc00c22	--	--	--	--	--	--	--	--	--	--	--	--	--	--	-	-	-
CL1133.Contig1_All	1705	160	8.4859	136	6.388	gi|425774637|gb|EKV12939.1|	783.9	0	Transcription initiation factor TFIID subunit beta, putative [Penicillium digitatum Pd1] >gi|425776496|gb|EKV14713.1| Transcription initiation factor TFIID subunit beta, putative [Penicillium digitatum PHI26]	gi|211588786|emb|AM920436.1|	686	0	Penicillium chrysogenum Wisconsin 54-1255 complete genome, contig Pc00c21	sp|Q9US54|TAF11_SCHPO	84.7	1e-15	Transcription initiation factor TFIID subunit 11 OS=Schizosaccharomyces pombe (strain 972 / ATCC 24843) GN=taf11 PE=3 SV=1	SPAC1002.04c	84.7	4e-16	COG5251	Transcription initiation factor TFIID, subunit TAF11	K03135	4e-134	481	afm:AFUA_5G03660	transcription initiation factor TFIID subunit 11	GO:0006367//transcription initiation from RNA polymerase II promoter	GO:0046982//protein heterodimerization activity	GO:0005634//nucleus
CL1133.Contig2_All	340	2	0.5319	2	0.4711	gi|425774637|gb|EKV12939.1|	137.9	5e-31	Transcription initiation factor TFIID subunit beta, putative [Penicillium digitatum Pd1] >gi|425776496|gb|EKV14713.1| Transcription initiation factor TFIID subunit beta, putative [Penicillium digitatum PHI26]	gi|211588786|emb|AM920436.1|	238	9e-60	Penicillium chrysogenum Wisconsin 54-1255 complete genome, contig Pc00c21	--	--	--	--	--	--	--	--	--	K03135	1e-19	97.8	nfi:NFIA_038460	transcription initiation factor TFIID subunit 11	GO:0006413//translational initiation;GO:0006367//transcription initiation from RNA polymerase II promoter	GO:0003743//translation initiation factor activity;GO:0046982//protein heterodimerization activity	GO:0005634//nucleus
CL1134.Contig1_All	1810	5029	251.249	10619	469.848	gi|322422438|ref|YP_004221864.1|	488.4	1e-135	cytochrome c oxidase subunit 2 (mitochondrion) [Penicillium digitatum] >gi|316891692|gb|ADU57300.1| cytochrome c oxidase subunit 2 [Penicillium digitatum] >gi|425765287|gb|EKV03993.1| cytochrome c oxidase subunit 2 (mitochondrion) [Penicillium digitatum Pd1] >gi|425765303|gb|EKV04008.1| cytochrome c oxidase subunit 2 (mitochondrion) [Penicillium digitatum PHI26]	gi|316891688|gb|HQ622809.1|	3574	0	Penicillium digitatum strain pd01 mitochondrion, complete genome	sp|P13588|COX2_EMEND	429	2e-119	Cytochrome c oxidase subunit 2 OS=Emericella nidulans GN=cox2 PE=3 SV=2	Q0250	261	4e-69	COG1622	Heme/copper-type cytochrome/quinol oxidases, subunit 2	K02261	3e-121	438	ang:Asnifp13	cytochrome c oxidase subunit 2	GO:0022900//electron transport chain	GO:0005507//copper ion binding;GO:0004129//cytochrome-c oxidase activity	GO:0005743//mitochondrial inner membrane;GO:0070469//respiratory chain;GO:0016021//integral to membrane
CL1134.Contig2_All	374	19	4.5939	179	38.3296	gi|322422438|ref|YP_004221864.1|	125.6	2e-27	cytochrome c oxidase subunit 2 (mitochondrion) [Penicillium digitatum] >gi|316891692|gb|ADU57300.1| cytochrome c oxidase subunit 2 [Penicillium digitatum] >gi|425765287|gb|EKV03993.1| cytochrome c oxidase subunit 2 (mitochondrion) [Penicillium digitatum Pd1] >gi|425765303|gb|EKV04008.1| cytochrome c oxidase subunit 2 (mitochondrion) [Penicillium digitatum PHI26]	gi|316891688|gb|HQ622809.1|	646	0	Penicillium digitatum strain pd01 mitochondrion, complete genome	sp|P13588|COX2_EMEND	114	1e-25	Cytochrome c oxidase subunit 2 OS=Emericella nidulans GN=cox2 PE=3 SV=2	Q0250	74.3	5e-14	COG1622	Heme/copper-type cytochrome/quinol oxidases, subunit 2	K02261	3e-24	113	ang:Asnifp13	cytochrome c oxidase subunit 2	GO:0022900//electron transport chain	GO:0005507//copper ion binding;GO:0004129//cytochrome-c oxidase activity	GO:0005743//mitochondrial inner membrane;GO:0070469//respiratory chain;GO:0016021//integral to membrane
CL1135.Contig1_All	1704	2	0.1061	0	0	gi|425768530|gb|EKV07051.1|	840.1	0	hypothetical protein PDIG_75650 [Penicillium digitatum PHI26] >gi|425775672|gb|EKV13928.1| hypothetical protein PDIP_46120 [Penicillium digitatum Pd1]	gi|211591067|emb|AM920437.1|	944	0	Penicillium chrysogenum Wisconsin 54-1255 complete genome, contig Pc00c22	sp|P33313|CNS1_YEAST	224	8e-58	Hsp70/Hsp90 co-chaperone CNS1 OS=Saccharomyces cerevisiae (strain ATCC 204508 / S288c) GN=CNS1 PE=1 SV=1	YBR155w	224	3e-58	COG0457	FOG: TPR repeat	K04460	5e-07	59.3	tan:TA15975	protein phosphatase 5 [EC:3.1.3.16]	-	-	-
CL1135.Contig2_All	1763	3	0.1539	2	0.0909	gi|425768530|gb|EKV07051.1|	382.5	0	hypothetical protein PDIG_75650 [Penicillium digitatum PHI26] >gi|425775672|gb|EKV13928.1| hypothetical protein PDIP_46120 [Penicillium digitatum Pd1]	gi|211591067|emb|AM920437.1|	1205	0	Penicillium chrysogenum Wisconsin 54-1255 complete genome, contig Pc00c22	sp|P33313|CNS1_YEAST	139	7e-53	Hsp70/Hsp90 co-chaperone CNS1 OS=Saccharomyces cerevisiae (strain ATCC 204508 / S288c) GN=CNS1 PE=1 SV=1	YBR155w	139	2e-53	COG0457	FOG: TPR repeat	--	--	--	--	--	-	-	-
CL1135.Contig3_All	1455	2	0.1243	3	0.1651	gi|425768530|gb|EKV07051.1|	642.1	0	hypothetical protein PDIG_75650 [Penicillium digitatum PHI26] >gi|425775672|gb|EKV13928.1| hypothetical protein PDIP_46120 [Penicillium digitatum Pd1]	gi|211591067|emb|AM920437.1|	944	0	Penicillium chrysogenum Wisconsin 54-1255 complete genome, contig Pc00c22	sp|P33313|CNS1_YEAST	191	6e-48	Hsp70/Hsp90 co-chaperone CNS1 OS=Saccharomyces cerevisiae (strain ATCC 204508 / S288c) GN=CNS1 PE=1 SV=1	YBR155w	191	2e-48	COG0457	FOG: TPR repeat	K04460	4e-07	59.3	tan:TA15975	protein phosphatase 5 [EC:3.1.3.16]	-	-	-
CL1135.Contig4_All	1514	1	0.0597	0	0	gi|425768530|gb|EKV07051.1|	184.5	6e-177	hypothetical protein PDIG_75650 [Penicillium digitatum PHI26] >gi|425775672|gb|EKV13928.1| hypothetical protein PDIP_46120 [Penicillium digitatum Pd1]	gi|211591067|emb|AM920437.1|	1209	0	Penicillium chrysogenum Wisconsin 54-1255 complete genome, contig Pc00c22	sp|P33313|CNS1_YEAST	139	5e-43	Hsp70/Hsp90 co-chaperone CNS1 OS=Saccharomyces cerevisiae (strain ATCC 204508 / S288c) GN=CNS1 PE=1 SV=1	YBR155w	139	2e-43	COG0457	FOG: TPR repeat	--	--	--	--	--	-	-	-
CL1136.Contig1_All	503	7	1.2584	243	38.6893	gi|255942681|ref|XP_002562109.1|	329.7	9e-89	Pc18g02680 [Penicillium chrysogenum Wisconsin 54-1255] >gi|211586842|emb|CAP94492.1| Pc18g02680 [Penicillium chrysogenum Wisconsin 54-1255]	gi|211586580|emb|AM920433.1|	997	0	Penicillium chrysogenum Wisconsin 54-1255 complete genome, contig Pc00c18	sp|P0A688|PG36_MYCTU	82	1e-15	Uncharacterized PE-PGRS family protein PE_PGRS36 OS=Mycobacterium tuberculosis GN=PE_PGRS36 PE=3 SV=1	XF0818	77.8	9e-15	COG2730	Endoglucanase	K11664	6e-15	82.4	pan:PODANSg5387	vacuolar protein sorting-associated protein 72	-	-	-
CL1136.Contig2_All	335	1	0.2699	66	15.778	--	--	--	--	gi|211586580|emb|AM920433.1|	664	0	Penicillium chrysogenum Wisconsin 54-1255 complete genome, contig Pc00c18	--	--	--	--	--	--	--	--	--	--	--	--	--	--	-	-	-
CL1136.Contig3_All	242	4	1.4947	98	32.4312	gi|255942681|ref|XP_002562109.1|	97.1	9e-19	Pc18g02680 [Penicillium chrysogenum Wisconsin 54-1255] >gi|211586842|emb|CAP94492.1| Pc18g02680 [Penicillium chrysogenum Wisconsin 54-1255]	gi|211586580|emb|AM920433.1|	464	1e-128	Penicillium chrysogenum Wisconsin 54-1255 complete genome, contig Pc00c18	--	--	--	--	--	--	--	--	--	--	--	--	--	--	-	GO:0016787//hydrolase activity	-
CL1136.Contig4_All	1688	24918	1334.88	13478	639.449	gi|425769034|gb|EKV07542.1|	494.6	2e-137	hypothetical protein PDIP_73150 [Penicillium digitatum Pd1] >gi|425770511|gb|EKV08980.1| hypothetical protein PDIG_63800 [Penicillium digitatum PHI26]	gi|211586580|emb|AM920433.1|	400	1e-108	Penicillium chrysogenum Wisconsin 54-1255 complete genome, contig Pc00c18	sp|Q8UZB4|ORF3_GFKVM	85.9	6e-16	Uncharacterized protein ORF3 OS=Grapevine fleck virus (isolate Italy/MT48) GN=ORF3 PE=4 SV=1	XF0818	77.4	7e-14	COG2730	Endoglucanase	K11664	9e-17	91.7	pan:PODANSg5387	vacuolar protein sorting-associated protein 72	-	-	-
CL1137.Contig1_All	1056	62	5.3092	97	7.3563	gi|255949518|ref|XP_002565526.1|	542.7	3e-152	hypothetical protein [Penicillium chrysogenum Wisconsin 54-1255] >gi|211592543|emb|CAP98898.1| hypothetical protein Pc22g16100 [Penicillium chrysogenum Wisconsin 54-1255]	gi|211591067|emb|AM920437.1|	559	1e-156	Penicillium chrysogenum Wisconsin 54-1255 complete genome, contig Pc00c22	--	--	--	--	--	--	--	--	--	--	--	--	--	--	-	GO:0016787//hydrolase activity	-
CL1137.Contig2_All	541	4	0.6686	4	0.5921	gi|255949518|ref|XP_002565526.1|	226.9	1e-57	hypothetical protein [Penicillium chrysogenum Wisconsin 54-1255] >gi|211592543|emb|CAP98898.1| hypothetical protein Pc22g16100 [Penicillium chrysogenum Wisconsin 54-1255]	gi|211591067|emb|AM920437.1|	402	1e-109	Penicillium chrysogenum Wisconsin 54-1255 complete genome, contig Pc00c22	--	--	--	--	--	--	--	--	--	--	--	--	--	--	-	GO:0016787//hydrolase activity	-
CL1138.Contig1_All	679	644	85.7665	552	65.1062	gi|425772891|gb|EKV11271.1|	241.5	7e-62	Translocon protein Sec61beta, putative [Penicillium digitatum PHI26] >gi|425782118|gb|EKV20046.1| Translocon protein Sec61beta, putative [Penicillium digitatum Pd1]	gi|211585052|emb|AM920431.1|	502	1e-139	Penicillium chrysogenum Wisconsin 54-1255 complete genome, contig Pc00c16	sp|Q9HFC7|SC61B_YARLI	117	6e-26	Protein transport protein Sec61 subunit beta OS=Yarrowia lipolytica (strain CLIB 122 / E 150) GN=SBH1 PE=3 SV=1	--	--	--	--	--	K09481	9e-61	235	pcs:Pc16g09660	protein transport protein SEC61 subunit beta	-	-	-
CL1138.Contig2_All	308	44	12.9182	22	5.7204	--	--	--	--	gi|211585052|emb|AM920431.1|	107	2e-20	Penicillium chrysogenum Wisconsin 54-1255 complete genome, contig Pc00c16	--	--	--	--	--	--	--	--	--	--	--	--	--	--	-	-	-
CL1139.Contig1_All	1715	40	2.1091	34	1.5877	gi|425767814|gb|EKV06370.1|	1064.7	0	hypothetical protein PDIP_79950 [Penicillium digitatum Pd1] >gi|425769496|gb|EKV07988.1| hypothetical protein PDIG_70640 [Penicillium digitatum PHI26]	gi|211581525|emb|AM920427.1|	1047	0	Penicillium chrysogenum Wisconsin 54-1255 complete genome, contig Pc00c12	sp|P0CQ80|DHH1_CRYNJ	52	9e-06	ATP-dependent RNA helicase DHH1 OS=Cryptococcus neoformans var. neoformans serotype D (strain JEC21 / ATCC MYA-565) GN=DHH1 PE=3 SV=1	--	--	--	--	--	K02520	8e-07	58.5	cfl:Cfla_1624	translation initiation factor IF-3	-	-	-
CL1139.Contig2_All	1801	23	1.1548	21	0.9338	gi|425767814|gb|EKV06370.1|	1048.5	0	hypothetical protein PDIP_79950 [Penicillium digitatum Pd1] >gi|425769496|gb|EKV07988.1| hypothetical protein PDIG_70640 [Penicillium digitatum PHI26]	gi|211581525|emb|AM920427.1|	1051	0	Penicillium chrysogenum Wisconsin 54-1255 complete genome, contig Pc00c12	sp|P0CQ80|DHH1_CRYNJ	52	1e-05	ATP-dependent RNA helicase DHH1 OS=Cryptococcus neoformans var. neoformans serotype D (strain JEC21 / ATCC MYA-565) GN=DHH1 PE=3 SV=1	--	--	--	--	--	K02520	9e-07	58.5	cfl:Cfla_1624	translation initiation factor IF-3	-	-	-
CL114.Contig1_All	4106	11277	248.357	3439	67.0758	gi|425771356|gb|EKV09801.1|	682.2	0	hypothetical protein PDIP_62950 [Penicillium digitatum Pd1] >gi|425776973|gb|EKV15170.1| hypothetical protein PDIG_28510 [Penicillium digitatum PHI26]	gi|211591067|emb|AM920437.1|	630	1e-177	Penicillium chrysogenum Wisconsin 54-1255 complete genome, contig Pc00c22	--	--	--	--	--	--	--	--	--	K02519	5e-06	57.4	ipa:Isop_1537	translation initiation factor IF-2	-	-	-
CL114.Contig2_All	242	5	1.8683	55	18.2012	gi|255950714|ref|XP_002566124.1|	126.3	1e-27	Pc22g22290 [Penicillium chrysogenum Wisconsin 54-1255] >gi|211593141|emb|CAP99517.1| Pc22g22290 [Penicillium chrysogenum Wisconsin 54-1255]	gi|211591067|emb|AM920437.1|	480	1e-132	Penicillium chrysogenum Wisconsin 54-1255 complete genome, contig Pc00c22	sp|P65378|MMPS3_MYCTU	45.4	1e-06	Putative membrane protein mmpS3 OS=Mycobacterium tuberculosis GN=mmpS3 PE=3 SV=1	--	--	--	--	--	--	--	--	--	--	-	-	-
CL1140.Contig1_All	993	63	5.7371	63	5.0809	gi|425766180|gb|EKV04805.1|	405.6	5e-111	hypothetical protein PDIP_85990 [Penicillium digitatum Pd1] >gi|425774534|gb|EKV12837.1| hypothetical protein PDIG_41070 [Penicillium digitatum PHI26]	gi|211591067|emb|AM920437.1|	248	3e-62	Penicillium chrysogenum Wisconsin 54-1255 complete genome, contig Pc00c22	sp|Q58276|Y866_METJA	66.6	2e-10	Uncharacterized HIT-like protein MJ0866 OS=Methanocaldococcus jannaschii (strain ATCC 43067 / DSM 2661 / JAL-1 / JCM 10045 / NBRC 100440) GN=MJ0866 PE=4 SV=2	MJ0866	66.6	6e-11	COG0537	Diadenosine tetraphosphate (Ap4A) hydrolase and other HIT family hydrolases	K02503	3e-13	79	hoh:Hoch_4498	Hit-like protein involved in cell-cycle regulation	GO:0008152//metabolic process	GO:0003824//catalytic activity	-
CL1140.Contig2_All	709	9	1.1479	25	2.8239	gi|425766180|gb|EKV04805.1|	169.9	2e-40	hypothetical protein PDIP_85990 [Penicillium digitatum Pd1] >gi|425774534|gb|EKV12837.1| hypothetical protein PDIG_41070 [Penicillium digitatum PHI26]	gi|211591067|emb|AM920437.1|	260	5e-66	Penicillium chrysogenum Wisconsin 54-1255 complete genome, contig Pc00c22	--	--	--	--	--	--	--	--	--	--	--	--	--	--	GO:0008152//metabolic process	GO:0003824//catalytic activity	-
CL1141.Contig1_All	303	13	3.8797	20	5.2862	--	--	--	--	--	--	--	--	--	--	--	--	--	--	--	--	--	--	--	--	--	--	-	-	-
CL1141.Contig2_All	360	43	10.8011	33	7.3412	--	--	--	--	--	--	--	--	--	--	--	--	--	--	--	--	--	--	--	--	--	--	-	-	-
CL1142.Contig1_All	272	52	17.2876	20	5.8886	--	--	--	--	gi|211588786|emb|AM920436.1|	69.9	4e-09	Penicillium chrysogenum Wisconsin 54-1255 complete genome, contig Pc00c21	--	--	--	--	--	--	--	--	--	--	--	--	--	--	-	-	-
CL1142.Contig2_All	320	21	5.9343	9	2.2524	--	--	--	--	gi|211588786|emb|AM920436.1|	67.9	2e-08	Penicillium chrysogenum Wisconsin 54-1255 complete genome, contig Pc00c21	--	--	--	--	--	--	--	--	--	--	--	--	--	--	-	-	-
CL1143.Contig1_All	596	9	1.3655	0	0	gi|425774195|gb|EKV12512.1|	382.5	1e-104	3-methyl-2-oxobutanoate hydroxymethyltransferase PanB [Penicillium digitatum PHI26] >gi|425778317|gb|EKV16449.1| 3-methyl-2-oxobutanoate hydroxymethyltransferase PanB [Penicillium digitatum Pd1]	gi|211581525|emb|AM920427.1|	519	1e-144	Penicillium chrysogenum Wisconsin 54-1255 complete genome, contig Pc00c12	sp|Q9Y7B6|PANB_EMENI	310	3e-84	3-methyl-2-oxobutanoate hydroxymethyltransferase OS=Emericella nidulans (strain FGSC A4 / ATCC 38163 / CBS 112.46 / NRRL 194 / M139) GN=panB PE=3 SV=1	Cj0298c	196	2e-50	COG0413	Ketopantoate hydroxymethyltransferase	K00606	4e-101	369	pcs:Pc12g08040	3-methyl-2-oxobutanoate hydroxymethyltransferase [EC:2.1.2.11]	GO:0015940//pantothenate biosynthetic process;GO:0032259//methylation	GO:0003864//3-methyl-2-oxobutanoate hydroxymethyltransferase activity;GO:0008168//methyltransferase activity	-
CL1143.Contig2_All	2108	142	6.0914	334	12.689	gi|425774195|gb|EKV12512.1|	690.3	0	3-methyl-2-oxobutanoate hydroxymethyltransferase PanB [Penicillium digitatum PHI26] >gi|425778317|gb|EKV16449.1| 3-methyl-2-oxobutanoate hydroxymethyltransferase PanB [Penicillium digitatum Pd1]	gi|211581525|emb|AM920427.1|	1039	0	Penicillium chrysogenum Wisconsin 54-1255 complete genome, contig Pc00c12	sp|Q9Y7B6|PANB_EMENI	449	2e-125	3-methyl-2-oxobutanoate hydroxymethyltransferase OS=Emericella nidulans (strain FGSC A4 / ATCC 38163 / CBS 112.46 / NRRL 194 / M139) GN=panB PE=3 SV=1	Cj0298c	229	1e-59	COG0413	Ketopantoate hydroxymethyltransferase	K00606	1e-175	619	pcs:Pc12g08040	3-methyl-2-oxobutanoate hydroxymethyltransferase [EC:2.1.2.11]	GO:0015940//pantothenate biosynthetic process;GO:0032259//methylation	GO:0003864//3-methyl-2-oxobutanoate hydroxymethyltransferase activity;GO:0008168//methyltransferase activity	-
CL1144.Contig1_All	785	25	2.8799	42	4.2848	gi|425773817|gb|EKV12143.1|	424.5	8e-117	hypothetical protein PDIP_52900 [Penicillium digitatum Pd1] >gi|425776081|gb|EKV14316.1| hypothetical protein PDIG_33320 [Penicillium digitatum PHI26]	gi|211591067|emb|AM920437.1|	103	8e-19	Penicillium chrysogenum Wisconsin 54-1255 complete genome, contig Pc00c22	--	--	--	--	--	--	--	--	--	K11498	8e-07	57	uma:UM00896.1	centromeric protein E	-	-	-
CL1144.Contig2_All	1009	72	6.4527	38	3.0161	gi|425773817|gb|EKV12143.1|	652.5	0	hypothetical protein PDIP_52900 [Penicillium digitatum Pd1] >gi|425776081|gb|EKV14316.1| hypothetical protein PDIG_33320 [Penicillium digitatum PHI26]	gi|211591067|emb|AM920437.1|	91.7	4e-15	Penicillium chrysogenum Wisconsin 54-1255 complete genome, contig Pc00c22	--	--	--	--	--	--	--	--	--	--	--	--	--	--	-	-	-
CL1145.Contig1_All	767	1	0.1179	11	1.1486	--	--	--	--	gi|211583076|emb|AM920428.1|	240	5e-60	Penicillium chrysogenum Wisconsin 54-1255 complete genome, contig Pc00c13	--	--	--	--	--	--	--	--	--	--	--	--	--	--	-	-	-
CL1145.Contig2_All	831	12	1.3058	44	4.2404	--	--	--	--	gi|211583076|emb|AM920428.1|	283	4e-73	Penicillium chrysogenum Wisconsin 54-1255 complete genome, contig Pc00c13	--	--	--	--	--	--	--	--	--	--	--	--	--	--	-	-	-
CL1146.Contig1_All	2736	4516	149.258	307	8.9862	gi|425772870|gb|EKV11251.1|	94.4	0	Xylitol dehydrogenase [Penicillium digitatum Pd1] >gi|425778672|gb|EKV16780.1| Xylitol dehydrogenase [Penicillium digitatum PHI26]	gi|211588786|emb|AM920436.1|	2198	0	Penicillium chrysogenum Wisconsin 54-1255 complete genome, contig Pc00c21	sp|A1D9C9|XYL2_NEOFI	531	4e-169	Probable D-xylulose reductase A OS=Neosartorya fischeri (strain ATCC 1020 / DSM 3700 / FGSC A1164 / NRRL 181) GN=xdhA PE=3 SV=1	YJR159w	286	8e-84	COG1063	Threonine dehydrogenase and related Zn-dependent dehydrogenases	K05351	0	585	pcs:Pc21g11540	D-xylulose reductase [EC:1.1.1.9]	GO:0055114//oxidation-reduction process;GO:0007264//small GTPase mediated signal transduction;GO:0019569//L-arabinose catabolic process to xylulose 5-phosphate;GO:0042732//D-xylose metabolic process;GO:0015031//protein transport	GO:0046526//D-xylulose reductase activity;GO:0008270//zinc ion binding;GO:0003939//L-iditol 2-dehydrogenase activity;GO:0005525//GTP binding	-
CL1146.Contig2_All	1406	24	1.5436	16	0.9114	gi|425772870|gb|EKV11251.1|	704.5	0	Xylitol dehydrogenase [Penicillium digitatum Pd1] >gi|425778672|gb|EKV16780.1| Xylitol dehydrogenase [Penicillium digitatum PHI26]	gi|211588786|emb|AM920436.1|	1144	0	Penicillium chrysogenum Wisconsin 54-1255 complete genome, contig Pc00c21	sp|A1D9C9|XYL2_NEOFI	612	1e-174	Probable D-xylulose reductase A OS=Neosartorya fischeri (strain ATCC 1020 / DSM 3700 / FGSC A1164 / NRRL 181) GN=xdhA PE=3 SV=1	YJR159w	327	4e-89	COG1063	Threonine dehydrogenase and related Zn-dependent dehydrogenases	K05351	0	671	pcs:Pc21g11540	D-xylulose reductase [EC:1.1.1.9]	GO:0019569//L-arabinose catabolic process to xylulose 5-phosphate;GO:0042732//D-xylose metabolic process;GO:0055114//oxidation-reduction process	GO:0003939//L-iditol 2-dehydrogenase activity;GO:0008270//zinc ion binding;GO:0046526//D-xylulose reductase activity;GO:0000166//nucleotide binding	-
CL1147.Contig1_All	573	33	5.2079	23	3.2146	gi|425781014|gb|EKV18996.1|	323.2	1e-86	MFS transporter, putative [Penicillium digitatum PHI26] >gi|425783277|gb|EKV21134.1| MFS transporter, putative [Penicillium digitatum Pd1]	gi|310947880|gb|GU228489.1|	890	0	Penicillium digitatum isolate Pd1 major facilitator superfamily transporter 3 gene, complete cds	--	--	--	--	--	--	--	--	--	--	--	--	--	--	GO:0055085//transmembrane transport	-	GO:0016021//integral to membrane
CL1147.Contig2_All	318	6	1.7062	3	0.7555	gi|425781014|gb|EKV18996.1|	174.5	4e-42	MFS transporter, putative [Penicillium digitatum PHI26] >gi|425783277|gb|EKV21134.1| MFS transporter, putative [Penicillium digitatum Pd1]	gi|310947880|gb|GU228489.1|	630	1e-178	Penicillium digitatum isolate Pd1 major facilitator superfamily transporter 3 gene, complete cds	--	--	--	--	--	--	--	--	--	--	--	--	--	--	GO:0055085//transmembrane transport	-	GO:0016021//integral to membrane
CL1148.Contig1_All	1619	114	6.3674	224	11.0804	gi|425766427|gb|EKV05039.1|	585.9	6e-165	Phospholipid metabolism enzyme regulator, putative [Penicillium digitatum Pd1] >gi|425775203|gb|EKV13485.1| Phospholipid metabolism enzyme regulator, putative [Penicillium digitatum PHI26]	gi|211583076|emb|AM920428.1|	1179	0	Penicillium chrysogenum Wisconsin 54-1255 complete genome, contig Pc00c13	sp|P53950|VAC7_YEAST	83.6	3e-15	Vacuolar segregation protein 7 OS=Saccharomyces cerevisiae (strain ATCC 204508 / S288c) GN=VAC7 PE=1 SV=1	--	--	--	--	--	--	--	--	--	--	-	-	-
CL1148.Contig2_All	1431	99	6.256	158	8.8424	gi|425766427|gb|EKV05039.1|	585.9	5e-165	Phospholipid metabolism enzyme regulator, putative [Penicillium digitatum Pd1] >gi|425775203|gb|EKV13485.1| Phospholipid metabolism enzyme regulator, putative [Penicillium digitatum PHI26]	gi|211583076|emb|AM920428.1|	1035	0	Penicillium chrysogenum Wisconsin 54-1255 complete genome, contig Pc00c13	sp|P53950|VAC7_YEAST	83.6	2e-15	Vacuolar segregation protein 7 OS=Saccharomyces cerevisiae (strain ATCC 204508 / S288c) GN=VAC7 PE=1 SV=1	--	--	--	--	--	--	--	--	--	--	-	-	-
CL1149.Contig1_All	318	12	3.4124	2	0.5037	gi|425773164|gb|EKV11534.1|	183.7	8e-45	hypothetical protein PDIG_49770 [Penicillium digitatum PHI26] >gi|425776538|gb|EKV14754.1| hypothetical protein PDIP_42630 [Penicillium digitatum Pd1]	gi|211585052|emb|AM920431.1|	283	2e-73	Penicillium chrysogenum Wisconsin 54-1255 complete genome, contig Pc00c16	--	--	--	--	--	--	--	--	--	K00540	4e-07	56.2	afm:AFUA_1G01500	[EC:1.-.-.-]	GO:0055114//oxidation-reduction process	GO:0016491//oxidoreductase activity;GO:0000166//nucleotide binding	-
CL1149.Contig2_All	352	1	0.2569	32	7.2805	gi|255939376|ref|XP_002560457.1|	198.7	2e-49	Pc16g00340 [Penicillium chrysogenum Wisconsin 54-1255] >gi|211585080|emb|CAP92704.1| Pc16g00340 [Penicillium chrysogenum Wisconsin 54-1255]	gi|211585052|emb|AM920431.1|	698	0	Penicillium chrysogenum Wisconsin 54-1255 complete genome, contig Pc00c16	--	--	--	--	Rv0068	50.8	6e-07	COG1028	Dehydrogenases with different specificities (related to short-chain alcohol dehydrogenases)	K00540	2e-08	60.5	abo:ABO_1026	[EC:1.-.-.-]	GO:0055114//oxidation-reduction process	GO:0016491//oxidoreductase activity;GO:0000166//nucleotide binding	-
CL115.Contig1_All	418	19	4.1103	4	0.7664	gi|425777534|gb|EKV15702.1|	60.8	8e-08	ATP dependent RNA helicase (Dbp10), putative [Penicillium digitatum Pd1] >gi|425779558|gb|EKV17605.1| ATP dependent RNA helicase (Dbp10), putative [Penicillium digitatum PHI26]	gi|211588786|emb|AM920436.1|	145	1e-31	Penicillium chrysogenum Wisconsin 54-1255 complete genome, contig Pc00c21	sp|Q5BFU7|DBP10_EMENI	48.9	7e-06	ATP-dependent RNA helicase dbp10 OS=Emericella nidulans (strain FGSC A4 / ATCC 38163 / CBS 112.46 / NRRL 194 / M139) GN=dbp10 PE=3 SV=1	--	--	--	--	--	--	--	--	--	--	-	-	-
CL115.Contig2_All	612	27	3.9895	118	15.4413	gi|425777534|gb|EKV15702.1|	60.8	1e-07	ATP dependent RNA helicase (Dbp10), putative [Penicillium digitatum Pd1] >gi|425779558|gb|EKV17605.1| ATP dependent RNA helicase (Dbp10), putative [Penicillium digitatum PHI26]	gi|211588786|emb|AM920436.1|	184	2e-43	Penicillium chrysogenum Wisconsin 54-1255 complete genome, contig Pc00c21	--	--	--	--	--	--	--	--	--	--	--	--	--	--	-	-	-
CL1150.Contig1_All	2014	101	4.5349	17	0.676	gi|425771375|gb|EKV09820.1|	1142.9	0	ATP-dependent Clp protease, putative [Penicillium digitatum Pd1] >gi|425776992|gb|EKV15189.1| ATP-dependent Clp protease, putative [Penicillium digitatum PHI26]	gi|211591067|emb|AM920437.1|	1624	0	Penicillium chrysogenum Wisconsin 54-1255 complete genome, contig Pc00c22	sp|P38323|MCX1_YEAST	296	3e-79	Mitochondrial clpX-like chaperone MCX1 OS=Saccharomyces cerevisiae (strain ATCC 204508 / S288c) GN=MCX1 PE=1 SV=1	YBR227c	296	1e-79	COG1219	ATP-dependent protease Clp, ATPase subunit	K03544	0	1001	pcs:Pc22g22080	ATP-dependent Clp protease ATP-binding subunit ClpX	GO:0006457//protein folding;GO:0006508//proteolysis	GO:0008233//peptidase activity;GO:0005524//ATP binding;GO:0051082//unfolded protein binding;GO:0017111//nucleoside-triphosphatase activity	-
CL1150.Contig2_All	1969	19	0.8726	17	0.6914	gi|425771375|gb|EKV09820.1|	47.4	0	ATP-dependent Clp protease, putative [Penicillium digitatum Pd1] >gi|425776992|gb|EKV15189.1| ATP-dependent Clp protease, putative [Penicillium digitatum PHI26]	gi|211591067|emb|AM920437.1|	1624	0	Penicillium chrysogenum Wisconsin 54-1255 complete genome, contig Pc00c22	sp|P38323|MCX1_YEAST	296	3e-79	Mitochondrial clpX-like chaperone MCX1 OS=Saccharomyces cerevisiae (strain ATCC 204508 / S288c) GN=MCX1 PE=1 SV=1	YBR227c	296	1e-79	COG1219	ATP-dependent protease Clp, ATPase subunit	K03544	0	889	pcs:Pc22g22080	ATP-dependent Clp protease ATP-binding subunit ClpX	GO:0006457//protein folding;GO:0006508//proteolysis	GO:0008233//peptidase activity;GO:0005524//ATP binding;GO:0051082//unfolded protein binding;GO:0017111//nucleoside-triphosphatase activity	-
CL1150.Contig3_All	991	19	1.7337	46	3.7174	gi|425771375|gb|EKV09820.1|	560.1	1e-157	ATP-dependent Clp protease, putative [Penicillium digitatum Pd1] >gi|425776992|gb|EKV15189.1| ATP-dependent Clp protease, putative [Penicillium digitatum PHI26]	gi|211591067|emb|AM920437.1|	983	0	Penicillium chrysogenum Wisconsin 54-1255 complete genome, contig Pc00c22	sp|Q3B5I8|CLPX_PELLD	128	5e-29	ATP-dependent Clp protease ATP-binding subunit ClpX OS=Pelodictyon luteolum (strain DSM 273) GN=clpX PE=3 SV=1	TM0146	120	3e-27	COG1219	ATP-dependent protease Clp, ATPase subunit	K03544	6e-139	496	pcs:Pc22g22080	ATP-dependent Clp protease ATP-binding subunit ClpX	GO:0006457//protein folding;GO:0006508//proteolysis	GO:0008233//peptidase activity;GO:0005524//ATP binding;GO:0051082//unfolded protein binding;GO:0017111//nucleoside-triphosphatase activity	-
CL1151.Contig1_All	858	37	3.8996	18	1.6801	gi|425766649|gb|EKV05252.1|	226.9	2e-57	hypothetical protein PDIP_84260 [Penicillium digitatum Pd1] >gi|425775300|gb|EKV13578.1| hypothetical protein PDIG_37670 [Penicillium digitatum PHI26]	gi|211583076|emb|AM920428.1|	494	1e-136	Penicillium chrysogenum Wisconsin 54-1255 complete genome, contig Pc00c13	--	--	--	--	--	--	--	--	--	--	--	--	--	--	-	-	-
CL1151.Contig2_All	1182	57	4.3607	49	3.3199	gi|425766649|gb|EKV05252.1|	441.4	1e-121	hypothetical protein PDIP_84260 [Penicillium digitatum Pd1] >gi|425775300|gb|EKV13578.1| hypothetical protein PDIG_37670 [Penicillium digitatum PHI26]	gi|211583076|emb|AM920428.1|	833	0	Penicillium chrysogenum Wisconsin 54-1255 complete genome, contig Pc00c13	--	--	--	--	--	--	--	--	--	K11835	2e-28	129	pte:PTT_12782	ubiquitin carboxyl-terminal hydrolase 4/11/15 [EC:3.1.2.15]	-	-	-
CL1152.Contig1_All	788	11	1.2623	16	1.6261	gi|425773889|gb|EKV12214.1|	469.9	1e-130	Mannosyl-oligosaccharide glucosidase, putative [Penicillium digitatum PHI26] >gi|425782465|gb|EKV20374.1| Mannosyl-oligosaccharide glucosidase, putative [Penicillium digitatum Pd1]	gi|211587300|emb|AM920435.1|	777	0	Penicillium chrysogenum Wisconsin 54-1255 complete genome, contig Pc00c20	sp|P38758|TDA3_YEAST	162	2e-39	Putative oxidoreductase TDA3 OS=Saccharomyces cerevisiae (strain ATCC 204508 / S288c) GN=TDA3 PE=1 SV=2	YHR009c	162	6e-40	COG0665	Glycine/D-amino acid oxidases (deaminating)	K12846	1e-97	358	ani:AN6605.2	U4/U6.U5 tri-snRNP-associated protein 3	GO:0055114//oxidation-reduction process	GO:0016491//oxidoreductase activity	-
CL1152.Contig2_All	970	85	7.9241	78	6.4398	gi|425773889|gb|EKV12214.1|	578.2	6e-163	Mannosyl-oligosaccharide glucosidase, putative [Penicillium digitatum PHI26] >gi|425782465|gb|EKV20374.1| Mannosyl-oligosaccharide glucosidase, putative [Penicillium digitatum Pd1]	gi|211587300|emb|AM920435.1|	1033	0	Penicillium chrysogenum Wisconsin 54-1255 complete genome, contig Pc00c20	sp|P38758|TDA3_YEAST	214	4e-55	Putative oxidoreductase TDA3 OS=Saccharomyces cerevisiae (strain ATCC 204508 / S288c) GN=TDA3 PE=1 SV=2	YHR009c	214	1e-55	COG0665	Glycine/D-amino acid oxidases (deaminating)	K12846	2e-123	444	ani:AN6605.2	U4/U6.U5 tri-snRNP-associated protein 3	GO:0055114//oxidation-reduction process	GO:0016491//oxidoreductase activity	-
CL1153.Contig1_All	1967	3	0.1379	62	2.5243	gi|425769436|gb|EKV07929.1|	477.6	0	Fungal specific transcription factor, putative [Penicillium digitatum Pd1] >gi|425771098|gb|EKV09552.1| Fungal specific transcription factor, putative [Penicillium digitatum PHI26]	gi|211586580|emb|AM920433.1|	1497	0	Penicillium chrysogenum Wisconsin 54-1255 complete genome, contig Pc00c18	sp|O59741|YN25_SCHPO	92.4	7e-18	Uncharacterized transcriptional regulatory protein C530.05 OS=Schizosaccharomyces pombe (strain 972 / ATCC 24843) GN=SPBC530.05 PE=4 SV=2	--	--	--	--	--	K09241	2e-09	67.8	afv:AFLA_100920	transcriptional regulatory protein GAL4	GO:0006357//regulation of transcription from RNA polymerase II promoter	GO:0008270//zinc ion binding;GO:0000981//sequence-specific DNA binding RNA polymerase II transcription factor activity;GO:0003677//DNA binding	GO:0005634//nucleus
CL1153.Contig2_All	3212	807	22.7195	536	13.3642	gi|425769436|gb|EKV07929.1|	1773.8	0	Fungal specific transcription factor, putative [Penicillium digitatum Pd1] >gi|425771098|gb|EKV09552.1| Fungal specific transcription factor, putative [Penicillium digitatum PHI26]	gi|211586580|emb|AM920433.1|	789	0	Penicillium chrysogenum Wisconsin 54-1255 complete genome, contig Pc00c18	sp|O59741|YN25_SCHPO	180	5e-44	Uncharacterized transcriptional regulatory protein C530.05 OS=Schizosaccharomyces pombe (strain 972 / ATCC 24843) GN=SPBC530.05 PE=4 SV=2	--	--	--	--	--	K09241	2e-20	105	aor:AOR_1_568084	transcriptional regulatory protein GAL4	GO:0006357//regulation of transcription from RNA polymerase II promoter	GO:0008270//zinc ion binding;GO:0000981//sequence-specific DNA binding RNA polymerase II transcription factor activity;GO:0003677//DNA binding	GO:0005634//nucleus
CL1154.Contig1_All	1405	7	0.4505	27	1.539	gi|425765368|gb|EKV04066.1|	440.3	3e-121	Protein kinase regulator (Mob1), putative [Penicillium digitatum Pd1] >gi|425766799|gb|EKV05396.1| Protein kinase regulator (Mob1), putative [Penicillium digitatum PHI26]	gi|211587300|emb|AM920435.1|	561	1e-156	Penicillium chrysogenum Wisconsin 54-1255 complete genome, contig Pc00c20	sp|Q9P601|MOB1_NEUCR	389	3e-107	Probable maintenance of ploidy protein mob1 OS=Neurospora crassa (strain ATCC 24698 / 74-OR23-1A / CBS 708.71 / DSM 1257 / FGSC 987) GN=B2O8.160 PE=3 SV=2	--	--	--	--	--	K06685	4e-121	437	pcs:Pc20g14730	maintenance of ploidy protein MOB1 (MPS1 binder 1)	GO:0016310//phosphorylation	GO:0016301//kinase activity	-
CL1154.Contig2_All	1351	72	4.8192	25	1.482	gi|425765368|gb|EKV04066.1|	440.3	3e-121	Protein kinase regulator (Mob1), putative [Penicillium digitatum Pd1] >gi|425766799|gb|EKV05396.1| Protein kinase regulator (Mob1), putative [Penicillium digitatum PHI26]	gi|211587300|emb|AM920435.1|	561	1e-156	Penicillium chrysogenum Wisconsin 54-1255 complete genome, contig Pc00c20	sp|Q9P601|MOB1_NEUCR	389	2e-107	Probable maintenance of ploidy protein mob1 OS=Neurospora crassa (strain ATCC 24698 / 74-OR23-1A / CBS 708.71 / DSM 1257 / FGSC 987) GN=B2O8.160 PE=3 SV=2	--	--	--	--	--	K06685	4e-121	437	pcs:Pc20g14730	maintenance of ploidy protein MOB1 (MPS1 binder 1)	GO:0016310//phosphorylation	GO:0016301//kinase activity	-
CL1154.Contig3_All	1293	2	0.1399	3	0.1858	gi|425765368|gb|EKV04066.1|	440.3	3e-121	Protein kinase regulator (Mob1), putative [Penicillium digitatum Pd1] >gi|425766799|gb|EKV05396.1| Protein kinase regulator (Mob1), putative [Penicillium digitatum PHI26]	gi|211587300|emb|AM920435.1|	561	1e-156	Penicillium chrysogenum Wisconsin 54-1255 complete genome, contig Pc00c20	sp|Q9P601|MOB1_NEUCR	389	2e-107	Probable maintenance of ploidy protein mob1 OS=Neurospora crassa (strain ATCC 24698 / 74-OR23-1A / CBS 708.71 / DSM 1257 / FGSC 987) GN=B2O8.160 PE=3 SV=2	--	--	--	--	--	K06685	3e-121	437	pcs:Pc20g14730	maintenance of ploidy protein MOB1 (MPS1 binder 1)	GO:0016310//phosphorylation	GO:0016301//kinase activity	-
CL1155.Contig1_All	1657	1699	92.7197	3034	146.638	gi|425771843|gb|EKV10276.1|	444.5	2e-122	COP9 signalosome subunit 8 (CsnH), putative [Penicillium digitatum Pd1] >gi|425777190|gb|EKV15374.1| COP9 signalosome subunit 8 (CsnH), putative [Penicillium digitatum PHI26]	gi|211588786|emb|AM920436.1|	587	1e-164	Penicillium chrysogenum Wisconsin 54-1255 complete genome, contig Pc00c21	sp|P0C624|CSN8_EMENI	213	2e-54	COP9 signalosome complex subunit 8 OS=Emericella nidulans (strain FGSC A4 / ATCC 38163 / CBS 112.46 / NRRL 194 / M139) GN=csnH PE=1 SV=1	--	--	--	--	--	K12181	3e-103	379	pcs:Pc21g05230	COP9 signalosome complex subunit 8	GO:0015986//ATP synthesis coupled proton transport	GO:0015078//hydrogen ion transmembrane transporter activity	GO:0000276//mitochondrial proton-transporting ATP synthase complex, coupling factor F(o)
CL1156.Contig1_All	993	73	6.6478	173	13.9524	gi|425778597|gb|EKV16715.1|	514.2	1e-143	hypothetical protein PDIG_19040 [Penicillium digitatum PHI26] >gi|425784138|gb|EKV21932.1| hypothetical protein PDIP_01570 [Penicillium digitatum Pd1]	gi|211587300|emb|AM920435.1|	484	1e-133	Penicillium chrysogenum Wisconsin 54-1255 complete genome, contig Pc00c20	--	--	--	--	--	--	--	--	--	--	--	--	--	--	-	-	-
CL1156.Contig2_All	1084	83	6.9239	187	13.8155	gi|425778597|gb|EKV16715.1|	514.2	1e-143	hypothetical protein PDIG_19040 [Penicillium digitatum PHI26] >gi|425784138|gb|EKV21932.1| hypothetical protein PDIP_01570 [Penicillium digitatum Pd1]	gi|211587300|emb|AM920435.1|	484	1e-133	Penicillium chrysogenum Wisconsin 54-1255 complete genome, contig Pc00c20	--	--	--	--	--	--	--	--	--	--	--	--	--	--	-	-	-
CL1157.Contig1_All	1273	2	0.1421	1	0.0629	gi|425772920|gb|EKV11300.1|	258.1	1e-152	HMG box protein, putative [Penicillium digitatum PHI26] >gi|425782102|gb|EKV20031.1| HMG box protein, putative [Penicillium digitatum Pd1]	gi|211585052|emb|AM920431.1|	615	1e-172	Penicillium chrysogenum Wisconsin 54-1255 complete genome, contig Pc00c16	sp|A5V3U6|TIG_SPHWW	53.5	2e-06	Trigger factor OS=Sphingomonas wittichii (strain RW1 / DSM 6014 / JCM 10273) GN=tig PE=3 SV=1	YDR174w	44.3	3e-06	COG5648	Chromatin-associated proteins containing the HMG domain	K01427	6e-46	116	ani:AN0431.2	urease [EC:3.5.1.5]	GO:0006807//nitrogen compound metabolic process	GO:0016787//hydrolase activity	-
CL1157.Contig2_All	1200	0	0	1	0.0667	gi|425772920|gb|EKV11300.1|	561.2	1e-157	HMG box protein, putative [Penicillium digitatum PHI26] >gi|425782102|gb|EKV20031.1| HMG box protein, putative [Penicillium digitatum Pd1]	gi|211585052|emb|AM920431.1|	521	1e-144	Penicillium chrysogenum Wisconsin 54-1255 complete genome, contig Pc00c16	sp|Q03973|HMO1_YEAST	65.9	4e-10	High mobility group protein 1 OS=Saccharomyces cerevisiae (strain ATCC 204508 / S288c) GN=HMO1 PE=1 SV=1	YDR174w	65.9	1e-10	COG5648	Chromatin-associated proteins containing the HMG domain	K01427	1e-50	203	ani:AN0431.2	urease [EC:3.5.1.5]	-	-	-
CL1157.Contig3_All	1110	3	0.2444	2	0.1443	gi|425772920|gb|EKV11300.1|	302.4	6e-166	HMG box protein, putative [Penicillium digitatum PHI26] >gi|425782102|gb|EKV20031.1| HMG box protein, putative [Penicillium digitatum Pd1]	gi|211585052|emb|AM920431.1|	597	1e-167	Penicillium chrysogenum Wisconsin 54-1255 complete genome, contig Pc00c16	sp|A5V3U6|TIG_SPHWW	53.5	2e-06	Trigger factor OS=Sphingomonas wittichii (strain RW1 / DSM 6014 / JCM 10273) GN=tig PE=3 SV=1	YDR174w	44.3	2e-06	COG5648	Chromatin-associated proteins containing the HMG domain	K01427	3e-49	127	ani:AN0431.2	urease [EC:3.5.1.5]	GO:0006807//nitrogen compound metabolic process	GO:0016787//hydrolase activity	-
CL1157.Contig4_All	1057	14	1.1977	5	0.3788	gi|425772920|gb|EKV11300.1|	605.5	4e-171	HMG box protein, putative [Penicillium digitatum PHI26] >gi|425782102|gb|EKV20031.1| HMG box protein, putative [Penicillium digitatum Pd1]	gi|211585052|emb|AM920431.1|	504	1e-139	Penicillium chrysogenum Wisconsin 54-1255 complete genome, contig Pc00c16	sp|Q03973|HMO1_YEAST	65.9	3e-10	High mobility group protein 1 OS=Saccharomyces cerevisiae (strain ATCC 204508 / S288c) GN=HMO1 PE=1 SV=1	YDR174w	65.9	1e-10	COG5648	Chromatin-associated proteins containing the HMG domain	K01427	6e-54	214	ani:AN0431.2	urease [EC:3.5.1.5]	-	-	-
CL1158.Contig1_All	917	16	1.5778	14	1.2227	gi|425778507|gb|EKV16632.1|	409.5	3e-112	hypothetical protein PDIG_20030 [Penicillium digitatum PHI26] >gi|425784198|gb|EKV21989.1| hypothetical protein PDIP_00590 [Penicillium digitatum Pd1]	gi|115402614|ref|XM_001217383.1|	383	1e-103	Aspergillus terreus NIH2624 cell division control protein 42 (ATEG_08798) partial mRNA	sp|C4YDI6|CDC42_CANAW	267	6e-71	Cell division control protein 42 homolog OS=Candida albicans (strain WO-1) GN=CDC42 PE=3 SV=1	SPAC110.03	258	8e-69	COG1100	GTPase SAR1 and related small G proteins	K04392	1e-103	378	aor:AOR_1_224084	Ras-related C3 botulinum toxin substrate 1	GO:0007264//small GTPase mediated signal transduction;GO:0051301//cell division	GO:0005525//GTP binding	GO:0005622//intracellular;GO:0016020//membrane
CL1158.Contig2_All	931	24	2.3311	11	0.9462	gi|425778507|gb|EKV16632.1|	409.5	3e-112	hypothetical protein PDIG_20030 [Penicillium digitatum PHI26] >gi|425784198|gb|EKV21989.1| hypothetical protein PDIP_00590 [Penicillium digitatum Pd1]	gi|115402614|ref|XM_001217383.1|	383	1e-103	Aspergillus terreus NIH2624 cell division control protein 42 (ATEG_08798) partial mRNA	sp|C4YDI6|CDC42_CANAW	267	6e-71	Cell division control protein 42 homolog OS=Candida albicans (strain WO-1) GN=CDC42 PE=3 SV=1	SPAC110.03	258	8e-69	COG1100	GTPase SAR1 and related small G proteins	K04392	2e-103	378	aor:AOR_1_224084	Ras-related C3 botulinum toxin substrate 1	GO:0007264//small GTPase mediated signal transduction;GO:0051301//cell division	GO:0005525//GTP binding	GO:0005622//intracellular;GO:0016020//membrane
CL1159.Contig1_All	929	360	35.0419	436	37.5858	gi|255941366|ref|XP_002561452.1|	423.3	2e-116	Pc16g11490 [Penicillium chrysogenum Wisconsin 54-1255] >gi|211586075|emb|CAP93819.1| Pc16g11490 [Penicillium chrysogenum Wisconsin 54-1255]	gi|211585052|emb|AM920431.1|	722	0	Penicillium chrysogenum Wisconsin 54-1255 complete genome, contig Pc00c16	sp|P36591|DYR_SCHPO	60.1	2e-08	Dihydrofolate reductase OS=Schizosaccharomyces pombe (strain 972 / ATCC 24843) GN=dfr1 PE=2 SV=2	--	--	--	--	--	K00287	1e-09	66.6	kla:KLLA0C07018g	dihydrofolate reductase [EC:1.5.1.3]	-	-	-
CL1159.Contig2_All	216	22	9.2102	17	6.303	gi|255941366|ref|XP_002561452.1|	28.9	4e-07	Pc16g11490 [Penicillium chrysogenum Wisconsin 54-1255] >gi|211586075|emb|CAP93819.1| Pc16g11490 [Penicillium chrysogenum Wisconsin 54-1255]	gi|211585052|emb|AM920431.1|	101	9e-19	Penicillium chrysogenum Wisconsin 54-1255 complete genome, contig Pc00c16	--	--	--	--	--	--	--	--	--	--	--	--	--	--	-	-	-
CL116.Contig1_All	1864	70	3.3959	29	1.246	gi|425767046|gb|EKV05631.1|	1019.2	0	hypothetical protein PDIP_82300 [Penicillium digitatum Pd1] >gi|425780208|gb|EKV18225.1| hypothetical protein PDIG_10790 [Penicillium digitatum PHI26]	gi|211588786|emb|AM920436.1|	1386	0	Penicillium chrysogenum Wisconsin 54-1255 complete genome, contig Pc00c21	sp|Q06682|UBX5_YEAST	221	1e-56	UBX domain-containing protein 5 OS=Saccharomyces cerevisiae (strain ATCC 204508 / S288c) GN=UBX5 PE=1 SV=1	--	--	--	--	--	--	--	--	--	--	-	-	-
CL116.Contig2_All	1986	135	6.1469	33	1.3307	gi|425767046|gb|EKV05631.1|	1019.2	0	hypothetical protein PDIP_82300 [Penicillium digitatum Pd1] >gi|425780208|gb|EKV18225.1| hypothetical protein PDIG_10790 [Penicillium digitatum PHI26]	gi|211588786|emb|AM920436.1|	1386	0	Penicillium chrysogenum Wisconsin 54-1255 complete genome, contig Pc00c21	sp|Q06682|UBX5_YEAST	221	1e-56	UBX domain-containing protein 5 OS=Saccharomyces cerevisiae (strain ATCC 204508 / S288c) GN=UBX5 PE=1 SV=1	--	--	--	--	--	--	--	--	--	--	-	-	-
CL1160.Contig1_All	1350	41	2.7463	21	1.2458	gi|425773781|gb|EKV12113.1|	689.1	0	CaaX prenyl proteinase Rce1 [Penicillium digitatum PHI26] >gi|425782262|gb|EKV20181.1| CaaX prenyl proteinase Rce1 [Penicillium digitatum Pd1]	gi|211581525|emb|AM920427.1|	634	1e-178	Penicillium chrysogenum Wisconsin 54-1255 complete genome, contig Pc00c12	sp|O94448|RCE1_SCHPO	169	2e-41	Probable CAAX prenyl protease 2 OS=Schizosaccharomyces pombe (strain 972 / ATCC 24843) GN=SPAC1687.02 PE=3 SV=1	--	--	--	--	--	K08658	2e-179	631	pcs:Pc12g04170	prenyl protein peptidase [EC:3.4.22.-]	-	GO:0016787//hydrolase activity	GO:0016020//membrane
CL1160.Contig2_All	1362	7	0.4648	24	1.4112	gi|425773781|gb|EKV12113.1|	64.7	3e-08	CaaX prenyl proteinase Rce1 [Penicillium digitatum PHI26] >gi|425782262|gb|EKV20181.1| CaaX prenyl proteinase Rce1 [Penicillium digitatum Pd1]	gi|211581525|emb|AM920427.1|	634	1e-178	Penicillium chrysogenum Wisconsin 54-1255 complete genome, contig Pc00c12	sp|O94448|RCE1_SCHPO	168	5e-41	Probable CAAX prenyl protease 2 OS=Schizosaccharomyces pombe (strain 972 / ATCC 24843) GN=SPAC1687.02 PE=3 SV=1	--	--	--	--	--	K08658	3e-164	581	pcs:Pc12g04170	prenyl protein peptidase [EC:3.4.22.-]	-	GO:0016787//hydrolase activity	GO:0016020//membrane
CL1161.Contig1_All	1498	42	2.5354	43	2.2988	gi|425766999|gb|EKV05587.1|	718.8	0	Phospho-2-dehydro-3-deoxyheptonate aldolase [Penicillium digitatum Pd1] >gi|425780150|gb|EKV18168.1| Phospho-2-dehydro-3-deoxyheptonate aldolase [Penicillium digitatum PHI26]	gi|211588786|emb|AM920436.1|	1532	0	Penicillium chrysogenum Wisconsin 54-1255 complete genome, contig Pc00c21	sp|P32449|AROG_YEAST	452	3e-126	Phospho-2-dehydro-3-deoxyheptonate aldolase, tyrosine-inhibited OS=Saccharomyces cerevisiae (strain ATCC 204508 / S288c) GN=ARO4 PE=1 SV=2	YBR249c	452	9e-127	COG0722	3-deoxy-D-arabino-heptulosonate 7-phosphate (DAHP) synthase	K01626	0	698	pcs:Pc21g04710	3-deoxy-7-phosphoheptulonate synthase [EC:2.5.1.54]	GO:0009423//chorismate biosynthetic process;GO:0009073//aromatic amino acid family biosynthetic process	GO:0003849//3-deoxy-7-phosphoheptulonate synthase activity	GO:0005737//cytoplasm;GO:0005634//nucleus
CL1161.Contig2_All	1510	67	4.0124	21	1.1138	gi|425766999|gb|EKV05587.1|	718.8	0	Phospho-2-dehydro-3-deoxyheptonate aldolase [Penicillium digitatum Pd1] >gi|425780150|gb|EKV18168.1| Phospho-2-dehydro-3-deoxyheptonate aldolase [Penicillium digitatum PHI26]	gi|211588786|emb|AM920436.1|	1532	0	Penicillium chrysogenum Wisconsin 54-1255 complete genome, contig Pc00c21	sp|P32449|AROG_YEAST	452	3e-126	Phospho-2-dehydro-3-deoxyheptonate aldolase, tyrosine-inhibited OS=Saccharomyces cerevisiae (strain ATCC 204508 / S288c) GN=ARO4 PE=1 SV=2	YBR249c	452	9e-127	COG0722	3-deoxy-D-arabino-heptulosonate 7-phosphate (DAHP) synthase	K01626	0	698	pcs:Pc21g04710	3-deoxy-7-phosphoheptulonate synthase [EC:2.5.1.54]	GO:0009423//chorismate biosynthetic process;GO:0009073//aromatic amino acid family biosynthetic process	GO:0003849//3-deoxy-7-phosphoheptulonate synthase activity	GO:0005737//cytoplasm;GO:0005634//nucleus
CL1162.Contig1_All	5261	4890	84.0508	3755	57.1603	gi|425779309|gb|EKV17376.1|	2712.9	0	Cell wall biogenesis protein phosphatase Ssd1, putative [Penicillium digitatum PHI26] >gi|425779594|gb|EKV17639.1| Cell wall biogenesis protein phosphatase Ssd1, putative [Penicillium digitatum Pd1]	gi|211583076|emb|AM920428.1|	3384	0	Penicillium chrysogenum Wisconsin 54-1255 complete genome, contig Pc00c13	sp|P24276|SSD1_YEAST	765	0	Protein SSD1 OS=Saccharomyces cerevisiae (strain ATCC 204508 / S288c) GN=SSD1 PE=1 SV=1	YDR293c_2	686	0	COG0557	Exoribonuclease R	K12585	5e-69	266	afv:AFLA_050520	exosome complex exonuclease DIS3/RRP44 [EC:3.1.13.-]	-	GO:0004540//ribonuclease activity;GO:0003723//RNA binding	-
CL1163.Contig1_All	1235	82	6.0041	6	0.3891	gi|425774642|gb|EKV12944.1|	547.4	1e-153	hypothetical protein PDIP_51290 [Penicillium digitatum Pd1] >gi|425776501|gb|EKV14718.1| hypothetical protein PDIG_31710 [Penicillium digitatum PHI26]	gi|211588786|emb|AM920436.1|	640	1e-180	Penicillium chrysogenum Wisconsin 54-1255 complete genome, contig Pc00c21	sp|P41818|GLC8_YEAST	62.4	5e-09	Protein GLC8 OS=Saccharomyces cerevisiae (strain ATCC 204508 / S288c) GN=GLC8 PE=1 SV=1	--	--	--	--	--	--	--	--	--	--	GO:0043666//regulation of phosphoprotein phosphatase activity;GO:0009966//regulation of signal transduction	GO:0004864//protein phosphatase inhibitor activity	-
CL1163.Contig2_All	1499	814	49.1048	193	10.3112	gi|425774642|gb|EKV12944.1|	582	8e-164	hypothetical protein PDIP_51290 [Penicillium digitatum Pd1] >gi|425776501|gb|EKV14718.1| hypothetical protein PDIG_31710 [Penicillium digitatum PHI26]	gi|211588786|emb|AM920436.1|	624	1e-175	Penicillium chrysogenum Wisconsin 54-1255 complete genome, contig Pc00c21	sp|P41818|GLC8_YEAST	62.4	6e-09	Protein GLC8 OS=Saccharomyces cerevisiae (strain ATCC 204508 / S288c) GN=GLC8 PE=1 SV=1	--	--	--	--	--	--	--	--	--	--	GO:0043666//regulation of phosphoprotein phosphatase activity;GO:0009966//regulation of signal transduction	GO:0004864//protein phosphatase inhibitor activity	-
CL1164.Contig1_All	714	4913	622.229	9454	1060.4	gi|425769271|gb|EKV07768.1|	183	3e-44	Mitochondrial ATPase inhibitor, putative [Penicillium digitatum Pd1] >gi|425770869|gb|EKV09329.1| Mitochondrial ATPase inhibitor, putative [Penicillium digitatum PHI26]	gi|211586580|emb|AM920433.1|	214	3e-52	Penicillium chrysogenum Wisconsin 54-1255 complete genome, contig Pc00c18	sp|P01097|ATIF_YEAST	64.3	5e-10	ATPase inhibitor, mitochondrial OS=Saccharomyces cerevisiae (strain ATCC 204508 / S288c) GN=INH1 PE=1 SV=2	--	--	--	--	--	--	--	--	--	--	GO:0045980//negative regulation of nucleotide metabolic process;GO:0043086//negative regulation of catalytic activity	GO:0004857//enzyme inhibitor activity	GO:0005739//mitochondrion
CL1165.Contig1_All	260	3	1.0434	9	2.7722	--	--	--	--	--	--	--	--	--	--	--	--	--	--	--	--	--	--	--	--	--	--	-	-	-
CL1165.Contig2_All	680	5	0.6649	12	1.4133	gi|425770489|gb|EKV08959.1|	297	1e-78	2-deoxy-D-gluconate 3-dehydrogenase, putative [Penicillium digitatum Pd1] >gi|425771855|gb|EKV10287.1| 2-deoxy-D-gluconate 3-dehydrogenase, putative [Penicillium digitatum PHI26]	gi|211585052|emb|AM920431.1|	482	1e-133	Penicillium chrysogenum Wisconsin 54-1255 complete genome, contig Pc00c16	sp|P37769|KDUD_ECOLI	159	1e-38	2-dehydro-3-deoxy-D-gluconate 5-dehydrogenase OS=Escherichia coli (strain K12) GN=kduD PE=3 SV=2	kduD	159	4e-39	COG1028	Dehydrogenases with different specificities (related to short-chain alcohol dehydrogenases)	K00065	9e-74	278	pcs:Pc16g12940	2-deoxy-D-gluconate 3-dehydrogenase [EC:1.1.1.125]	GO:0055114//oxidation-reduction process	GO:0016491//oxidoreductase activity;GO:0000166//nucleotide binding	-
CL1165.Contig3_All	1456	216	13.4151	198	10.8907	gi|425770489|gb|EKV08959.1|	520	3e-145	2-deoxy-D-gluconate 3-dehydrogenase, putative [Penicillium digitatum Pd1] >gi|425771855|gb|EKV10287.1| 2-deoxy-D-gluconate 3-dehydrogenase, putative [Penicillium digitatum PHI26]	gi|211585052|emb|AM920431.1|	482	1e-132	Penicillium chrysogenum Wisconsin 54-1255 complete genome, contig Pc00c16	sp|P37769|KDUD_ECOLI	222	3e-57	2-dehydro-3-deoxy-D-gluconate 5-dehydrogenase OS=Escherichia coli (strain K12) GN=kduD PE=3 SV=2	kduD	222	1e-57	COG1028	Dehydrogenases with different specificities (related to short-chain alcohol dehydrogenases)	K00065	1e-137	493	pcs:Pc16g12940	2-deoxy-D-gluconate 3-dehydrogenase [EC:1.1.1.125]	GO:0055114//oxidation-reduction process	GO:0016491//oxidoreductase activity;GO:0000166//nucleotide binding	-
CL1166.Contig1_All	422	33	7.0714	6	1.1387	gi|425769369|gb|EKV07864.1|	82.4	2e-14	hypothetical protein PDIP_71440 [Penicillium digitatum Pd1] >gi|425770994|gb|EKV09451.1| hypothetical protein PDIG_62050 [Penicillium digitatum PHI26]	gi|211586580|emb|AM920433.1|	172	6e-40	Penicillium chrysogenum Wisconsin 54-1255 complete genome, contig Pc00c18	--	--	--	--	--	--	--	--	--	--	--	--	--	--	-	GO:0003723//RNA binding	-
CL1166.Contig2_All	2200	1285	52.818	787	28.6487	gi|425769369|gb|EKV07864.1|	719.9	0	hypothetical protein PDIP_71440 [Penicillium digitatum Pd1] >gi|425770994|gb|EKV09451.1| hypothetical protein PDIG_62050 [Penicillium digitatum PHI26]	gi|211586580|emb|AM920433.1|	1790	0	Penicillium chrysogenum Wisconsin 54-1255 complete genome, contig Pc00c18	sp|O74919|RNC1_SCHPO	312	4e-84	RNA-binding protein rnc1 OS=Schizosaccharomyces pombe (strain 972 / ATCC 24843) GN=rnc1 PE=1 SV=1	--	--	--	--	--	K13162	3e-43	180	uma:UM05909.1	poly(rC)-binding protein 2/3/4	-	GO:0003723//RNA binding	-
CL1167.Contig1_All	1229	82	6.0334	32	2.0852	gi|425774191|gb|EKV12508.1|	572	6e-161	SIR2 family histone deacetylase, putative [Penicillium digitatum PHI26] >gi|425778313|gb|EKV16445.1| SIR2 family histone deacetylase, putative [Penicillium digitatum Pd1]	gi|211581525|emb|AM920427.1|	422	1e-114	Penicillium chrysogenum Wisconsin 54-1255 complete genome, contig Pc00c12	sp|Q5AI90|SIR5_CANAL	264	6e-70	NAD-dependent protein deacylase OS=Candida albicans (strain SC5314 / ATCC MYA-2876) GN=CaO19.10480 PE=3 SV=1	PH0947	167	5e-41	COG0846	NAD-dependent protein deacetylases, SIR2 family	K13115	9e-79	296	nhe:NECHADRAFT_105923	coiled-coil domain-containing protein 130	-	GO:0070403//NAD+ binding	-
CL1167.Contig2_All	1172	12	0.9259	6	0.41	gi|425774191|gb|EKV12508.1|	521.5	9e-146	SIR2 family histone deacetylase, putative [Penicillium digitatum PHI26] >gi|425778313|gb|EKV16445.1| SIR2 family histone deacetylase, putative [Penicillium digitatum Pd1]	gi|211581525|emb|AM920427.1|	422	1e-114	Penicillium chrysogenum Wisconsin 54-1255 complete genome, contig Pc00c12	sp|Q5AI90|SIR5_CANAL	232	3e-60	NAD-dependent protein deacylase OS=Candida albicans (strain SC5314 / ATCC MYA-2876) GN=CaO19.10480 PE=3 SV=1	PH0947	132	9e-31	COG0846	NAD-dependent protein deacetylases, SIR2 family	K13115	4e-68	261	nhe:NECHADRAFT_105923	coiled-coil domain-containing protein 130	-	GO:0070403//NAD+ binding	-
CL1168.Contig1_All	669	63	8.5156	260	31.1243	--	--	--	--	gi|211583076|emb|AM920428.1|	262	1e-66	Penicillium chrysogenum Wisconsin 54-1255 complete genome, contig Pc00c13	--	--	--	--	--	--	--	--	--	--	--	--	--	--	-	-	-
CL1168.Contig2_All	614	41	6.0383	283	36.9123	--	--	--	--	gi|211583076|emb|AM920428.1|	262	1e-66	Penicillium chrysogenum Wisconsin 54-1255 complete genome, contig Pc00c13	--	--	--	--	--	--	--	--	--	--	--	--	--	--	-	-	-
CL1169.Contig1_All	3207	3165	89.2434	928	23.174	gi|425774068|gb|EKV12387.1|	674.1	0	Ku seventy [Penicillium digitatum Pd1] >gi|425776194|gb|EKV14423.1| Ku seventy [Penicillium digitatum PHI26]	gi|211591067|emb|AM920437.1|	583	1e-162	Penicillium chrysogenum Wisconsin 54-1255 complete genome, contig Pc00c22	sp|Q2MHH4|KU70_ASPOR	462	4e-129	ATP-dependent DNA helicase II subunit 1 OS=Aspergillus oryzae (strain ATCC 42149 / RIB 40) GN=ku70 PE=3 SV=1	--	--	--	--	--	K10884	1e-170	603	pcs:Pc22g15510	ATP-dependent DNA helicase 2 subunit 1	GO:0006310//DNA recombination;GO:0000723//telomere maintenance;GO:0006303//double-strand break repair via nonhomologous end joining	GO:0042162//telomeric DNA binding;GO:0003684//damaged DNA binding;GO:0004003//ATP-dependent DNA helicase activity;GO:0005524//ATP binding	GO:0043564//Ku70:Ku80 complex;GO:0000781//chromosome, telomeric region
CL1169.Contig2_All	315	105	30.1426	6	1.5254	gi|425774068|gb|EKV12387.1|	75.1	4e-12	Ku seventy [Penicillium digitatum Pd1] >gi|425776194|gb|EKV14423.1| Ku seventy [Penicillium digitatum PHI26]	gi|211591067|emb|AM920437.1|	190	2e-45	Penicillium chrysogenum Wisconsin 54-1255 complete genome, contig Pc00c22	sp|Q2MHH4|KU70_ASPOR	55.5	7e-08	ATP-dependent DNA helicase II subunit 1 OS=Aspergillus oryzae (strain ATCC 42149 / RIB 40) GN=ku70 PE=3 SV=1	--	--	--	--	--	K10884	2e-11	70.5	pcs:Pc22g15510	ATP-dependent DNA helicase 2 subunit 1	GO:0000723//telomere maintenance;GO:0006303//double-strand break repair via nonhomologous end joining	GO:0042162//telomeric DNA binding;GO:0003684//damaged DNA binding;GO:0004003//ATP-dependent DNA helicase activity	GO:0043564//Ku70:Ku80 complex
CL117.Contig1_All	2026	49	2.187	33	1.3044	gi|425771836|gb|EKV10269.1|	1013.8	0	Nucleolar protein 12 [Penicillium digitatum Pd1] >gi|425777183|gb|EKV15367.1| Nucleolar protein 12 [Penicillium digitatum PHI26]	gi|211588786|emb|AM920436.1|	1963	0	Penicillium chrysogenum Wisconsin 54-1255 complete genome, contig Pc00c21	sp|Q4WCH5|NOP12_ASPFU	590	1e-167	Nucleolar protein 12 OS=Neosartorya fumigata (strain ATCC MYA-4609 / Af293 / CBS 101355 / FGSC A1100) GN=nop12 PE=3 SV=1	SPAC16E8.06c	207	7e-53	COG0724	RNA-binding proteins (RRM domain)	K14837	0	917	pcs:Pc21g05350	nucleolar protein 12	GO:0042254//ribosome biogenesis	GO:0003676//nucleic acid binding;GO:0000166//nucleotide binding	GO:0005634//nucleus
CL117.Contig2_All	1975	52	2.3809	18	0.7299	gi|425771836|gb|EKV10269.1|	1024.6	0	Nucleolar protein 12 [Penicillium digitatum Pd1] >gi|425777183|gb|EKV15367.1| Nucleolar protein 12 [Penicillium digitatum PHI26]	gi|211588786|emb|AM920436.1|	1693	0	Penicillium chrysogenum Wisconsin 54-1255 complete genome, contig Pc00c21	sp|Q4WCH5|NOP12_ASPFU	600	6e-171	Nucleolar protein 12 OS=Neosartorya fumigata (strain ATCC MYA-4609 / Af293 / CBS 101355 / FGSC A1100) GN=nop12 PE=3 SV=1	SPAC16E8.06c	214	6e-55	COG0724	RNA-binding proteins (RRM domain)	K14837	0	928	pcs:Pc21g05350	nucleolar protein 12	GO:0042254//ribosome biogenesis	GO:0003676//nucleic acid binding;GO:0000166//nucleotide binding	GO:0005634//nucleus
CL1170.Contig1_All	891	173	17.5578	141	12.6734	--	--	--	--	gi|211586580|emb|AM920433.1|	85.7	2e-13	Penicillium chrysogenum Wisconsin 54-1255 complete genome, contig Pc00c18	--	--	--	--	--	--	--	--	--	--	--	--	--	--	-	-	-
CL1170.Contig2_All	672	14	1.8839	26	3.0985	--	--	--	--	--	--	--	--	--	--	--	--	--	--	--	--	--	--	--	--	--	--	-	-	-
CL1171.Contig1_All	348	18	4.6773	4	0.9205	gi|425766663|gb|EKV05264.1|	85.5	3e-15	Protein kinase Scy1, putative [Penicillium digitatum PHI26] >gi|425781876|gb|EKV19812.1| Protein kinase Scy1, putative [Penicillium digitatum Pd1]	gi|211591067|emb|AM920437.1|	234	1e-58	Penicillium chrysogenum Wisconsin 54-1255 complete genome, contig Pc00c22	--	--	--	--	--	--	--	--	--	--	--	--	--	--	GO:0006468//protein phosphorylation	GO:0004672//protein kinase activity;GO:0005524//ATP binding	-
CL1171.Contig2_All	216	0	0	2	0.7415	--	--	--	--	gi|211591067|emb|AM920437.1|	95.6	5e-17	Penicillium chrysogenum Wisconsin 54-1255 complete genome, contig Pc00c22	--	--	--	--	--	--	--	--	--	--	--	--	--	--	-	-	-
CL1172.Contig1_All	867	13	1.3559	1	0.0924	gi|255945249|ref|XP_002563392.1|	360.9	1e-97	Pc20g08960 [Penicillium chrysogenum Wisconsin 54-1255] >gi|211588127|emb|CAP86225.1| Pc20g08960 [Penicillium chrysogenum Wisconsin 54-1255]	gi|211587300|emb|AM920435.1|	444	1e-121	Penicillium chrysogenum Wisconsin 54-1255 complete genome, contig Pc00c20	sp|Q8UZB4|ORF3_GFKVM	58.5	4e-08	Uncharacterized protein ORF3 OS=Grapevine fleck virus (isolate Italy/MT48) GN=ORF3 PE=4 SV=1	YDL140c	49.7	6e-06	COG0086	DNA-directed RNA polymerase, beta' subunit/160 kD subunit	K02156	2e-11	72.4	ddi:DDB_G0281955	aubergine	-	-	-
CL1172.Contig2_All	927	23	2.2436	24	2.0734	gi|255945249|ref|XP_002563392.1|	397.5	1e-108	Pc20g08960 [Penicillium chrysogenum Wisconsin 54-1255] >gi|211588127|emb|CAP86225.1| Pc20g08960 [Penicillium chrysogenum Wisconsin 54-1255]	gi|211587300|emb|AM920435.1|	650	0	Penicillium chrysogenum Wisconsin 54-1255 complete genome, contig Pc00c20	sp|Q8UZB4|ORF3_GFKVM	58.5	4e-08	Uncharacterized protein ORF3 OS=Grapevine fleck virus (isolate Italy/MT48) GN=ORF3 PE=4 SV=1	YDL140c	55.1	2e-07	COG0086	DNA-directed RNA polymerase, beta' subunit/160 kD subunit	K02156	1e-11	73.2	ddi:DDB_G0281955	aubergine	-	-	-
CL1173.Contig1_All	257	0	0	29	9.0369	gi|255943375|ref|XP_002562456.1|	177.9	4e-43	Pc18g06290 [Penicillium chrysogenum Wisconsin 54-1255] >gi|211587189|emb|CAP94853.1| Pc18g06290 [Penicillium chrysogenum Wisconsin 54-1255]	gi|211586580|emb|AM920433.1|	509	1e-141	Penicillium chrysogenum Wisconsin 54-1255 complete genome, contig Pc00c18	sp|Q4WZ70|OYE3_ASPFU	108	1e-23	Festuclavine dehydrogenase subunit FgaOx3 OS=Neosartorya fumigata (strain ATCC MYA-4609 / Af293 / CBS 101355 / FGSC A1100) GN=fgaOx3 PE=3 SV=1	VCA0998	91.7	3e-19	COG1902	NADH:flavin oxidoreductases, Old Yellow Enzyme family	K00354	8e-23	108	afm:AFUA_2G17960	NADPH2 dehydrogenase [EC:1.6.99.1]	GO:0055114//oxidation-reduction process	GO:0016491//oxidoreductase activity;GO:0010181//FMN binding	-
CL1173.Contig2_All	2106	2092	89.8265	3313	125.984	gi|425769579|gb|EKV08070.1|	739.6	0	NADH:flavin oxidoreductase/NADH oxidase family protein [Penicillium digitatum Pd1] >gi|425771216|gb|EKV09666.1| NADH:flavin oxidoreductase/NADH oxidase family protein [Penicillium digitatum PHI26]	gi|211586580|emb|AM920433.1|	1013	0	Penicillium chrysogenum Wisconsin 54-1255 complete genome, contig Pc00c18	sp|Q4WZ70|OYE3_ASPFU	378	7e-104	Festuclavine dehydrogenase subunit FgaOx3 OS=Neosartorya fumigata (strain ATCC MYA-4609 / Af293 / CBS 101355 / FGSC A1100) GN=fgaOx3 PE=3 SV=1	AGpA653	265	2e-70	COG1902	NADH:flavin oxidoreductases, Old Yellow Enzyme family	K00354	6e-103	378	afm:AFUA_2G17960	NADPH2 dehydrogenase [EC:1.6.99.1]	GO:0055114//oxidation-reduction process	GO:0016491//oxidoreductase activity;GO:0010181//FMN binding	-
CL1173.Contig3_All	312	0	0	45	11.5508	gi|255943375|ref|XP_002562456.1|	213.8	7e-54	Pc18g06290 [Penicillium chrysogenum Wisconsin 54-1255] >gi|211587189|emb|CAP94853.1| Pc18g06290 [Penicillium chrysogenum Wisconsin 54-1255]	gi|211586580|emb|AM920433.1|	618	1e-174	Penicillium chrysogenum Wisconsin 54-1255 complete genome, contig Pc00c18	sp|Q4WZ70|OYE3_ASPFU	79.3	5e-15	Festuclavine dehydrogenase subunit FgaOx3 OS=Neosartorya fumigata (strain ATCC MYA-4609 / Af293 / CBS 101355 / FGSC A1100) GN=fgaOx3 PE=3 SV=1	SPAC5H10.10	79.7	1e-15	COG1902	NADH:flavin oxidoreductases, Old Yellow Enzyme family	K00354	3e-14	79.7	spo:SPAC5H10.10	NADPH2 dehydrogenase [EC:1.6.99.1]	GO:0055114//oxidation-reduction process	GO:0016491//oxidoreductase activity;GO:0010181//FMN binding	-
CL1174.Contig1_All	1294	5	0.3494	18	1.114	gi|425765509|gb|EKV04186.1|	591.3	1e-166	Mitochondrial outer membrane translocase receptor (TOM70), putative [Penicillium digitatum PHI26] >gi|425783465|gb|EKV21313.1| Mitochondrial outer membrane translocase receptor (TOM70), putative [Penicillium digitatum Pd1]	gi|211587300|emb|AM920435.1|	1635	0	Penicillium chrysogenum Wisconsin 54-1255 complete genome, contig Pc00c20	sp|P23231|TOM70_NEUCR	429	2e-119	Mitochondrial import receptor subunit tom-70 OS=Neurospora crassa (strain ATCC 24698 / 74-OR23-1A / CBS 708.71 / DSM 1257 / FGSC 987) GN=tom-70 PE=2 SV=2	all0889	76.6	9e-14	COG0457	FOG: TPR repeat	K01090	8e-38	160	pic:PICST_81748	protein phosphatase [EC:3.1.3.16]	GO:0006886//intracellular protein transport	GO:0015450//P-P-bond-hydrolysis-driven protein transmembrane transporter activity	GO:0005741//mitochondrial outer membrane
CL1174.Contig2_All	1360	33	2.1942	17	1.0011	gi|425765509|gb|EKV04186.1|	627.1	1e-177	Mitochondrial outer membrane translocase receptor (TOM70), putative [Penicillium digitatum PHI26] >gi|425783465|gb|EKV21313.1| Mitochondrial outer membrane translocase receptor (TOM70), putative [Penicillium digitatum Pd1]	gi|211587300|emb|AM920435.1|	1715	0	Penicillium chrysogenum Wisconsin 54-1255 complete genome, contig Pc00c20	sp|P23231|TOM70_NEUCR	447	6e-125	Mitochondrial import receptor subunit tom-70 OS=Neurospora crassa (strain ATCC 24698 / 74-OR23-1A / CBS 708.71 / DSM 1257 / FGSC 987) GN=tom-70 PE=2 SV=2	MA1362	82.4	2e-15	COG0457	FOG: TPR repeat	K01090	6e-39	164	pic:PICST_81748	protein phosphatase [EC:3.1.3.16]	GO:0006886//intracellular protein transport	GO:0015450//P-P-bond-hydrolysis-driven protein transmembrane transporter activity	GO:0005741//mitochondrial outer membrane
CL1175.Contig1_All	294	21	6.4591	542	147.64	gi|255938706|ref|XP_002560123.1|	202.6	1e-50	Pc14g01290 [Penicillium chrysogenum Wisconsin 54-1255] >gi|211584744|emb|CAP74270.1| Pc14g01290 [Penicillium chrysogenum Wisconsin 54-1255]	gi|211584616|emb|AM920429.1|	583	1e-163	Penicillium chrysogenum Wisconsin 54-1255 complete genome, contig Pc00c14	sp|P40920|HSP30_EMENI	67	2e-11	30 kDa heat shock protein OS=Emericella nidulans (strain FGSC A4 / ATCC 38163 / CBS 112.46 / NRRL 194 / M139) GN=hsp30 PE=2 SV=1	--	--	--	--	--	--	--	--	--	--	-	-	-
CL1175.Contig2_All	225	25	10.0475	340	121.018	gi|255938706|ref|XP_002560123.1|	150.6	7e-35	Pc14g01290 [Penicillium chrysogenum Wisconsin 54-1255] >gi|211584744|emb|CAP74270.1| Pc14g01290 [Penicillium chrysogenum Wisconsin 54-1255]	gi|211584616|emb|AM920429.1|	430	1e-118	Penicillium chrysogenum Wisconsin 54-1255 complete genome, contig Pc00c14	sp|P40920|HSP30_EMENI	52.8	5e-07	30 kDa heat shock protein OS=Emericella nidulans (strain FGSC A4 / ATCC 38163 / CBS 112.46 / NRRL 194 / M139) GN=hsp30 PE=2 SV=1	--	--	--	--	--	--	--	--	--	--	-	-	-
CL1175.Contig3_All	902	18881	1892.87	28530	2533.07	gi|425770057|gb|EKV08532.1|	403.7	1e-110	Heat shock protein, putative [Penicillium digitatum Pd1] >gi|425771750|gb|EKV10187.1| Heat shock protein, putative [Penicillium digitatum PHI26]	gi|211584616|emb|AM920429.1|	381	1e-102	Penicillium chrysogenum Wisconsin 54-1255 complete genome, contig Pc00c14	sp|P40920|HSP30_EMENI	158	4e-38	30 kDa heat shock protein OS=Emericella nidulans (strain FGSC A4 / ATCC 38163 / CBS 112.46 / NRRL 194 / M139) GN=hsp30 PE=2 SV=1	--	--	--	--	--	K13993	6e-19	97.4	afv:AFLA_007740	HSP20 family protein	-	-	-
CL1176.Contig1_All	1449	42	2.6211	23	1.2712	gi|425766275|gb|EKV04899.1|	627.5	1e-177	Histone acetylase complex subunit MRG15-2 [Penicillium digitatum PHI26] >gi|425779006|gb|EKV17101.1| Histone acetylase complex subunit MRG15-2 [Penicillium digitatum Pd1]	gi|211591067|emb|AM920437.1|	541	1e-150	Penicillium chrysogenum Wisconsin 54-1255 complete genome, contig Pc00c22	sp|Q4WPW2|EAF3_ASPFU	457	5e-128	Chromatin modification-related protein eaf3 OS=Neosartorya fumigata (strain ATCC MYA-4609 / Af293 / CBS 101355 / FGSC A1100) GN=eaf3 PE=3 SV=1	--	--	--	--	--	K11339	2e-173	611	pcs:Pc22g07100	mortality factor 4-like protein 1	GO:0016568//chromatin modification;GO:0006281//DNA repair;GO:0006355//regulation of transcription, DNA-dependent	-	GO:0005634//nucleus
CL1176.Contig2_All	1381	20	1.3096	7	0.4059	gi|425766275|gb|EKV04899.1|	627.5	1e-177	Histone acetylase complex subunit MRG15-2 [Penicillium digitatum PHI26] >gi|425779006|gb|EKV17101.1| Histone acetylase complex subunit MRG15-2 [Penicillium digitatum Pd1]	gi|211591067|emb|AM920437.1|	541	1e-150	Penicillium chrysogenum Wisconsin 54-1255 complete genome, contig Pc00c22	sp|Q4WPW2|EAF3_ASPFU	457	4e-128	Chromatin modification-related protein eaf3 OS=Neosartorya fumigata (strain ATCC MYA-4609 / Af293 / CBS 101355 / FGSC A1100) GN=eaf3 PE=3 SV=1	--	--	--	--	--	K11339	2e-173	611	pcs:Pc22g07100	mortality factor 4-like protein 1	GO:0016568//chromatin modification;GO:0006281//DNA repair;GO:0006355//regulation of transcription, DNA-dependent	-	GO:0005634//nucleus
CL1177.Contig1_All	442	6	1.2275	25	4.5297	--	--	--	--	--	--	--	--	--	--	--	--	--	--	--	--	--	--	--	--	--	--	-	-	-
CL1177.Contig2_All	309	9	2.6338	3	0.7775	--	--	--	--	--	--	--	--	--	--	--	--	--	--	--	--	--	--	--	--	--	--	-	-	-
CL1178.Contig1_All	260	0	0	13	4.0043	gi|255942271|ref|XP_002561904.1|	174.9	3e-42	Pc18g00570 [Penicillium chrysogenum Wisconsin 54-1255] >gi|211586637|emb|CAP94281.1| Pc18g00570 [Penicillium chrysogenum Wisconsin 54-1255]	gi|211586580|emb|AM920433.1|	515	1e-143	Penicillium chrysogenum Wisconsin 54-1255 complete genome, contig Pc00c18	--	--	--	--	--	--	--	--	--	K01537	7e-43	174	pcs:Pc18g00570	Ca2+-transporting ATPase [EC:3.6.3.8]	GO:0070588//calcium ion transmembrane transport	GO:0005388//calcium-transporting ATPase activity;GO:0046872//metal ion binding;GO:0005524//ATP binding	GO:0016021//integral to membrane
CL1178.Contig2_All	2452	743	27.4012	627	20.4786	gi|425768733|gb|EKV07250.1|	1509.2	0	Calcium-translocating P-type ATPase(PMCA-type),putative [Penicillium digitatum Pd1] >gi|425770223|gb|EKV08696.1| Calcium-translocating P-type ATPase(PMCA-type),putative [Penicillium digitatum PHI26]	gi|211586580|emb|AM920433.1|	1469	0	Penicillium chrysogenum Wisconsin 54-1255 complete genome, contig Pc00c18	sp|Q9HDW7|ATC2_SCHPO	656	0	Calcium-transporting ATPase 2 OS=Schizosaccharomyces pombe (strain 972 / ATCC 24843) GN=pmc1 PE=3 SV=1	BS_yloB	306	1e-82	COG0474	Cation transport ATPase	K01537	0	1338	pcs:Pc18g00570	Ca2+-transporting ATPase [EC:3.6.3.8]	GO:0070588//calcium ion transmembrane transport	GO:0005388//calcium-transporting ATPase activity;GO:0046872//metal ion binding;GO:0005524//ATP binding	GO:0016021//integral to membrane
CL1179.Contig1_All	873	8	0.8287	11	1.0091	gi|425767352|gb|EKV05926.1|	457.2	1e-126	Arginase, putative [Penicillium digitatum PHI26] >gi|425779795|gb|EKV17826.1| Arginase, putative [Penicillium digitatum Pd1]	gi|211583076|emb|AM920428.1|	769	0	Penicillium chrysogenum Wisconsin 54-1255 complete genome, contig Pc00c13	sp|Q12611|ARGI_EMENI	375	1e-103	Arginase OS=Emericella nidulans (strain FGSC A4 / ATCC 38163 / CBS 112.46 / NRRL 194 / M139) GN=agaA PE=3 SV=2	SPAC3H1.07	138	1e-32	COG0010	Arginase/agmatinase/formimionoglutamate hydrolase, arginase family	K01476	1e-119	431	pcs:Pc13g09710	arginase [EC:3.5.3.1]	GO:0000050//urea cycle;GO:0090368//regulation of ornithine metabolic process;GO:0019547//arginine catabolic process to ornithine	GO:0008270//zinc ion binding;GO:0030145//manganese ion binding;GO:0004053//arginase activity;GO:0090369//ornithine carbamoyltransferase inhibitor activity	GO:0005829//cytosol;GO:0043332//mating projection tip;GO:0005634//nucleus
CL1179.Contig2_All	1164	361	28.045	352	24.2182	gi|425767352|gb|EKV05926.1|	654.4	0	Arginase, putative [Penicillium digitatum PHI26] >gi|425779795|gb|EKV17826.1| Arginase, putative [Penicillium digitatum Pd1]	gi|211583076|emb|AM920428.1|	751	0	Penicillium chrysogenum Wisconsin 54-1255 complete genome, contig Pc00c13	sp|Q12611|ARGI_EMENI	563	4e-160	Arginase OS=Emericella nidulans (strain FGSC A4 / ATCC 38163 / CBS 112.46 / NRRL 194 / M139) GN=agaA PE=3 SV=2	SPAC3H1.07	241	1e-63	COG0010	Arginase/agmatinase/formimionoglutamate hydrolase, arginase family	K01476	3e-178	627	pcs:Pc13g09710	arginase [EC:3.5.3.1]	GO:0000050//urea cycle;GO:0090368//regulation of ornithine metabolic process;GO:0019547//arginine catabolic process to ornithine	GO:0008270//zinc ion binding;GO:0030145//manganese ion binding;GO:0004053//arginase activity;GO:0090369//ornithine carbamoyltransferase inhibitor activity	GO:0005829//cytosol;GO:0043332//mating projection tip;GO:0005634//nucleus
CL118.Contig1_All	1027	4	0.3522	8	0.6238	gi|425770134|gb|EKV08608.1|	323.2	3e-86	hypothetical protein PDIP_67600 [Penicillium digitatum Pd1] >gi|425771683|gb|EKV10120.1| hypothetical protein PDIG_58110 [Penicillium digitatum PHI26]	gi|211585052|emb|AM920431.1|	733	0	Penicillium chrysogenum Wisconsin 54-1255 complete genome, contig Pc00c16	sp|O59768|VCX1_SCHPO	138	5e-32	Vacuolar calcium ion transporter OS=Schizosaccharomyces pombe (strain 972 / ATCC 24843) GN=vcx1 PE=3 SV=1	SPCC1795.02c	138	2e-32	COG0387	Ca2+/H+ antiporter	K07300	2e-40	169	pcs:Pc12g14430	Ca2+:H+ antiporter	-	-	-
CL118.Contig2_All	1158	14	1.0933	23	1.5906	gi|425770134|gb|EKV08608.1|	323.2	4e-86	hypothetical protein PDIP_67600 [Penicillium digitatum Pd1] >gi|425771683|gb|EKV10120.1| hypothetical protein PDIG_58110 [Penicillium digitatum PHI26]	gi|211585052|emb|AM920431.1|	726	0	Penicillium chrysogenum Wisconsin 54-1255 complete genome, contig Pc00c16	sp|O59768|VCX1_SCHPO	138	6e-32	Vacuolar calcium ion transporter OS=Schizosaccharomyces pombe (strain 972 / ATCC 24843) GN=vcx1 PE=3 SV=1	SPCC1795.02c	138	2e-32	COG0387	Ca2+/H+ antiporter	K07300	5e-57	224	pcs:Pc12g14430	Ca2+:H+ antiporter	-	-	-
CL1180.Contig1_All	780	62	7.1878	83	8.5219	gi|425765673|gb|EKV04342.1|	294.7	9e-78	Polymerase (RNA) II (DNA directed) polypeptide D [Penicillium digitatum PHI26] >gi|425783567|gb|EKV21411.1| Polymerase (RNA) II (DNA directed) polypeptide D [Penicillium digitatum Pd1]	gi|121705115|ref|XM_001270820.1|	289	7e-75	Aspergillus clavatus NRRL 1 polymerase (RNA) II (DNA directed) polypeptide D (ACLA_035980), partial mRNA	sp|O74825|RPB4_SCHPO	103	9e-22	DNA-directed RNA polymerase II subunit rpb4 OS=Schizosaccharomyces pombe (strain 972 / ATCC 24843) GN=rpb4 PE=1 SV=1	SPBC337.14	103	3e-22	COG5250	RNA polymerase II, fourth largest subunit	K03012	1e-77	292	pcs:Pc20g06450	DNA-directed RNA polymerase II subunit RPB4	GO:0006351//transcription, DNA-dependent	GO:0003899//DNA-directed RNA polymerase activity;GO:0000166//nucleotide binding	-
CL1180.Contig2_All	916	14	1.3821	33	2.8852	gi|425765673|gb|EKV04342.1|	87	4e-15	Polymerase (RNA) II (DNA directed) polypeptide D [Penicillium digitatum PHI26] >gi|425783567|gb|EKV21411.1| Polymerase (RNA) II (DNA directed) polypeptide D [Penicillium digitatum Pd1]	gi|211587300|emb|AM920435.1|	283	5e-73	Penicillium chrysogenum Wisconsin 54-1255 complete genome, contig Pc00c20	sp|O74825|RPB4_SCHPO	58.2	6e-08	DNA-directed RNA polymerase II subunit rpb4 OS=Schizosaccharomyces pombe (strain 972 / ATCC 24843) GN=rpb4 PE=1 SV=1	SPBC337.14	58.2	2e-08	COG5250	RNA polymerase II, fourth largest subunit	K03012	5e-54	214	pcs:Pc20g06450	DNA-directed RNA polymerase II subunit RPB4	GO:0006351//transcription, DNA-dependent	GO:0003899//DNA-directed RNA polymerase activity;GO:0000166//nucleotide binding	-
CL1181.Contig1_All	1302	0	0	1	0.0615	gi|425774308|gb|EKV12617.1|	551.6	9e-155	TRNA a64-2&apos;-o-ribosylphosphate transferase [Penicillium digitatum Pd1] >gi|425776309|gb|EKV14531.1| TRNA a64-2&apos;-o-ribosylphosphate transferase [Penicillium digitatum PHI26]	gi|211591067|emb|AM920437.1|	708	0	Penicillium chrysogenum Wisconsin 54-1255 complete genome, contig Pc00c22	sp|O14088|YER5_SCHPO	101	7e-21	Uncharacterized oxidoreductase C2F3.05c OS=Schizosaccharomyces pombe (strain 972 / ATCC 24843) GN=SPAC2F3.05c PE=3 SV=1	SPAC2F3.05c	101	2e-21	COG0656	Aldo/keto reductases, related to diketogulonate reductase	K15463	9e-138	493	pcs:Pc22g16140	tRNA A64-2'-O-ribosylphosphate transferase [EC:2.4.2.-]	-	GO:0016763//transferase activity, transferring pentosyl groups	-
CL1181.Contig2_All	1385	0	0	1	0.0578	gi|425774308|gb|EKV12617.1|	104.8	8e-150	TRNA a64-2&apos;-o-ribosylphosphate transferase [Penicillium digitatum Pd1] >gi|425776309|gb|EKV14531.1| TRNA a64-2&apos;-o-ribosylphosphate transferase [Penicillium digitatum PHI26]	gi|211591067|emb|AM920437.1|	1340	0	Penicillium chrysogenum Wisconsin 54-1255 complete genome, contig Pc00c22	sp|O14088|YER5_SCHPO	101	8e-21	Uncharacterized oxidoreductase C2F3.05c OS=Schizosaccharomyces pombe (strain 972 / ATCC 24843) GN=SPAC2F3.05c PE=3 SV=1	SPAC2F3.05c	101	3e-21	COG0656	Aldo/keto reductases, related to diketogulonate reductase	K15463	5e-133	399	pcs:Pc22g16140	tRNA A64-2'-O-ribosylphosphate transferase [EC:2.4.2.-]	-	GO:0016763//transferase activity, transferring pentosyl groups	-
CL1181.Contig3_All	1903	9	0.4277	11	0.4629	gi|425774307|gb|EKV12616.1|	557	3e-156	hypothetical protein PDIP_52030 [Penicillium digitatum Pd1] >gi|425776308|gb|EKV14530.1| hypothetical protein PDIG_32440 [Penicillium digitatum PHI26]	gi|211591067|emb|AM920437.1|	1322	0	Penicillium chrysogenum Wisconsin 54-1255 complete genome, contig Pc00c22	sp|O14088|YER5_SCHPO	200	2e-50	Uncharacterized oxidoreductase C2F3.05c OS=Schizosaccharomyces pombe (strain 972 / ATCC 24843) GN=SPAC2F3.05c PE=3 SV=1	SPAC2F3.05c	200	8e-51	COG0656	Aldo/keto reductases, related to diketogulonate reductase	K15463	8e-133	399	pcs:Pc22g16140	tRNA A64-2'-O-ribosylphosphate transferase [EC:2.4.2.-]	GO:0055114//oxidation-reduction process	GO:0016763//transferase activity, transferring pentosyl groups;GO:0016491//oxidoreductase activity	-
CL1181.Contig4_All	1865	13	0.6303	6	0.2576	gi|425774308|gb|EKV12617.1|	580.5	3e-163	TRNA a64-2&apos;-o-ribosylphosphate transferase [Penicillium digitatum Pd1] >gi|425776309|gb|EKV14531.1| TRNA a64-2&apos;-o-ribosylphosphate transferase [Penicillium digitatum PHI26]	gi|211591067|emb|AM920437.1|	690	0	Penicillium chrysogenum Wisconsin 54-1255 complete genome, contig Pc00c22	sp|O14088|YER5_SCHPO	200	2e-50	Uncharacterized oxidoreductase C2F3.05c OS=Schizosaccharomyces pombe (strain 972 / ATCC 24843) GN=SPAC2F3.05c PE=3 SV=1	SPAC2F3.05c	200	8e-51	COG0656	Aldo/keto reductases, related to diketogulonate reductase	K15463	3e-146	521	pcs:Pc22g16140	tRNA A64-2'-O-ribosylphosphate transferase [EC:2.4.2.-]	GO:0055114//oxidation-reduction process	GO:0016763//transferase activity, transferring pentosyl groups;GO:0016491//oxidoreductase activity	-
CL1182.Contig1_All	980	2	0.1845	5	0.4086	gi|425771555|gb|EKV09994.1|	282.3	7e-74	Peptidyl-prolyl cis-trans isomerase-like 1 [Penicillium digitatum Pd1] >gi|425777050|gb|EKV15244.1| Peptidyl-prolyl cis-trans isomerase-like 1 [Penicillium digitatum PHI26]	gi|211591067|emb|AM920437.1|	969	0	Penicillium chrysogenum Wisconsin 54-1255 complete genome, contig Pc00c22	sp|Q5ASQ0|PPIL1_EMENI	260	8e-69	Peptidyl-prolyl cis-trans isomerase-like 1 OS=Emericella nidulans (strain FGSC A4 / ATCC 38163 / CBS 112.46 / NRRL 194 / M139) GN=cyp1 PE=3 SV=1	SPAC57A10.03	208	1e-53	COG0652	Peptidyl-prolyl cis-trans isomerase (rotamase) - cyclophilin family	K12733	4e-73	277	pcs:Pc22g23430	peptidyl-prolyl cis-trans isomerase-like 1 [EC:5.2.1.8]	GO:0006457//protein folding;GO:0000413//protein peptidyl-prolyl isomerization	GO:0003755//peptidyl-prolyl cis-trans isomerase activity	-
CL1182.Contig2_All	1080	86	7.2007	29	2.1504	gi|425771555|gb|EKV09994.1|	330.9	2e-88	Peptidyl-prolyl cis-trans isomerase-like 1 [Penicillium digitatum Pd1] >gi|425777050|gb|EKV15244.1| Peptidyl-prolyl cis-trans isomerase-like 1 [Penicillium digitatum PHI26]	gi|211591067|emb|AM920437.1|	957	0	Penicillium chrysogenum Wisconsin 54-1255 complete genome, contig Pc00c22	sp|Q2U6U0|PPIL1_ASPOR	303	1e-81	Peptidyl-prolyl cis-trans isomerase-like 1 OS=Aspergillus oryzae (strain ATCC 42149 / RIB 40) GN=cyp1 PE=3 SV=1	SPAC57A10.03	231	1e-60	COG0652	Peptidyl-prolyl cis-trans isomerase (rotamase) - cyclophilin family	K12733	7e-87	323	pcs:Pc22g23430	peptidyl-prolyl cis-trans isomerase-like 1 [EC:5.2.1.8]	GO:0006457//protein folding;GO:0000413//protein peptidyl-prolyl isomerization	GO:0003755//peptidyl-prolyl cis-trans isomerase activity	-
CL1183.Contig1_All	807	62	6.9474	103	10.2215	gi|255940380|ref|XP_002560959.1|	27.7	7e-18	Pc16g06230 [Penicillium chrysogenum Wisconsin 54-1255] >gi|211585582|emb|CAP93293.1| Pc16g06230 [Penicillium chrysogenum Wisconsin 54-1255]	--	--	--	--	--	--	--	--	--	--	--	--	--	--	--	--	--	--	-	-	-
CL1183.Contig2_All	354	23	5.8752	38	8.5967	--	--	--	--	--	--	--	--	--	--	--	--	--	--	--	--	--	--	--	--	--	--	-	-	-
CL1184.Contig1_All	1329	29	1.9732	25	1.5065	gi|425765594|gb|EKV04265.1|	479.2	6e-133	Exosome complex subunit Rrp46, putative [Penicillium digitatum PHI26] >gi|425783527|gb|EKV21373.1| Exosome complex subunit Rrp46, putative [Penicillium digitatum Pd1]	gi|211587300|emb|AM920435.1|	551	1e-153	Penicillium chrysogenum Wisconsin 54-1255 complete genome, contig Pc00c20	sp|P53256|RRP46_YEAST	68.2	9e-11	Exosome complex component RRP46 OS=Saccharomyces cerevisiae (strain ATCC 204508 / S288c) GN=RRP46 PE=1 SV=2	YGR095c	68.2	3e-11	COG0689	RNase PH	K12590	4e-125	451	pcs:Pc20g05810	exosome complex component RRP46	-	-	-
CL1184.Contig2_All	1478	14	0.8566	101	5.4727	gi|425765594|gb|EKV04265.1|	466.8	3e-129	Exosome complex subunit Rrp46, putative [Penicillium digitatum PHI26] >gi|425783527|gb|EKV21373.1| Exosome complex subunit Rrp46, putative [Penicillium digitatum Pd1]	gi|211587300|emb|AM920435.1|	950	0	Penicillium chrysogenum Wisconsin 54-1255 complete genome, contig Pc00c20	sp|P53256|RRP46_YEAST	60.5	2e-08	Exosome complex component RRP46 OS=Saccharomyces cerevisiae (strain ATCC 204508 / S288c) GN=RRP46 PE=1 SV=2	YGR095c	60.5	7e-09	COG0689	RNase PH	K12590	2e-121	438	pcs:Pc20g05810	exosome complex component RRP46	-	-	-
CL1185.Contig1_All	3044	56	1.6636	5	0.1315	gi|425768775|gb|EKV07291.1|	1485.3	0	hypothetical protein PDIG_73660 [Penicillium digitatum PHI26] >gi|425776135|gb|EKV14369.1| hypothetical protein PDIP_44130 [Penicillium digitatum Pd1]	gi|211591067|emb|AM920437.1|	2387	0	Penicillium chrysogenum Wisconsin 54-1255 complete genome, contig Pc00c22	sp|P39719|FLC2_YEAST	479	5e-134	Flavin carrier protein 2 OS=Saccharomyces cerevisiae (strain ATCC 204508 / S288c) GN=FLC2 PE=1 SV=2	--	--	--	--	--	--	--	--	--	--	GO:0006812//cation transport	GO:0043167//ion binding	-
CL1185.Contig2_All	3148	357	10.255	87	2.2133	gi|425768775|gb|EKV07291.1|	1485.3	0	hypothetical protein PDIG_73660 [Penicillium digitatum PHI26] >gi|425776135|gb|EKV14369.1| hypothetical protein PDIP_44130 [Penicillium digitatum Pd1]	gi|211591067|emb|AM920437.1|	2480	0	Penicillium chrysogenum Wisconsin 54-1255 complete genome, contig Pc00c22	sp|P39719|FLC2_YEAST	481	9e-135	Flavin carrier protein 2 OS=Saccharomyces cerevisiae (strain ATCC 204508 / S288c) GN=FLC2 PE=1 SV=2	--	--	--	--	--	--	--	--	--	--	GO:0006812//cation transport	GO:0043167//ion binding	-
CL1186.Contig1_All	702	76	9.7899	10	1.1408	gi|425765492|gb|EKV04169.1|	399.4	2e-109	hypothetical protein PDIG_90330 [Penicillium digitatum PHI26] >gi|425783505|gb|EKV21352.1| hypothetical protein PDIP_07250 [Penicillium digitatum Pd1]	gi|211581525|emb|AM920427.1|	527	1e-146	Penicillium chrysogenum Wisconsin 54-1255 complete genome, contig Pc00c12	sp|P36616|DSK1_SCHPO	112	2e-24	Protein kinase dsk1 OS=Schizosaccharomyces pombe (strain 972 / ATCC 24843) GN=dsk1 PE=3 SV=2	--	--	--	--	--	K08832	1e-28	129	mgr:MGG_10596	serine/threonine-protein kinase SRPK3 [EC:2.7.11.1]	GO:0006468//protein phosphorylation	GO:0005524//ATP binding;GO:0004674//protein serine/threonine kinase activity	-
CL1186.Contig2_All	837	38	4.1054	47	4.497	gi|255932567|ref|XP_002557840.1|	24.3	6e-33	Pc12g10160 [Penicillium chrysogenum Wisconsin 54-1255] >gi|211582459|emb|CAP80643.1| Pc12g10160 [Penicillium chrysogenum Wisconsin 54-1255]	gi|211581525|emb|AM920427.1|	103	9e-19	Penicillium chrysogenum Wisconsin 54-1255 complete genome, contig Pc00c12	--	--	--	--	--	--	--	--	--	--	--	--	--	--	-	GO:0016301//kinase activity	-
CL1187.Contig1_All	2728	85	2.8176	6	0.1761	gi|425777985|gb|EKV16133.1|	1150.2	0	hypothetical protein PDIG_21990 [Penicillium digitatum PHI26] >gi|425781356|gb|EKV19329.1| hypothetical protein PDIP_24270 [Penicillium digitatum Pd1]	gi|211583076|emb|AM920428.1|	1031	0	Penicillium chrysogenum Wisconsin 54-1255 complete genome, contig Pc00c13	--	--	--	--	--	--	--	--	--	--	--	--	--	--	-	GO:0008270//zinc ion binding	GO:0005622//intracellular
CL1187.Contig2_All	2793	66	2.1369	7	0.2007	gi|425777985|gb|EKV16133.1|	433.3	0	hypothetical protein PDIG_21990 [Penicillium digitatum PHI26] >gi|425781356|gb|EKV19329.1| hypothetical protein PDIP_24270 [Penicillium digitatum Pd1]	gi|211583076|emb|AM920428.1|	1392	0	Penicillium chrysogenum Wisconsin 54-1255 complete genome, contig Pc00c13	--	--	--	--	--	--	--	--	--	--	--	--	--	--	-	GO:0008270//zinc ion binding	GO:0005622//intracellular
CL1187.Contig3_All	2769	63	2.0574	38	1.099	gi|425777985|gb|EKV16133.1|	1150.2	0	hypothetical protein PDIG_21990 [Penicillium digitatum PHI26] >gi|425781356|gb|EKV19329.1| hypothetical protein PDIP_24270 [Penicillium digitatum Pd1]	gi|211583076|emb|AM920428.1|	1031	0	Penicillium chrysogenum Wisconsin 54-1255 complete genome, contig Pc00c13	--	--	--	--	--	--	--	--	--	--	--	--	--	--	-	GO:0008270//zinc ion binding	GO:0005622//intracellular
CL1188.Contig1_All	1935	4011	187.445	3888	160.916	gi|425771612|gb|EKV10050.1|	1046.6	0	Fumarate hydratase, putative [Penicillium digitatum Pd1] >gi|425777116|gb|EKV15306.1| Fumarate hydratase, putative [Penicillium digitatum PHI26]	gi|211591067|emb|AM920437.1|	1451	0	Penicillium chrysogenum Wisconsin 54-1255 complete genome, contig Pc00c22	sp|P55250|FUMH_RHIOR	667	0	Fumarate hydratase, mitochondrial OS=Rhizopus oryzae GN=FUMR PE=3 SV=1	YPL262w	642	0	COG0114	Fumarase	K01679	0	1017	pcs:Pc22g23810	fumarate hydratase, class II [EC:4.2.1.2]	GO:0006106//fumarate metabolic process;GO:0006099//tricarboxylic acid cycle	GO:0004333//fumarate hydratase activity	GO:0045239//tricarboxylic acid cycle enzyme complex;GO:0005759//mitochondrial matrix;GO:0005829//cytosol
CL1189.Contig1_All	497	36	6.5501	37	5.9621	gi|317143948|ref|XP_003189551.1|	94.7	4e-18	hypothetical protein AOR_1_1138154 [Aspergillus oryzae RIB40]	gi|211586580|emb|AM920433.1|	184	2e-43	Penicillium chrysogenum Wisconsin 54-1255 complete genome, contig Pc00c18	--	--	--	--	--	--	--	--	--	--	--	--	--	--	-	-	-
CL1189.Contig2_All	451	118	23.6596	153	27.1686	gi|317143948|ref|XP_003189551.1|	109.8	1e-22	hypothetical protein AOR_1_1138154 [Aspergillus oryzae RIB40]	gi|211586580|emb|AM920433.1|	172	6e-40	Penicillium chrysogenum Wisconsin 54-1255 complete genome, contig Pc00c18	--	--	--	--	--	--	--	--	--	--	--	--	--	--	-	-	-
CL119.Contig1_All	1101	4	0.3285	15	1.0911	gi|425770485|gb|EKV08955.1|	226.9	3e-171	NAD-dependent D-isomer specific 2-hydroxyacid dehydrogenase, putative [Penicillium digitatum Pd1] >gi|425771851|gb|EKV10283.1| NAD-dependent D-isomer specific 2-hydroxyacid dehydrogenase, putative [Penicillium digitatum PHI26]	gi|211585052|emb|AM920431.1|	260	9e-66	Penicillium chrysogenum Wisconsin 54-1255 complete genome, contig Pc00c16	sp|P53839|GOR1_YEAST	132	1e-62	Glyoxylate reductase 1 OS=Saccharomyces cerevisiae (strain ATCC 204508 / S288c) GN=GOR1 PE=1 SV=1	SPACUNK4.10	188	8e-85	COG1052	Lactate dehydrogenase and related dehydrogenases	K00058	4e-138	310	afm:AFUA_1G14400	D-3-phosphoglycerate dehydrogenase [EC:1.1.1.95]	GO:0055114//oxidation-reduction process	GO:0051287//NAD binding;GO:0016616//oxidoreductase activity, acting on the CH-OH group of donors, NAD or NADP as acceptor	-
CL119.Contig2_All	1150	24	1.8872	20	1.3928	gi|425770485|gb|EKV08955.1|	653.3	0	NAD-dependent D-isomer specific 2-hydroxyacid dehydrogenase, putative [Penicillium digitatum Pd1] >gi|425771851|gb|EKV10283.1| NAD-dependent D-isomer specific 2-hydroxyacid dehydrogenase, putative [Penicillium digitatum PHI26]	gi|211585052|emb|AM920431.1|	327	5e-86	Penicillium chrysogenum Wisconsin 54-1255 complete genome, contig Pc00c16	sp|P53839|GOR1_YEAST	267	8e-71	Glyoxylate reductase 1 OS=Saccharomyces cerevisiae (strain ATCC 204508 / S288c) GN=GOR1 PE=1 SV=1	SPACUNK4.10	343	4e-94	COG1052	Lactate dehydrogenase and related dehydrogenases	K00058	1e-149	532	afm:AFUA_1G14400	D-3-phosphoglycerate dehydrogenase [EC:1.1.1.95]	GO:0055114//oxidation-reduction process	GO:0051287//NAD binding;GO:0016616//oxidoreductase activity, acting on the CH-OH group of donors, NAD or NADP as acceptor	-
CL119.Contig3_All	532	28	4.7594	8	1.2043	gi|425770485|gb|EKV08955.1|	126.3	3e-66	NAD-dependent D-isomer specific 2-hydroxyacid dehydrogenase, putative [Penicillium digitatum Pd1] >gi|425771851|gb|EKV10283.1| NAD-dependent D-isomer specific 2-hydroxyacid dehydrogenase, putative [Penicillium digitatum PHI26]	gi|211585052|emb|AM920431.1|	468	1e-129	Penicillium chrysogenum Wisconsin 54-1255 complete genome, contig Pc00c16	sp|P53839|GOR1_YEAST	91.3	2e-32	Glyoxylate reductase 1 OS=Saccharomyces cerevisiae (strain ATCC 204508 / S288c) GN=GOR1 PE=1 SV=1	SPACUNK4.10	100	7e-37	COG1052	Lactate dehydrogenase and related dehydrogenases	K00058	5e-56	125	afm:AFUA_1G14400	D-3-phosphoglycerate dehydrogenase [EC:1.1.1.95]	GO:0055114//oxidation-reduction process	GO:0051287//NAD binding;GO:0016616//oxidoreductase activity, acting on the CH-OH group of donors, NAD or NADP as acceptor	-
CL119.Contig4_All	602	8	1.2017	19	2.5276	gi|425770485|gb|EKV08955.1|	287.3	8e-76	NAD-dependent D-isomer specific 2-hydroxyacid dehydrogenase, putative [Penicillium digitatum Pd1] >gi|425771851|gb|EKV10283.1| NAD-dependent D-isomer specific 2-hydroxyacid dehydrogenase, putative [Penicillium digitatum PHI26]	gi|211585052|emb|AM920431.1|	278	2e-71	Penicillium chrysogenum Wisconsin 54-1255 complete genome, contig Pc00c16	sp|P53839|GOR1_YEAST	95.9	1e-19	Glyoxylate reductase 1 OS=Saccharomyces cerevisiae (strain ATCC 204508 / S288c) GN=GOR1 PE=1 SV=1	SPACUNK4.10	140	2e-33	COG1052	Lactate dehydrogenase and related dehydrogenases	K00058	3e-60	233	afm:AFUA_1G14400	D-3-phosphoglycerate dehydrogenase [EC:1.1.1.95]	GO:0055114//oxidation-reduction process	GO:0051287//NAD binding;GO:0016616//oxidoreductase activity, acting on the CH-OH group of donors, NAD or NADP as acceptor	-
CL1190.Contig1_All	2214	157	6.4124	15	0.5426	gi|425770675|gb|EKV09143.1|	1154.4	0	Pyridine nucleotide-disulfide oxidoreductase, putative [Penicillium digitatum Pd1] >gi|425771982|gb|EKV10410.1| Pyridine nucleotide-disulfide oxidoreductase, putative [Penicillium digitatum PHI26]	gi|211585052|emb|AM920431.1|	1469	0	Penicillium chrysogenum Wisconsin 54-1255 complete genome, contig Pc00c16	sp|F2Z699|NDH2_YARLI	223	3e-57	External alternative NADH-ubiquinone oxidoreductase, mitochondrial OS=Yarrowia lipolytica (strain CLIB 122 / E 150) GN=NDH2 PE=1 SV=1	YDL085w	213	1e-54	COG1252	NADH dehydrogenase, FAD-containing subunit	K03885	0	986	pcs:Pc16g14290	NADH dehydrogenase [EC:1.6.99.3]	GO:0055114//oxidation-reduction process	GO:0050660//flavin adenine dinucleotide binding;GO:0016491//oxidoreductase activity	-
CL1190.Contig2_All	2314	420	16.413	19	0.6576	gi|425770675|gb|EKV09143.1|	1154.4	0	Pyridine nucleotide-disulfide oxidoreductase, putative [Penicillium digitatum Pd1] >gi|425771982|gb|EKV10410.1| Pyridine nucleotide-disulfide oxidoreductase, putative [Penicillium digitatum PHI26]	gi|211585052|emb|AM920431.1|	1534	0	Penicillium chrysogenum Wisconsin 54-1255 complete genome, contig Pc00c16	sp|F2Z699|NDH2_YARLI	223	3e-57	External alternative NADH-ubiquinone oxidoreductase, mitochondrial OS=Yarrowia lipolytica (strain CLIB 122 / E 150) GN=NDH2 PE=1 SV=1	YDL085w	213	1e-54	COG1252	NADH dehydrogenase, FAD-containing subunit	K03885	0	986	pcs:Pc16g14290	NADH dehydrogenase [EC:1.6.99.3]	GO:0055114//oxidation-reduction process	GO:0050660//flavin adenine dinucleotide binding;GO:0016491//oxidoreductase activity	-
CL1191.Contig1_All	806	147	16.4924	75	7.4521	gi|425769308|gb|EKV07804.1|	372.5	3e-101	Peptide methionine sulfoxide reductase [Penicillium digitatum Pd1] >gi|425770834|gb|EKV09294.1| Peptide methionine sulfoxide reductase [Penicillium digitatum PHI26]	gi|211586580|emb|AM920433.1|	404	1e-109	Penicillium chrysogenum Wisconsin 54-1255 complete genome, contig Pc00c18	sp|Q09859|MSRA_SCHPO	194	4e-49	Probable peptide methionine sulfoxide reductase OS=Schizosaccharomyces pombe (strain 972 / ATCC 24843) GN=mxr1 PE=3 SV=2	SPAC29E6.05c	194	1e-49	COG0225	Peptide methionine sulfoxide reductase	K07304	2e-90	334	pcs:Pc18g04330	peptide-methionine (S)-S-oxide reductase [EC:1.8.4.11]	GO:0055114//oxidation-reduction process;GO:0034599//cellular response to oxidative stress	GO:0008113//peptide-methionine-(S)-S-oxide reductase activity	GO:0005737//cytoplasm;GO:0005634//nucleus
CL1191.Contig2_All	903	176	17.6249	111	9.8444	gi|425769308|gb|EKV07804.1|	372.5	4e-101	Peptide methionine sulfoxide reductase [Penicillium digitatum Pd1] >gi|425770834|gb|EKV09294.1| Peptide methionine sulfoxide reductase [Penicillium digitatum PHI26]	gi|211586580|emb|AM920433.1|	404	1e-109	Penicillium chrysogenum Wisconsin 54-1255 complete genome, contig Pc00c18	sp|Q09859|MSRA_SCHPO	194	5e-49	Probable peptide methionine sulfoxide reductase OS=Schizosaccharomyces pombe (strain 972 / ATCC 24843) GN=mxr1 PE=3 SV=2	SPAC29E6.05c	194	2e-49	COG0225	Peptide methionine sulfoxide reductase	K07304	3e-94	347	act:ACLA_091420	peptide-methionine (S)-S-oxide reductase [EC:1.8.4.11]	GO:0055114//oxidation-reduction process;GO:0034599//cellular response to oxidative stress	GO:0008113//peptide-methionine-(S)-S-oxide reductase activity	GO:0005737//cytoplasm;GO:0005634//nucleus
CL1192.Contig1_All	477	8	1.5166	9	1.511	--	--	--	--	--	--	--	--	--	--	--	--	--	--	--	--	--	--	--	--	--	--	-	-	-
CL1192.Contig2_All	398	4	0.9088	8	1.6098	--	--	--	--	--	--	--	--	--	--	--	--	--	--	--	--	--	--	--	--	--	--	-	-	-
CL1193.Contig1_All	963	222	20.8463	69	5.7382	--	--	--	--	--	--	--	--	--	--	--	--	--	--	--	--	--	--	--	--	--	--	-	-	-
CL1193.Contig2_All	299	5	1.5122	4	1.0714	--	--	--	--	--	--	--	--	--	--	--	--	--	--	--	--	--	--	--	--	--	--	-	-	-
CL1194.Contig1_All	343	12	3.1637	1	0.2335	--	--	--	--	--	--	--	--	--	--	--	--	--	--	--	--	--	--	--	--	--	--	-	-	-
CL1194.Contig2_All	780	47	5.4488	41	4.2096	gi|425770621|gb|EKV09089.1|	362.8	2e-98	hypothetical protein PDIP_66000 [Penicillium digitatum Pd1] >gi|425771927|gb|EKV10355.1| hypothetical protein PDIG_56440 [Penicillium digitatum PHI26]	gi|211585052|emb|AM920431.1|	353	5e-94	Penicillium chrysogenum Wisconsin 54-1255 complete genome, contig Pc00c16	--	--	--	--	--	--	--	--	--	--	--	--	--	--	GO:0006355//regulation of transcription, DNA-dependent	GO:0003700//sequence-specific DNA binding transcription factor activity;GO:0043565//sequence-specific DNA binding	-
CL1195.Contig1_All	3285	670	18.4434	110	2.6817	gi|255941870|ref|XP_002561704.1|	1981.1	0	Pc16g14060 [Penicillium chrysogenum Wisconsin 54-1255] >gi|211586327|emb|CAP94076.1| Pc16g14060 [Penicillium chrysogenum Wisconsin 54-1255]	gi|211585052|emb|AM920431.1|	3332	0	Penicillium chrysogenum Wisconsin 54-1255 complete genome, contig Pc00c16	sp|Q5JHN1|RAD50_PYRKO	62.4	1e-08	DNA double-strand break repair Rad50 ATPase OS=Pyrococcus kodakaraensis (strain ATCC BAA-918 / JCM 12380 / KOD1) GN=rad50 PE=3 SV=1	PAB2181	69.3	4e-11	COG1318	Predicted transcriptional regulators	K13173	9e-11	72.8	edi:EDI_024060	arginine and glutamate-rich protein 1	-	-	-
CL1195.Contig2_All	1412	37	2.3696	94	5.3315	gi|425770655|gb|EKV09123.1|	879.8	0	hypothetical protein PDIP_66340 [Penicillium digitatum Pd1] >gi|425771961|gb|EKV10389.1| hypothetical protein PDIG_56780 [Penicillium digitatum PHI26]	gi|211585052|emb|AM920431.1|	1606	0	Penicillium chrysogenum Wisconsin 54-1255 complete genome, contig Pc00c16	--	--	--	--	--	--	--	--	--	--	--	--	--	--	-	-	-
CL1196.Contig1_All	1637	223	12.3185	233	11.3988	gi|425781655|gb|EKV19607.1|	840.9	0	hypothetical protein PDIG_02080 [Penicillium digitatum PHI26] >gi|425782882|gb|EKV20763.1| hypothetical protein PDIP_13410 [Penicillium digitatum Pd1]	gi|211591067|emb|AM920437.1|	654	0	Penicillium chrysogenum Wisconsin 54-1255 complete genome, contig Pc00c22	--	--	--	--	--	--	--	--	--	--	--	--	--	--	-	-	-
CL1196.Contig2_All	349	2	0.5182	1	0.2295	gi|425781655|gb|EKV19607.1|	212.2	2e-53	hypothetical protein PDIG_02080 [Penicillium digitatum PHI26] >gi|425782882|gb|EKV20763.1| hypothetical protein PDIP_13410 [Penicillium digitatum Pd1]	gi|211591067|emb|AM920437.1|	238	1e-59	Penicillium chrysogenum Wisconsin 54-1255 complete genome, contig Pc00c22	--	--	--	--	--	--	--	--	--	--	--	--	--	--	-	-	-
CL1197.Contig1_All	1343	6	0.404	7	0.4174	gi|425772823|gb|EKV11210.1|	860.9	0	hypothetical protein PDIG_52220 [Penicillium digitatum PHI26] >gi|425782054|gb|EKV19985.1| hypothetical protein PDIP_21420 [Penicillium digitatum Pd1]	gi|211585052|emb|AM920431.1|	761	0	Penicillium chrysogenum Wisconsin 54-1255 complete genome, contig Pc00c16	--	--	--	--	--	--	--	--	--	K08773	4e-40	168	nhe:NECHADRAFT_31076	RalA-binding protein 1	GO:0006357//regulation of transcription from RNA polymerase II promoter	GO:0008270//zinc ion binding;GO:0000981//sequence-specific DNA binding RNA polymerase II transcription factor activity;GO:0003677//DNA binding	GO:0005634//nucleus
CL1197.Contig2_All	2807	146	4.7034	298	8.5021	gi|425772823|gb|EKV11210.1|	1557.7	0	hypothetical protein PDIG_52220 [Penicillium digitatum PHI26] >gi|425782054|gb|EKV19985.1| hypothetical protein PDIP_21420 [Penicillium digitatum Pd1]	gi|211585052|emb|AM920431.1|	1193	0	Penicillium chrysogenum Wisconsin 54-1255 complete genome, contig Pc00c16	sp|P08638|LEUR_YEAST	57.4	4e-07	Regulatory protein LEU3 OS=Saccharomyces cerevisiae (strain ATCC 204508 / S288c) GN=LEU3 PE=1 SV=1	--	--	--	--	--	K08773	7e-59	232	nhe:NECHADRAFT_31076	RalA-binding protein 1	GO:0006357//regulation of transcription from RNA polymerase II promoter	GO:0008270//zinc ion binding;GO:0000981//sequence-specific DNA binding RNA polymerase II transcription factor activity;GO:0003677//DNA binding	GO:0005634//nucleus
CL1198.Contig1_All	835	20	2.1659	25	2.3978	gi|425768905|gb|EKV07416.1|	192.6	5e-47	hypothetical protein PDIG_72770 [Penicillium digitatum PHI26] >gi|425776344|gb|EKV14565.1| hypothetical protein PDIP_43240 [Penicillium digitatum Pd1]	gi|211591067|emb|AM920437.1|	89.7	1e-14	Penicillium chrysogenum Wisconsin 54-1255 complete genome, contig Pc00c22	--	--	--	--	mll2512	52.8	7e-07	COG0590	Cytosine/adenosine deaminases	--	--	--	--	--	-	GO:0003824//catalytic activity	-
CL1198.Contig2_All	998	33	2.9901	22	1.7654	gi|425768905|gb|EKV07416.1|	200.3	3e-49	hypothetical protein PDIG_72770 [Penicillium digitatum PHI26] >gi|425776344|gb|EKV14565.1| hypothetical protein PDIP_43240 [Penicillium digitatum Pd1]	gi|211591067|emb|AM920437.1|	89.7	2e-14	Penicillium chrysogenum Wisconsin 54-1255 complete genome, contig Pc00c22	--	--	--	--	mll2512	52.8	9e-07	COG0590	Cytosine/adenosine deaminases	--	--	--	--	--	-	GO:0003824//catalytic activity	-
CL1199.Contig1_All	446	1649	334.339	3019	542.102	--	--	--	--	gi|211581525|emb|AM920427.1|	343	3e-91	Penicillium chrysogenum Wisconsin 54-1255 complete genome, contig Pc00c12	sp|A7KAL9|ATG8_PENCW	51.6	1e-06	Autophagy-related protein 8 OS=Penicillium chrysogenum (strain ATCC 28089 / DSM 1075 / Wisconsin 54-1255) GN=atg8 PE=3 SV=1	--	--	--	--	--	K08341	9e-06	51.6	pcs:Pc12g05370	GABA(A) receptor-associated protein (autophagy-related protein 8)	-	-	-
CL1199.Contig2_All	235	1	0.3848	14	4.771	--	--	--	--	gi|211581525|emb|AM920427.1|	466	1e-128	Penicillium chrysogenum Wisconsin 54-1255 complete genome, contig Pc00c12	--	--	--	--	--	--	--	--	--	--	--	--	--	--	-	-	-
CL12.Contig1_All	852	0	0	0	0	--	--	--	--	--	--	--	--	--	--	--	--	--	--	--	--	--	--	--	--	--	--	-	-	-
CL12.Contig2_All	796	0	0	0	0	--	--	--	--	--	--	--	--	--	--	--	--	--	--	--	--	--	--	--	--	--	--	-	-	-
CL12.Contig3_All	852	0	0	0	0	--	--	--	--	--	--	--	--	--	--	--	--	--	--	--	--	--	--	--	--	--	--	-	-	-
CL12.Contig4_All	903	0	0	0	0	--	--	--	--	--	--	--	--	--	--	--	--	--	--	--	--	--	--	--	--	--	--	-	-	-
CL12.Contig5_All	847	0	0	0	0	--	--	--	--	--	--	--	--	--	--	--	--	--	--	--	--	--	--	--	--	--	--	-	-	-
CL12.Contig6_All	903	0	0	0	0	--	--	--	--	--	--	--	--	--	--	--	--	--	--	--	--	--	--	--	--	--	--	-	-	-
CL12.Contig7_All	796	0	0	0	0	--	--	--	--	--	--	--	--	--	--	--	--	--	--	--	--	--	--	--	--	--	--	-	-	-
CL12.Contig8_All	847	0	0	1	0.0946	--	--	--	--	--	--	--	--	--	--	--	--	--	--	--	--	--	--	--	--	--	--	-	-	-
CL120.Contig1_All	266	4	1.3598	29	8.7311	gi|425778509|gb|EKV16634.1|	114.8	4e-24	Rho GTPase activator (Rgd1), putative [Penicillium digitatum PHI26] >gi|425784196|gb|EKV21987.1| Rho GTPase activator (Rgd1), putative [Penicillium digitatum Pd1]	gi|211587300|emb|AM920435.1|	202	4e-49	Penicillium chrysogenum Wisconsin 54-1255 complete genome, contig Pc00c20	--	--	--	--	--	--	--	--	--	--	--	--	--	--	GO:0007165//signal transduction	-	GO:0005622//intracellular
CL120.Contig2_All	2333	3995	154.847	1828	62.7501	gi|425778509|gb|EKV16634.1|	1225.3	0	Rho GTPase activator (Rgd1), putative [Penicillium digitatum PHI26] >gi|425784196|gb|EKV21987.1| Rho GTPase activator (Rgd1), putative [Penicillium digitatum Pd1]	gi|211587300|emb|AM920435.1|	846	0	Penicillium chrysogenum Wisconsin 54-1255 complete genome, contig Pc00c20	sp|P38339|RGD1_YEAST	276	4e-73	RHO GTPase-activating protein RGD1 OS=Saccharomyces cerevisiae (strain ATCC 204508 / S288c) GN=RGD1 PE=1 SV=1	--	--	--	--	--	K08773	1e-21	108	uma:UM01028.1	RalA-binding protein 1	GO:0007165//signal transduction	-	GO:0005622//intracellular
CL1200.Contig1_All	1490	117	7.1007	124	6.6648	gi|425772531|gb|EKV10932.1|	340.1	0	Lysophospholipase, putative [Penicillium digitatum PHI26] >gi|425774963|gb|EKV13254.1| Lysophospholipase, putative [Penicillium digitatum Pd1]	gi|211588786|emb|AM920436.1|	1074	0	Penicillium chrysogenum Wisconsin 54-1255 complete genome, contig Pc00c21	sp|P0A962|ASPG1_ECOLI	120	2e-36	L-asparaginase 1 OS=Escherichia coli (strain K12) GN=ansA PE=1 SV=1	ansA	120	5e-37	COG0252	L-asparaginase/archaeal Glu-tRNAGln amidotransferase subunit D	K13278	0	421	pcs:Pc21g16610	60kDa lysophospholipase [EC:3.1.1.5 3.1.1.47 3.5.1.1]	GO:0006520//cellular amino acid metabolic process	-	-
CL1200.Contig2_All	2331	486	18.8536	510	17.5219	gi|425772531|gb|EKV10932.1|	547.7	0	Lysophospholipase, putative [Penicillium digitatum PHI26] >gi|425774963|gb|EKV13254.1| Lysophospholipase, putative [Penicillium digitatum Pd1]	gi|211588786|emb|AM920436.1|	1689	0	Penicillium chrysogenum Wisconsin 54-1255 complete genome, contig Pc00c21	sp|P0A962|ASPG1_ECOLI	208	1e-62	L-asparaginase 1 OS=Escherichia coli (strain K12) GN=ansA PE=1 SV=1	ansA	208	4e-63	COG0252	L-asparaginase/archaeal Glu-tRNAGln amidotransferase subunit D	K13278	0	617	pcs:Pc21g16610	60kDa lysophospholipase [EC:3.1.1.5 3.1.1.47 3.5.1.1]	GO:0006520//cellular amino acid metabolic process	-	-
CL1201.Contig1_All	986	4	0.3668	2	0.1624	gi|425765532|gb|EKV04209.1|	363.2	3e-98	hypothetical protein PDIG_90730 [Penicillium digitatum PHI26] >gi|425783488|gb|EKV21336.1| hypothetical protein PDIP_07650 [Penicillium digitatum Pd1]	gi|211587300|emb|AM920435.1|	498	1e-137	Penicillium chrysogenum Wisconsin 54-1255 complete genome, contig Pc00c20	sp|P41893|PPAL_SCHPO	103	7e-22	Low molecular weight phosphotyrosine protein phosphatase OS=Schizosaccharomyces pombe (strain 972 / ATCC 24843) GN=stp1 PE=2 SV=1	YPR073c	82.8	8e-16	COG0394	Protein-tyrosine-phosphatase	K14394	1e-66	256	act:ACLA_092980	low molecular weight phosphotyrosine protein phosphatase [EC:3.1.3.2 3.1.3.48]	GO:0035335//peptidyl-tyrosine dephosphorylation	GO:0004725//protein tyrosine phosphatase activity	-
CL1201.Contig2_All	930	6	0.5834	4	0.3445	gi|425765532|gb|EKV04209.1|	167.9	2e-83	hypothetical protein PDIG_90730 [Penicillium digitatum PHI26] >gi|425783488|gb|EKV21336.1| hypothetical protein PDIP_07650 [Penicillium digitatum Pd1]	gi|211587300|emb|AM920435.1|	236	1e-58	Penicillium chrysogenum Wisconsin 54-1255 complete genome, contig Pc00c20	sp|P41893|PPAL_SCHPO	76.6	5e-22	Low molecular weight phosphotyrosine protein phosphatase OS=Schizosaccharomyces pombe (strain 972 / ATCC 24843) GN=stp1 PE=2 SV=1	YPR073c	70.1	3e-16	COG0394	Protein-tyrosine-phosphatase	K14394	1e-64	159	pcs:Pc20g05050	low molecular weight phosphotyrosine protein phosphatase [EC:3.1.3.2 3.1.3.48]	GO:0035335//peptidyl-tyrosine dephosphorylation	GO:0004726//non-membrane spanning protein tyrosine phosphatase activity;GO:0003993//acid phosphatase activity	GO:0005737//cytoplasm
CL1201.Contig3_All	1198	18	1.3587	12	0.8022	gi|425765532|gb|EKV04209.1|	167.9	4e-83	hypothetical protein PDIG_90730 [Penicillium digitatum PHI26] >gi|425783488|gb|EKV21336.1| hypothetical protein PDIP_07650 [Penicillium digitatum Pd1]	gi|211587300|emb|AM920435.1|	226	1e-55	Penicillium chrysogenum Wisconsin 54-1255 complete genome, contig Pc00c20	sp|P41893|PPAL_SCHPO	95.5	5e-27	Low molecular weight phosphotyrosine protein phosphatase OS=Schizosaccharomyces pombe (strain 972 / ATCC 24843) GN=stp1 PE=2 SV=1	YPR073c	84.7	2e-20	COG0394	Protein-tyrosine-phosphatase	K14394	3e-73	188	pcs:Pc20g05050	low molecular weight phosphotyrosine protein phosphatase [EC:3.1.3.2 3.1.3.48]	GO:0035335//peptidyl-tyrosine dephosphorylation	GO:0004726//non-membrane spanning protein tyrosine phosphatase activity;GO:0003993//acid phosphatase activity	GO:0005737//cytoplasm
CL1201.Contig4_All	1254	11	0.7932	7	0.447	gi|425765532|gb|EKV04209.1|	363.2	4e-98	hypothetical protein PDIG_90730 [Penicillium digitatum PHI26] >gi|425783488|gb|EKV21336.1| hypothetical protein PDIP_07650 [Penicillium digitatum Pd1]	gi|211587300|emb|AM920435.1|	470	1e-129	Penicillium chrysogenum Wisconsin 54-1255 complete genome, contig Pc00c20	sp|P41893|PPAL_SCHPO	122	4e-27	Low molecular weight phosphotyrosine protein phosphatase OS=Schizosaccharomyces pombe (strain 972 / ATCC 24843) GN=stp1 PE=2 SV=1	YPR073c	97.4	4e-20	COG0394	Protein-tyrosine-phosphatase	K14394	7e-74	280	pcs:Pc20g05050	low molecular weight phosphotyrosine protein phosphatase [EC:3.1.3.2 3.1.3.48]	GO:0035335//peptidyl-tyrosine dephosphorylation	GO:0004725//protein tyrosine phosphatase activity	-
CL1202.Contig1_All	780	87	10.0862	285	29.2619	gi|425773058|gb|EKV11432.1|	307.4	1e-81	hypothetical protein PDIP_56390 [Penicillium digitatum Pd1] >gi|425778835|gb|EKV16940.1| hypothetical protein PDIG_18560 [Penicillium digitatum PHI26]	gi|211588786|emb|AM920436.1|	311	2e-81	Penicillium chrysogenum Wisconsin 54-1255 complete genome, contig Pc00c21	--	--	--	--	--	--	--	--	--	K14545	6e-14	80.5	cim:CIMG_07758	ribosomal RNA-processing protein 7	-	-	-
CL1202.Contig2_All	1247	275	19.9419	342	21.964	gi|425773058|gb|EKV11432.1|	573.2	2e-161	hypothetical protein PDIP_56390 [Penicillium digitatum Pd1] >gi|425778835|gb|EKV16940.1| hypothetical protein PDIG_18560 [Penicillium digitatum PHI26]	gi|211588786|emb|AM920436.1|	309	1e-80	Penicillium chrysogenum Wisconsin 54-1255 complete genome, contig Pc00c21	--	--	--	--	--	--	--	--	--	K14545	5e-29	131	cim:CIMG_07758	ribosomal RNA-processing protein 7	-	-	-
CL1203.Contig1_All	522	6	1.0394	5	0.7671	gi|317143781|ref|XP_003189535.1|	149.8	1e-34	hypothetical protein AOR_1_928154 [Aspergillus oryzae RIB40]	gi|211581525|emb|AM920427.1|	119	9e-24	Penicillium chrysogenum Wisconsin 54-1255 complete genome, contig Pc00c12	--	--	--	--	--	--	--	--	--	--	--	--	--	--	-	-	-
CL1203.Contig2_All	801	145	16.3696	21	2.0996	gi|317143781|ref|XP_003189535.1|	149.8	3e-34	hypothetical protein AOR_1_928154 [Aspergillus oryzae RIB40]	gi|211581525|emb|AM920427.1|	119	1e-23	Penicillium chrysogenum Wisconsin 54-1255 complete genome, contig Pc00c12	--	--	--	--	--	--	--	--	--	--	--	--	--	--	-	-	-
CL1204.Contig1_All	1509	1	0.0599	4	0.2123	gi|255954311|ref|XP_002567908.1|	481.9	1e-133	Pc21g08690 [Penicillium chrysogenum Wisconsin 54-1255] >gi|211589619|emb|CAP95766.1| Pc21g08690 [Penicillium chrysogenum Wisconsin 54-1255]	gi|211588786|emb|AM920436.1|	751	0	Penicillium chrysogenum Wisconsin 54-1255 complete genome, contig Pc00c21	sp|O13612|NEP2_SCHPO	121	1e-26	NEDD8-specific protease 2 OS=Schizosaccharomyces pombe (strain 972 / ATCC 24843) GN=nep2 PE=1 SV=1	YPL020c	51.6	4e-06	COG5160	Protease, Ulp1 family	K09788	1e-45	187	ure:UREG_07746	hypothetical protein	GO:0035023//regulation of Rho protein signal transduction;GO:0006508//proteolysis	GO:0005089//Rho guanyl-nucleotide exchange factor activity;GO:0008234//cysteine-type peptidase activity	GO:0005737//cytoplasm
CL1204.Contig2_All	1568	12	0.692	11	0.5618	gi|255954311|ref|XP_002567908.1|	75.1	1e-128	Pc21g08690 [Penicillium chrysogenum Wisconsin 54-1255] >gi|211589619|emb|CAP95766.1| Pc21g08690 [Penicillium chrysogenum Wisconsin 54-1255]	gi|211588786|emb|AM920436.1|	751	0	Penicillium chrysogenum Wisconsin 54-1255 complete genome, contig Pc00c21	sp|O13612|NEP2_SCHPO	110	3e-23	NEDD8-specific protease 2 OS=Schizosaccharomyces pombe (strain 972 / ATCC 24843) GN=nep2 PE=1 SV=1	--	--	--	--	--	K09788	2e-35	153	ure:UREG_07746	hypothetical protein	GO:0035023//regulation of Rho protein signal transduction;GO:0006508//proteolysis	GO:0005089//Rho guanyl-nucleotide exchange factor activity;GO:0008234//cysteine-type peptidase activity	GO:0005737//cytoplasm
CL1204.Contig3_All	1297	7	0.488	6	0.3705	gi|255954311|ref|XP_002567908.1|	481.9	9e-134	Pc21g08690 [Penicillium chrysogenum Wisconsin 54-1255] >gi|211589619|emb|CAP95766.1| Pc21g08690 [Penicillium chrysogenum Wisconsin 54-1255]	gi|211588786|emb|AM920436.1|	751	0	Penicillium chrysogenum Wisconsin 54-1255 complete genome, contig Pc00c21	sp|O13612|NEP2_SCHPO	121	9e-27	NEDD8-specific protease 2 OS=Schizosaccharomyces pombe (strain 972 / ATCC 24843) GN=nep2 PE=1 SV=1	YPL020c	51.6	3e-06	COG5160	Protease, Ulp1 family	K09788	1e-45	187	ure:UREG_07746	hypothetical protein	GO:0035023//regulation of Rho protein signal transduction;GO:0006508//proteolysis	GO:0005089//Rho guanyl-nucleotide exchange factor activity;GO:0008234//cysteine-type peptidase activity	GO:0005737//cytoplasm
CL1205.Contig1_All	385	1	0.2349	33	6.8645	--	--	--	--	gi|211591067|emb|AM920437.1|	763	0	Penicillium chrysogenum Wisconsin 54-1255 complete genome, contig Pc00c22	--	--	--	--	--	--	--	--	--	--	--	--	--	--	-	-	-
CL1205.Contig2_All	2797	1124	36.3392	10382	297.263	gi|425766069|gb|EKV04699.1|	1055.8	0	hypothetical protein PDIG_87840 [Penicillium digitatum PHI26] >gi|425778691|gb|EKV16798.1| hypothetical protein PDIP_33860 [Penicillium digitatum Pd1]	gi|211591067|emb|AM920437.1|	1356	0	Penicillium chrysogenum Wisconsin 54-1255 complete genome, contig Pc00c22	--	--	--	--	--	--	--	--	--	--	--	--	--	--	-	-	-
CL1206.Contig1_All	2631	873	30.0051	394	11.993	gi|425765490|gb|EKV04167.1|	1476.8	0	hypothetical protein PDIG_90310 [Penicillium digitatum PHI26] >gi|425768018|gb|EKV06566.1| hypothetical protein PDIG_76730 [Penicillium digitatum PHI26] >gi|425774499|gb|EKV12803.1| hypothetical protein PDIG_41420 [Penicillium digitatum PHI26] >gi|425774819|gb|EKV13118.1| hypothetical protein PDIG_39960 [Penicillium digitatum PHI26] >gi|425779444|gb|EKV17504.1| hypothetical protein PDIP_31590 [Pe…	gi|211904191|emb|AM920438.1|	115	8e-22	Penicillium chrysogenum Wisconsin 54-1255 complete genome, contig Pc00c23	--	--	--	--	--	--	--	--	--	--	--	--	--	--	-	GO:0003676//nucleic acid binding	-
CL1206.Contig2_All	2047	80	3.5341	33	1.2911	gi|425765490|gb|EKV04167.1|	538.5	1e-150	hypothetical protein PDIG_90310 [Penicillium digitatum PHI26] >gi|425768018|gb|EKV06566.1| hypothetical protein PDIG_76730 [Penicillium digitatum PHI26] >gi|425774499|gb|EKV12803.1| hypothetical protein PDIG_41420 [Penicillium digitatum PHI26] >gi|425774819|gb|EKV13118.1| hypothetical protein PDIG_39960 [Penicillium digitatum PHI26] >gi|425779444|gb|EKV17504.1| hypothetical protein PDIP_31590 [Pe…	gi|211904191|emb|AM920438.1|	115	6e-22	Penicillium chrysogenum Wisconsin 54-1255 complete genome, contig Pc00c23	--	--	--	--	--	--	--	--	--	--	--	--	--	--	-	GO:0003676//nucleic acid binding	-
CL1207.Contig1_All	387	2	0.4673	10	2.0694	gi|255943421|ref|XP_002562479.1|	79.7	1e-13	hypothetical protein [Penicillium chrysogenum Wisconsin 54-1255] >gi|211587212|emb|CAP94876.1| hypothetical protein Pc18g06520 [Penicillium chrysogenum Wisconsin 54-1255]	--	--	--	--	--	--	--	--	--	--	--	--	--	--	--	--	--	--	-	-	-
CL1207.Contig2_All	513	6	1.0576	32	4.9956	gi|255934991|ref|XP_002558522.1|	83.6	1e-14	hypothetical protein [Penicillium chrysogenum Wisconsin 54-1255] >gi|211583142|emb|CAP91144.1| hypothetical protein Pc13g00750 [Penicillium chrysogenum Wisconsin 54-1255]	--	--	--	--	--	--	--	--	--	--	--	--	--	--	--	--	--	--	-	-	-
CL1207.Contig3_All	713	12	1.5219	30	3.3696	gi|255934991|ref|XP_002558522.1|	83.6	2e-14	hypothetical protein [Penicillium chrysogenum Wisconsin 54-1255] >gi|211583142|emb|CAP91144.1| hypothetical protein Pc13g00750 [Penicillium chrysogenum Wisconsin 54-1255]	--	--	--	--	--	--	--	--	--	--	--	--	--	--	--	--	--	--	-	-	-
CL1207.Contig4_All	695	14	1.8216	22	2.5351	gi|255934991|ref|XP_002558522.1|	83.6	2e-14	hypothetical protein [Penicillium chrysogenum Wisconsin 54-1255] >gi|211583142|emb|CAP91144.1| hypothetical protein Pc13g00750 [Penicillium chrysogenum Wisconsin 54-1255]	--	--	--	--	--	--	--	--	--	--	--	--	--	--	--	--	--	--	-	-	-
CL1208.Contig1_All	2943	69	2.1201	238	6.4765	gi|425778619|gb|EKV16737.1|	1130.9	0	Cystathionine gamma-synthase, putative [Penicillium digitatum PHI26] >gi|425784175|gb|EKV21968.1| Cystathionine gamma-synthase, putative [Penicillium digitatum Pd1]	gi|211587300|emb|AM920435.1|	1598	0	Penicillium chrysogenum Wisconsin 54-1255 complete genome, contig Pc00c20	sp|P38675|MET7_NEUCR	553	2e-156	Cystathionine gamma-synthase OS=Neurospora crassa (strain ATCC 24698 / 74-OR23-1A / CBS 708.71 / DSM 1257 / FGSC 987) GN=met-7 PE=3 SV=3	SPBC15D4.09c	484	4e-136	COG0626	Cystathionine beta-lyases/cystathionine gamma-synthases	K01739	0	1053	pcs:Pc20g08350	cystathionine gamma-synthase [EC:2.5.1.48]	GO:0008152//metabolic process	GO:0003962//cystathionine gamma-synthase activity;GO:0030170//pyridoxal phosphate binding	-
CL1208.Contig2_All	3090	90	2.6338	105	2.7213	gi|425778619|gb|EKV16737.1|	81.3	1e-12	Cystathionine gamma-synthase, putative [Penicillium digitatum PHI26] >gi|425784175|gb|EKV21968.1| Cystathionine gamma-synthase, putative [Penicillium digitatum Pd1]	gi|211587300|emb|AM920435.1|	1598	0	Penicillium chrysogenum Wisconsin 54-1255 complete genome, contig Pc00c20	sp|P38675|MET7_NEUCR	538	5e-154	Cystathionine gamma-synthase OS=Neurospora crassa (strain ATCC 24698 / 74-OR23-1A / CBS 708.71 / DSM 1257 / FGSC 987) GN=met-7 PE=3 SV=3	SPBC15D4.09c	474	3e-133	COG0626	Cystathionine beta-lyases/cystathionine gamma-synthases	K01739	0	1012	pcs:Pc20g08350	cystathionine gamma-synthase [EC:2.5.1.48]	GO:0008152//metabolic process	GO:0003962//cystathionine gamma-synthase activity;GO:0030170//pyridoxal phosphate binding	-
CL1209.Contig1_All	994	119	10.8258	167	13.455	gi|425781810|gb|EKV19754.1|	543.1	2e-152	Peptidyl-prolyl cis-trans isomerase B [Penicillium digitatum PHI26] >gi|425782978|gb|EKV20855.1| Peptidyl-prolyl cis-trans isomerase B [Penicillium digitatum Pd1]	gi|317146132|ref|XM_001821263.2|	291	2e-75	Aspergillus oryzae RIB40 peptidyl-prolyl cis-trans isomerase B, mRNA	sp|Q4WP12|PPIB_ASPFU	336	1e-91	Peptidyl-prolyl cis-trans isomerase B OS=Neosartorya fumigata (strain ATCC MYA-4609 / Af293 / CBS 101355 / FGSC A1100) GN=cpr2 PE=3 SV=1	YDR304c	216	4e-56	COG0652	Peptidyl-prolyl cis-trans isomerase (rotamase) - cyclophilin family	K03768	1e-131	471	pcs:Pc22g19060	peptidyl-prolyl cis-trans isomerase B (cyclophilin B) [EC:5.2.1.8]	GO:0006457//protein folding;GO:0000413//protein peptidyl-prolyl isomerization	GO:0042277//peptide binding;GO:0003755//peptidyl-prolyl cis-trans isomerase activity	GO:0005788//endoplasmic reticulum lumen
CL1209.Contig2_All	1086	431	35.888	913	67.3277	gi|425781810|gb|EKV19754.1|	129.4	9e-147	Peptidyl-prolyl cis-trans isomerase B [Penicillium digitatum PHI26] >gi|425782978|gb|EKV20855.1| Peptidyl-prolyl cis-trans isomerase B [Penicillium digitatum Pd1]	gi|211591067|emb|AM920437.1|	448	1e-122	Penicillium chrysogenum Wisconsin 54-1255 complete genome, contig Pc00c22	sp|Q4WP12|PPIB_ASPFU	340	7e-93	Peptidyl-prolyl cis-trans isomerase B OS=Neosartorya fumigata (strain ATCC MYA-4609 / Af293 / CBS 101355 / FGSC A1100) GN=cpr2 PE=3 SV=1	YDR304c	216	7e-56	COG0652	Peptidyl-prolyl cis-trans isomerase (rotamase) - cyclophilin family	K03768	2e-127	391	pcs:Pc22g19060	peptidyl-prolyl cis-trans isomerase B (cyclophilin B) [EC:5.2.1.8]	GO:0006457//protein folding;GO:0000413//protein peptidyl-prolyl isomerization	GO:0042277//peptide binding;GO:0003755//peptidyl-prolyl cis-trans isomerase activity	GO:0005788//endoplasmic reticulum lumen
CL1209.Contig3_All	252	0	0	20	6.356	gi|255950084|ref|XP_002565809.1|	117.1	9e-25	Pc22g19060 [Penicillium chrysogenum Wisconsin 54-1255] >gi|211592826|emb|CAP99194.1| Pc22g19060 [Penicillium chrysogenum Wisconsin 54-1255]	gi|211591067|emb|AM920437.1|	500	1e-138	Penicillium chrysogenum Wisconsin 54-1255 complete genome, contig Pc00c22	--	--	--	--	--	--	--	--	--	K03768	2e-25	117	pcs:Pc22g19060	peptidyl-prolyl cis-trans isomerase B (cyclophilin B) [EC:5.2.1.8]	GO:0006457//protein folding;GO:0000413//protein peptidyl-prolyl isomerization	GO:0003755//peptidyl-prolyl cis-trans isomerase activity	-
CL1209.Contig4_All	1018	153	13.5908	228	17.9366	gi|425781810|gb|EKV19754.1|	535.8	3e-150	Peptidyl-prolyl cis-trans isomerase B [Penicillium digitatum PHI26] >gi|425782978|gb|EKV20855.1| Peptidyl-prolyl cis-trans isomerase B [Penicillium digitatum Pd1]	gi|317146132|ref|XM_001821263.2|	291	2e-75	Aspergillus oryzae RIB40 peptidyl-prolyl cis-trans isomerase B, mRNA	sp|Q4WP12|PPIB_ASPFU	340	7e-93	Peptidyl-prolyl cis-trans isomerase B OS=Neosartorya fumigata (strain ATCC MYA-4609 / Af293 / CBS 101355 / FGSC A1100) GN=cpr2 PE=3 SV=1	YDR304c	216	5e-56	COG0652	Peptidyl-prolyl cis-trans isomerase (rotamase) - cyclophilin family	K03768	1e-130	468	pcs:Pc22g19060	peptidyl-prolyl cis-trans isomerase B (cyclophilin B) [EC:5.2.1.8]	GO:0006457//protein folding;GO:0000413//protein peptidyl-prolyl isomerization	GO:0042277//peptide binding;GO:0003755//peptidyl-prolyl cis-trans isomerase activity	GO:0005788//endoplasmic reticulum lumen
CL121.Contig1_All	2116	157	6.7094	21	0.7948	gi|425767700|gb|EKV06266.1|	67.4	1e-08	GTP-binding protein [Penicillium digitatum PHI26] >gi|425780395|gb|EKV18402.1| GTP-binding protein [Penicillium digitatum Pd1]	gi|211583076|emb|AM920428.1|	400	1e-108	Penicillium chrysogenum Wisconsin 54-1255 complete genome, contig Pc00c13	sp|O94362|YHOF_SCHPO	462	2e-129	Uncharacterized GTP-binding protein C428.15 OS=Schizosaccharomyces pombe (strain 972 / ATCC 24843) GN=SPBC428.15 PE=3 SV=1	SPBC428.15	462	8e-130	COG0012	Predicted GTPase, probable translation factor	K06942	0	738	pcs:Pc13g12540		-	GO:0005525//GTP binding	GO:0005737//cytoplasm
CL121.Contig2_All	1976	218	9.9763	44	1.7833	gi|425767700|gb|EKV06266.1|	833.2	0	GTP-binding protein [Penicillium digitatum PHI26] >gi|425780395|gb|EKV18402.1| GTP-binding protein [Penicillium digitatum Pd1]	gi|211583076|emb|AM920428.1|	313	1e-81	Penicillium chrysogenum Wisconsin 54-1255 complete genome, contig Pc00c13	sp|O94362|YHOF_SCHPO	516	1e-145	Uncharacterized GTP-binding protein C428.15 OS=Schizosaccharomyces pombe (strain 972 / ATCC 24843) GN=SPBC428.15 PE=3 SV=1	SPBC428.15	516	4e-146	COG0012	Predicted GTPase, probable translation factor	K06942	0	792	pcs:Pc13g12540		-	GO:0005525//GTP binding	GO:0005737//cytoplasm
CL1210.Contig1_All	360	0	0	2	0.4449	gi|425770029|gb|EKV08504.1|	188	4e-46	DNA-binding protein HGH1, putative [Penicillium digitatum Pd1] >gi|425771720|gb|EKV10157.1| DNA-binding protein HGH1, putative [Penicillium digitatum PHI26]	gi|211584616|emb|AM920429.1|	163	5e-37	Penicillium chrysogenum Wisconsin 54-1255 complete genome, contig Pc00c14	sp|P48362|HGH1_YEAST	63.2	4e-10	FAM203 family protein HGH1 OS=Saccharomyces cerevisiae (strain ATCC 204508 / S288c) GN=HGH1 PE=1 SV=2	--	--	--	--	--	--	--	--	--	--	-	GO:0003677//DNA binding	-
CL1210.Contig2_All	1185	143	10.9124	143	9.6643	gi|425770029|gb|EKV08504.1|	709.5	0	DNA-binding protein HGH1, putative [Penicillium digitatum Pd1] >gi|425771720|gb|EKV10157.1| DNA-binding protein HGH1, putative [Penicillium digitatum PHI26]	gi|211584616|emb|AM920429.1|	930	0	Penicillium chrysogenum Wisconsin 54-1255 complete genome, contig Pc00c14	sp|Q10498|F203A_SCHPO	330	1e-89	FAM203 family protein C1020.12c OS=Schizosaccharomyces pombe (strain 972 / ATCC 24843) GN=SPAC26F1.12c PE=3 SV=1	--	--	--	--	--	--	--	--	--	--	-	GO:0003677//DNA binding	-
CL1211.Contig1_All	269	20	6.7232	7	2.084	gi|425774621|gb|EKV12923.1|	65.1	2e-27	hypothetical protein PDIP_51080 [Penicillium digitatum Pd1]	--	--	--	--	--	--	--	--	--	--	--	--	--	--	--	--	--	--	-	-	-
CL1211.Contig2_All	218	3	1.2444	5	1.8368	gi|425774621|gb|EKV12923.1|	56.6	5e-31	hypothetical protein PDIP_51080 [Penicillium digitatum Pd1]	--	--	--	--	--	--	--	--	--	--	--	--	--	--	--	--	--	--	-	-	-
CL1212.Contig1_All	661	11	1.5048	2	0.2423	gi|425765957|gb|EKV04597.1|	292.7	2e-77	hypothetical protein PDIP_86850 [Penicillium digitatum Pd1]	--	--	--	--	sp|D7UQ40|SOL5_ALTSO	63.2	1e-09	Bifunctional solanapyrone synthase OS=Alternaria solani GN=sol5 PE=1 SV=1	--	--	--	--	--	K00309	3e-09	64.3	afm:AFUA_6G14050	[EC:1.5.3.-]	-	GO:0016491//oxidoreductase activity;GO:0005488//binding	-
CL1212.Contig2_All	1841	707	34.727	138	6.0031	gi|425765957|gb|EKV04597.1|	997.7	0	hypothetical protein PDIP_86850 [Penicillium digitatum Pd1]	gi|389643391|ref|XM_003719280.1|	63.9	2e-06	Magnaporthe oryzae 70-15 FAD binding domain-containing protein (MGG_01941) mRNA, complete cds	sp|D7UQ40|SOL5_ALTSO	196	3e-49	Bifunctional solanapyrone synthase OS=Alternaria solani GN=sol5 PE=1 SV=1	mlr6875	100	8e-21	COG0277	FAD/FMN-containing dehydrogenases	K00309	9e-44	181	afm:AFUA_7G01560	[EC:1.5.3.-]	-	GO:0016491//oxidoreductase activity;GO:0005488//binding	-
CL1213.Contig1_All	2283	4619	182.955	7441	261.023	gi|425773181|gb|EKV11550.1|	1119.4	0	Heat shock protein (Sti1), putative [Penicillium digitatum Pd1] >gi|425778784|gb|EKV16889.1| Heat shock protein (Sti1), putative [Penicillium digitatum PHI26]	gi|211588786|emb|AM920436.1|	1661	0	Penicillium chrysogenum Wisconsin 54-1255 complete genome, contig Pc00c21	sp|Q9USI5|STI1_SCHPO	598	5e-170	Heat shock protein sti1 homolog OS=Schizosaccharomyces pombe (strain 972 / ATCC 24843) GN=sti1 PE=3 SV=1	SPAC17G6.19c	105	3e-22	COG0457	FOG: TPR repeat	K09553	0	1078	pcs:Pc21g12770	stress-induced-phosphoprotein 1	GO:0006950//response to stress	-	-
CL1214.Contig1_All	1354	5	0.3339	12	0.7098	gi|425771783|gb|EKV10219.1|	496.9	3e-138	Dienelactone hydrolase family protein [Penicillium digitatum Pd1] >gi|425777207|gb|EKV15391.1| Dienelactone hydrolase family protein [Penicillium digitatum PHI26]	gi|211591067|emb|AM920437.1|	682	0	Penicillium chrysogenum Wisconsin 54-1255 complete genome, contig Pc00c22	sp|O14359|YB4E_SCHPO	157	9e-38	Uncharacterized AIM2 family protein C30D10.14 OS=Schizosaccharomyces pombe (strain 972 / ATCC 24843) GN=SPBC30D10.14 PE=3 SV=1	SPBC30D10.14	157	3e-38	COG0412	Dienelactone hydrolase and related enzymes	K01061	7e-75	284	mgr:MGG_02570	carboxymethylenebutenolidase [EC:3.1.1.45]	-	GO:0016787//hydrolase activity	-
CL1214.Contig2_All	1290	2	0.1402	0	0	gi|425771783|gb|EKV10219.1|	496.9	2e-138	Dienelactone hydrolase family protein [Penicillium digitatum Pd1] >gi|425777207|gb|EKV15391.1| Dienelactone hydrolase family protein [Penicillium digitatum PHI26]	gi|211591067|emb|AM920437.1|	682	0	Penicillium chrysogenum Wisconsin 54-1255 complete genome, contig Pc00c22	sp|O14359|YB4E_SCHPO	157	8e-38	Uncharacterized AIM2 family protein C30D10.14 OS=Schizosaccharomyces pombe (strain 972 / ATCC 24843) GN=SPBC30D10.14 PE=3 SV=1	SPBC30D10.14	157	3e-38	COG0412	Dienelactone hydrolase and related enzymes	K01061	6e-75	284	mgr:MGG_02570	carboxymethylenebutenolidase [EC:3.1.1.45]	-	GO:0016787//hydrolase activity	-
CL1214.Contig3_All	1286	6	0.4219	3	0.1868	gi|425771783|gb|EKV10219.1|	517.7	1e-144	Dienelactone hydrolase family protein [Penicillium digitatum Pd1] >gi|425777207|gb|EKV15391.1| Dienelactone hydrolase family protein [Penicillium digitatum PHI26]	gi|211591067|emb|AM920437.1|	682	0	Penicillium chrysogenum Wisconsin 54-1255 complete genome, contig Pc00c22	sp|O14359|YB4E_SCHPO	157	8e-38	Uncharacterized AIM2 family protein C30D10.14 OS=Schizosaccharomyces pombe (strain 972 / ATCC 24843) GN=SPBC30D10.14 PE=3 SV=1	SPBC30D10.14	157	3e-38	COG0412	Dienelactone hydrolase and related enzymes	K01061	2e-79	299	mgr:MGG_02570	carboxymethylenebutenolidase [EC:3.1.1.45]	-	GO:0016787//hydrolase activity	-
CL1214.Contig4_All	1222	58	4.292	30	1.9661	gi|425771783|gb|EKV10219.1|	517.7	1e-144	Dienelactone hydrolase family protein [Penicillium digitatum Pd1] >gi|425777207|gb|EKV15391.1| Dienelactone hydrolase family protein [Penicillium digitatum PHI26]	gi|211591067|emb|AM920437.1|	682	0	Penicillium chrysogenum Wisconsin 54-1255 complete genome, contig Pc00c22	sp|O14359|YB4E_SCHPO	157	8e-38	Uncharacterized AIM2 family protein C30D10.14 OS=Schizosaccharomyces pombe (strain 972 / ATCC 24843) GN=SPBC30D10.14 PE=3 SV=1	SPBC30D10.14	157	3e-38	COG0412	Dienelactone hydrolase and related enzymes	K01061	2e-79	299	mgr:MGG_02570	carboxymethylenebutenolidase [EC:3.1.1.45]	-	GO:0016787//hydrolase activity	-
CL1214.Contig5_All	1352	4	0.2675	2	0.1185	gi|425771783|gb|EKV10219.1|	504.6	1e-140	Dienelactone hydrolase family protein [Penicillium digitatum Pd1] >gi|425777207|gb|EKV15391.1| Dienelactone hydrolase family protein [Penicillium digitatum PHI26]	gi|211591067|emb|AM920437.1|	769	0	Penicillium chrysogenum Wisconsin 54-1255 complete genome, contig Pc00c22	sp|O14359|YB4E_SCHPO	145	6e-34	Uncharacterized AIM2 family protein C30D10.14 OS=Schizosaccharomyces pombe (strain 972 / ATCC 24843) GN=SPBC30D10.14 PE=3 SV=1	SPBC30D10.14	145	2e-34	COG0412	Dienelactone hydrolase and related enzymes	K01061	2e-75	286	mgr:MGG_02570	carboxymethylenebutenolidase [EC:3.1.1.45]	-	GO:0016787//hydrolase activity	-
CL1214.Contig6_All	1417	67	4.2757	39	2.2042	gi|425771783|gb|EKV10219.1|	52.8	3e-128	Dienelactone hydrolase family protein [Penicillium digitatum Pd1] >gi|425777207|gb|EKV15391.1| Dienelactone hydrolase family protein [Penicillium digitatum PHI26]	gi|211591067|emb|AM920437.1|	912	0	Penicillium chrysogenum Wisconsin 54-1255 complete genome, contig Pc00c22	sp|O14359|YB4E_SCHPO	139	5e-32	Uncharacterized AIM2 family protein C30D10.14 OS=Schizosaccharomyces pombe (strain 972 / ATCC 24843) GN=SPBC30D10.14 PE=3 SV=1	SPBC30D10.14	139	2e-32	COG0412	Dienelactone hydrolase and related enzymes	K01061	4e-65	239	mgr:MGG_02570	carboxymethylenebutenolidase [EC:3.1.1.45]	-	GO:0016787//hydrolase activity	-
CL1215.Contig1_All	1172	42	3.2406	17	1.1616	--	--	--	--	--	--	--	--	--	--	--	--	--	--	--	--	--	--	--	--	--	--	-	-	-
CL1215.Contig2_All	1251	24	1.7348	35	2.2406	--	--	--	--	--	--	--	--	--	--	--	--	--	--	--	--	--	--	--	--	--	--	-	-	-
CL1216.Contig1_All	1835	47	2.3161	14	0.611	gi|425765586|gb|EKV04257.1|	869.4	0	GTP cyclohydrolase-2 [Penicillium digitatum PHI26] >gi|425783519|gb|EKV21365.1| GTP cyclohydrolase-2 [Penicillium digitatum Pd1]	gi|211587300|emb|AM920435.1|	1275	0	Penicillium chrysogenum Wisconsin 54-1255 complete genome, contig Pc00c20	sp|Q9US41|URG1_SCHPO	576	2e-163	Uracil-regulated protein 1 OS=Schizosaccharomyces pombe (strain 972 / ATCC 24843) GN=urg1 PE=2 SV=1	SPAC1002.19	576	5e-164	COG0807	GTP cyclohydrolase II	K14652	2e-13	80.9	sgy:Sgly_1800	3,4-dihydroxy 2-butanone 4-phosphate synthase / GTP cyclohydrolase II [EC:4.1.99.12 3.5.4.25]	GO:0009231//riboflavin biosynthetic process	GO:0003935//GTP cyclohydrolase II activity;GO:0016829//lyase activity	-
CL1216.Contig2_All	1948	10	0.4642	1	0.0411	gi|425765586|gb|EKV04257.1|	875.5	0	GTP cyclohydrolase-2 [Penicillium digitatum PHI26] >gi|425783519|gb|EKV21365.1| GTP cyclohydrolase-2 [Penicillium digitatum Pd1]	gi|211587300|emb|AM920435.1|	1572	0	Penicillium chrysogenum Wisconsin 54-1255 complete genome, contig Pc00c20	sp|Q9US41|URG1_SCHPO	565	4e-160	Uracil-regulated protein 1 OS=Schizosaccharomyces pombe (strain 972 / ATCC 24843) GN=urg1 PE=2 SV=1	SPAC1002.19	565	1e-160	COG0807	GTP cyclohydrolase II	K14652	1e-11	74.7	sgy:Sgly_1800	3,4-dihydroxy 2-butanone 4-phosphate synthase / GTP cyclohydrolase II [EC:4.1.99.12 3.5.4.25]	GO:0009231//riboflavin biosynthetic process	GO:0003935//GTP cyclohydrolase II activity;GO:0016829//lyase activity	-
CL1216.Contig3_All	1894	5	0.2387	1	0.0423	gi|425765586|gb|EKV04257.1|	886.7	0	GTP cyclohydrolase-2 [Penicillium digitatum PHI26] >gi|425783519|gb|EKV21365.1| GTP cyclohydrolase-2 [Penicillium digitatum Pd1]	gi|211587300|emb|AM920435.1|	1275	0	Penicillium chrysogenum Wisconsin 54-1255 complete genome, contig Pc00c20	sp|Q9US41|URG1_SCHPO	576	2e-163	Uracil-regulated protein 1 OS=Schizosaccharomyces pombe (strain 972 / ATCC 24843) GN=urg1 PE=2 SV=1	SPAC1002.19	576	5e-164	COG0807	GTP cyclohydrolase II	K14652	2e-13	80.9	sgy:Sgly_1800	3,4-dihydroxy 2-butanone 4-phosphate synthase / GTP cyclohydrolase II [EC:4.1.99.12 3.5.4.25]	GO:0009231//riboflavin biosynthetic process	GO:0003935//GTP cyclohydrolase II activity;GO:0016829//lyase activity	-
CL1216.Contig4_All	1889	5	0.2394	1	0.0424	gi|425765586|gb|EKV04257.1|	858.2	0	GTP cyclohydrolase-2 [Penicillium digitatum PHI26] >gi|425783519|gb|EKV21365.1| GTP cyclohydrolase-2 [Penicillium digitatum Pd1]	gi|211587300|emb|AM920435.1|	1568	0	Penicillium chrysogenum Wisconsin 54-1255 complete genome, contig Pc00c20	sp|Q9US41|URG1_SCHPO	565	4e-160	Uracil-regulated protein 1 OS=Schizosaccharomyces pombe (strain 972 / ATCC 24843) GN=urg1 PE=2 SV=1	SPAC1002.19	565	1e-160	COG0807	GTP cyclohydrolase II	K14652	1e-11	74.7	sgy:Sgly_1800	3,4-dihydroxy 2-butanone 4-phosphate synthase / GTP cyclohydrolase II [EC:4.1.99.12 3.5.4.25]	GO:0009231//riboflavin biosynthetic process	GO:0003935//GTP cyclohydrolase II activity;GO:0016829//lyase activity	-
CL1217.Contig1_All	1034	96	8.3956	180	13.9413	--	--	--	--	--	--	--	--	--	--	--	--	--	--	--	--	--	--	--	--	--	--	-	-	-
CL1217.Contig2_All	788	14	1.6066	25	2.5408	--	--	--	--	--	--	--	--	--	--	--	--	--	--	--	--	--	--	--	--	--	--	-	-	-
CL1217.Contig3_All	744	2	0.2431	4	0.4306	--	--	--	--	--	--	--	--	--	--	--	--	--	--	--	--	--	--	--	--	--	--	-	-	-
CL1217.Contig4_All	459	9	1.7731	13	2.2682	--	--	--	--	--	--	--	--	--	--	--	--	--	--	--	--	--	--	--	--	--	--	-	-	-
CL1218.Contig1_All	1001	91	8.2207	57	4.5603	gi|425774289|gb|EKV12598.1|	414.8	9e-114	Nuclear distribution protein RO10, putative [Penicillium digitatum Pd1]	gi|211591067|emb|AM920437.1|	466	1e-128	Penicillium chrysogenum Wisconsin 54-1255 complete genome, contig Pc00c22	--	--	--	--	--	--	--	--	--	--	--	--	--	--	-	-	-
CL1218.Contig2_All	759	2	0.2383	6	0.6331	gi|425774289|gb|EKV12598.1|	266.9	2e-69	Nuclear distribution protein RO10, putative [Penicillium digitatum Pd1]	gi|211591067|emb|AM920437.1|	468	1e-128	Penicillium chrysogenum Wisconsin 54-1255 complete genome, contig Pc00c22	--	--	--	--	--	--	--	--	--	--	--	--	--	--	-	-	-
CL1219.Contig1_All	1589	9	0.5122	11	0.5544	gi|425774690|gb|EKV12991.1|	955.7	0	T-complex protein 1, theta subunit, putative [Penicillium digitatum PHI26] >gi|425780786|gb|EKV18784.1| T-complex protein 1, theta subunit, putative [Penicillium digitatum Pd1]	gi|211591067|emb|AM920437.1|	1806	0	Penicillium chrysogenum Wisconsin 54-1255 complete genome, contig Pc00c22	sp|P78921|TCPQ_SCHPO	582	2e-165	Probable T-complex protein 1 subunit theta OS=Schizosaccharomyces pombe (strain 972 / ATCC 24843) GN=cct8 PE=2 SV=3	YJL008c	533	3e-151	COG0459	Chaperonin GroEL (HSP60 family)	K09500	0	846	act:ACLA_048990	T-complex protein 1 subunit theta	GO:0006457//protein folding	GO:0005524//ATP binding;GO:0051082//unfolded protein binding	GO:0005832//chaperonin-containing T-complex
CL1219.Contig2_All	2204	511	20.9658	509	18.4952	gi|425774690|gb|EKV12991.1|	1155.2	0	T-complex protein 1, theta subunit, putative [Penicillium digitatum PHI26] >gi|425780786|gb|EKV18784.1| T-complex protein 1, theta subunit, putative [Penicillium digitatum Pd1]	gi|211591067|emb|AM920437.1|	1871	0	Penicillium chrysogenum Wisconsin 54-1255 complete genome, contig Pc00c22	sp|P78921|TCPQ_SCHPO	647	0	Probable T-complex protein 1 subunit theta OS=Schizosaccharomyces pombe (strain 972 / ATCC 24843) GN=cct8 PE=2 SV=3	YJL008c	604	2e-172	COG0459	Chaperonin GroEL (HSP60 family)	K09500	0	979	act:ACLA_048990	T-complex protein 1 subunit theta	GO:0006457//protein folding	GO:0005524//ATP binding;GO:0051082//unfolded protein binding	GO:0005832//chaperonin-containing T-complex
CL122.Contig1_All	751	0	0	3	0.3199	gi|425766530|gb|EKV05139.1|	347.8	8e-94	hypothetical protein PDIP_85010 [Penicillium digitatum Pd1] >gi|425775174|gb|EKV13456.1| hypothetical protein PDIG_38380 [Penicillium digitatum PHI26]	gi|211583076|emb|AM920428.1|	377	1e-101	Penicillium chrysogenum Wisconsin 54-1255 complete genome, contig Pc00c13	sp|Q876L2|ARE2_SACBA	100	9e-21	Sterol O-acyltransferase 2 OS=Saccharomyces bayanus GN=ARE2 PE=3 SV=1	ECU10g0300	130	2e-30	COG5056	Acyl-CoA cholesterol acyltransferase	K11155	2e-93	344	pcs:Pc13g04400	diacylglycerol O-acyltransferase 1 [EC:2.3.1.20 2.3.1.75 2.3.1.76]	-	GO:0008374//O-acyltransferase activity	GO:0016021//integral to membrane;GO:0005789//endoplasmic reticulum membrane
CL122.Contig2_All	1827	0	0	0	0	gi|425766530|gb|EKV05139.1|	26.9	0	hypothetical protein PDIP_85010 [Penicillium digitatum Pd1] >gi|425775174|gb|EKV13456.1| hypothetical protein PDIG_38380 [Penicillium digitatum PHI26]	gi|211583076|emb|AM920428.1|	1164	0	Penicillium chrysogenum Wisconsin 54-1255 complete genome, contig Pc00c13	sp|Q876L2|ARE2_SACBA	134	2e-30	Sterol O-acyltransferase 2 OS=Saccharomyces bayanus GN=ARE2 PE=3 SV=1	ECU10g0300	135	3e-31	COG5056	Acyl-CoA cholesterol acyltransferase	K11155	0	824	pcs:Pc13g04400	diacylglycerol O-acyltransferase 1 [EC:2.3.1.20 2.3.1.75 2.3.1.76]	-	GO:0008374//O-acyltransferase activity	GO:0016021//integral to membrane;GO:0005789//endoplasmic reticulum membrane
CL122.Contig3_All	1933	0	0	0	0	gi|425766530|gb|EKV05139.1|	980.3	0	hypothetical protein PDIP_85010 [Penicillium digitatum Pd1] >gi|425775174|gb|EKV13456.1| hypothetical protein PDIG_38380 [Penicillium digitatum PHI26]	gi|211583076|emb|AM920428.1|	1463	0	Penicillium chrysogenum Wisconsin 54-1255 complete genome, contig Pc00c13	sp|Q876L2|ARE2_SACBA	139	7e-32	Sterol O-acyltransferase 2 OS=Saccharomyces bayanus GN=ARE2 PE=3 SV=1	ECU10g0300	148	4e-35	COG5056	Acyl-CoA cholesterol acyltransferase	K11155	0	879	pcs:Pc13g04400	diacylglycerol O-acyltransferase 1 [EC:2.3.1.20 2.3.1.75 2.3.1.76]	-	GO:0008374//O-acyltransferase activity	GO:0016021//integral to membrane;GO:0005789//endoplasmic reticulum membrane
CL122.Contig4_All	1884	0	0	0	0	gi|425766530|gb|EKV05139.1|	26.9	0	hypothetical protein PDIP_85010 [Penicillium digitatum Pd1] >gi|425775174|gb|EKV13456.1| hypothetical protein PDIG_38380 [Penicillium digitatum PHI26]	gi|211583076|emb|AM920428.1|	1172	0	Penicillium chrysogenum Wisconsin 54-1255 complete genome, contig Pc00c13	sp|Q876L2|ARE2_SACBA	134	2e-30	Sterol O-acyltransferase 2 OS=Saccharomyces bayanus GN=ARE2 PE=3 SV=1	ECU10g0300	135	3e-31	COG5056	Acyl-CoA cholesterol acyltransferase	K11155	0	819	pcs:Pc13g04400	diacylglycerol O-acyltransferase 1 [EC:2.3.1.20 2.3.1.75 2.3.1.76]	-	GO:0008374//O-acyltransferase activity	GO:0016021//integral to membrane;GO:0005789//endoplasmic reticulum membrane
CL122.Contig5_All	1990	2	0.0909	10	0.4024	gi|425766530|gb|EKV05139.1|	968.8	0	hypothetical protein PDIP_85010 [Penicillium digitatum Pd1] >gi|425775174|gb|EKV13456.1| hypothetical protein PDIG_38380 [Penicillium digitatum PHI26]	gi|211583076|emb|AM920428.1|	1471	0	Penicillium chrysogenum Wisconsin 54-1255 complete genome, contig Pc00c13	sp|Q876L2|ARE2_SACBA	139	7e-32	Sterol O-acyltransferase 2 OS=Saccharomyces bayanus GN=ARE2 PE=3 SV=1	ECU10g0300	148	4e-35	COG5056	Acyl-CoA cholesterol acyltransferase	K11155	0	874	pcs:Pc13g04400	diacylglycerol O-acyltransferase 1 [EC:2.3.1.20 2.3.1.75 2.3.1.76]	-	GO:0008374//O-acyltransferase activity	GO:0016021//integral to membrane;GO:0005789//endoplasmic reticulum membrane
CL122.Contig6_All	1942	0	0	1	0.0412	gi|425766530|gb|EKV05139.1|	979.2	0	hypothetical protein PDIP_85010 [Penicillium digitatum Pd1] >gi|425775174|gb|EKV13456.1| hypothetical protein PDIG_38380 [Penicillium digitatum PHI26]	gi|211583076|emb|AM920428.1|	1172	0	Penicillium chrysogenum Wisconsin 54-1255 complete genome, contig Pc00c13	sp|Q876L2|ARE2_SACBA	145	7e-34	Sterol O-acyltransferase 2 OS=Saccharomyces bayanus GN=ARE2 PE=3 SV=1	ECU10g0300	157	5e-38	COG5056	Acyl-CoA cholesterol acyltransferase	K11155	0	884	pcs:Pc13g04400	diacylglycerol O-acyltransferase 1 [EC:2.3.1.20 2.3.1.75 2.3.1.76]	-	GO:0008374//O-acyltransferase activity	GO:0016021//integral to membrane;GO:0005789//endoplasmic reticulum membrane
CL122.Contig7_All	1925	24	1.1274	6	0.2496	gi|425766530|gb|EKV05139.1|	990.7	0	hypothetical protein PDIP_85010 [Penicillium digitatum Pd1] >gi|425775174|gb|EKV13456.1| hypothetical protein PDIG_38380 [Penicillium digitatum PHI26]	gi|211583076|emb|AM920428.1|	1164	0	Penicillium chrysogenum Wisconsin 54-1255 complete genome, contig Pc00c13	sp|Q876L2|ARE2_SACBA	145	7e-34	Sterol O-acyltransferase 2 OS=Saccharomyces bayanus GN=ARE2 PE=3 SV=1	ECU10g0300	157	5e-38	COG5056	Acyl-CoA cholesterol acyltransferase	K11155	0	889	pcs:Pc13g04400	diacylglycerol O-acyltransferase 1 [EC:2.3.1.20 2.3.1.75 2.3.1.76]	-	GO:0008374//O-acyltransferase activity	GO:0016021//integral to membrane;GO:0005789//endoplasmic reticulum membrane
CL1220.Contig1_All	1257	19	1.3668	9	0.5734	gi|425768873|gb|EKV07384.1|	696.4	0	Glutathione transferase, putative [Penicillium digitatum PHI26] >gi|425776378|gb|EKV14597.1| Glutathione transferase, putative [Penicillium digitatum Pd1]	gi|211591067|emb|AM920437.1|	504	1e-139	Penicillium chrysogenum Wisconsin 54-1255 complete genome, contig Pc00c22	sp|P45207|SSPA_HAEIN	73.2	3e-12	Stringent starvation protein A homolog OS=Haemophilus influenzae (strain ATCC 51907 / DSM 11121 / KW20 / Rd) GN=sspA PE=1 SV=1	NMB1953	79.3	1e-14	COG0625	Glutathione S-transferase	K00799	1e-56	223	uma:UM01870.1	glutathione S-transferase [EC:2.5.1.18]	-	GO:0016740//transferase activity	-
CL1220.Contig2_All	1365	30	1.9874	23	1.3494	gi|425768873|gb|EKV07384.1|	733.8	0	Glutathione transferase, putative [Penicillium digitatum PHI26] >gi|425776378|gb|EKV14597.1| Glutathione transferase, putative [Penicillium digitatum Pd1]	gi|211591067|emb|AM920437.1|	785	0	Penicillium chrysogenum Wisconsin 54-1255 complete genome, contig Pc00c22	--	--	--	--	NMB1953	61.6	3e-09	COG0625	Glutathione S-transferase	K00799	1e-51	207	uma:UM01870.1	glutathione S-transferase [EC:2.5.1.18]	-	-	-
CL1220.Contig3_All	1248	4	0.2898	2	0.1283	gi|425768873|gb|EKV07384.1|	688.3	0	Glutathione transferase, putative [Penicillium digitatum PHI26] >gi|425776378|gb|EKV14597.1| Glutathione transferase, putative [Penicillium digitatum Pd1]	gi|211591067|emb|AM920437.1|	541	1e-150	Penicillium chrysogenum Wisconsin 54-1255 complete genome, contig Pc00c22	sp|P45207|SSPA_HAEIN	67	2e-10	Stringent starvation protein A homolog OS=Haemophilus influenzae (strain ATCC 51907 / DSM 11121 / KW20 / Rd) GN=sspA PE=1 SV=1	NMB1953	71.2	3e-12	COG0625	Glutathione S-transferase	K00799	1e-53	213	uma:UM01870.1	glutathione S-transferase [EC:2.5.1.18]	-	-	-
CL1220.Contig4_All	1133	16	1.277	28	1.9792	gi|425768873|gb|EKV07384.1|	85.1	7e-139	Glutathione transferase, putative [Penicillium digitatum PHI26] >gi|425776378|gb|EKV14597.1| Glutathione transferase, putative [Penicillium digitatum Pd1]	gi|211591067|emb|AM920437.1|	541	1e-150	Penicillium chrysogenum Wisconsin 54-1255 complete genome, contig Pc00c22	sp|P45207|SSPA_HAEIN	67	2e-10	Stringent starvation protein A homolog OS=Haemophilus influenzae (strain ATCC 51907 / DSM 11121 / KW20 / Rd) GN=sspA PE=1 SV=1	HI1441	67	6e-11	COG0625	Glutathione S-transferase	K00799	2e-47	180	uma:UM01870.1	glutathione S-transferase [EC:2.5.1.18]	-	GO:0016740//transferase activity	-
CL1221.Contig1_All	3245	1821	50.7454	1615	39.8575	gi|425768436|gb|EKV06959.1|	1752.3	0	Coatomer subunit gamma [Penicillium digitatum Pd1] >gi|425770296|gb|EKV08769.1| Coatomer subunit gamma [Penicillium digitatum PHI26]	gi|211586580|emb|AM920433.1|	1861	0	Penicillium chrysogenum Wisconsin 54-1255 complete genome, contig Pc00c18	sp|P87140|COPG_SCHPO	818	0	Probable coatomer subunit gamma OS=Schizosaccharomyces pombe (strain 972 / ATCC 24843) GN=sec21 PE=1 SV=1	SPAC57A7.10c	818	0	COG5240	Vesicle coat complex COPI, gamma subunit	K12392	2e-11	75.1	pti:PHATRDRAFT_bd1735	AP-1 complex subunit beta-1	GO:0016192//vesicle-mediated transport;GO:0006886//intracellular protein transport	GO:0005198//structural molecule activity	GO:0030126//COPI vesicle coat
CL1222.Contig1_All	2188	622	25.7066	167	6.1125	gi|425773741|gb|EKV12075.1|	1225.7	0	Transcriptional repressor TupA/RocA, putative [Penicillium digitatum PHI26] >gi|425782302|gb|EKV20221.1| Transcriptional repressor TupA/RocA, putative [Penicillium digitatum Pd1]	gi|211581525|emb|AM920427.1|	716	0	Penicillium chrysogenum Wisconsin 54-1255 complete genome, contig Pc00c12	sp|P78706|RCO1_NEUCR	655	0	Transcriptional repressor rco-1 OS=Neurospora crassa (strain ATCC 24698 / 74-OR23-1A / CBS 708.71 / DSM 1257 / FGSC 987) GN=rco-1 PE=4 SV=2	all0438_2	192	2e-48	COG2319	FOG: WD40 repeat	K06666	0	1221	pcs:Pc12g04590	glucose repression regulatory protein TUP1	-	-	-
CL1222.Contig2_All	2038	190	8.4305	47	1.8469	gi|425773741|gb|EKV12075.1|	1098.2	0	Transcriptional repressor TupA/RocA, putative [Penicillium digitatum PHI26] >gi|425782302|gb|EKV20221.1| Transcriptional repressor TupA/RocA, putative [Penicillium digitatum Pd1]	gi|211581525|emb|AM920427.1|	720	0	Penicillium chrysogenum Wisconsin 54-1255 complete genome, contig Pc00c12	sp|P78706|RCO1_NEUCR	627	7e-179	Transcriptional repressor rco-1 OS=Neurospora crassa (strain ATCC 24698 / 74-OR23-1A / CBS 708.71 / DSM 1257 / FGSC 987) GN=rco-1 PE=4 SV=2	all0438_2	192	1e-48	COG2319	FOG: WD40 repeat	K06666	0	1093	pcs:Pc12g04590	glucose repression regulatory protein TUP1	-	-	-
CL1223.Contig1_All	910	13	1.2918	19	1.6721	gi|425766492|gb|EKV05101.1|	156.4	2e-143	Pyridoxine [Penicillium digitatum Pd1] >gi|425775338|gb|EKV13616.1| Pyridoxine [Penicillium digitatum PHI26]	gi|211583076|emb|AM920428.1|	1025	0	Penicillium chrysogenum Wisconsin 54-1255 complete genome, contig Pc00c13	sp|A9B890|PDXT_HERA2	94.7	3e-31	Glutamine amidotransferase subunit PdxT OS=Herpetosiphon aurantiacus (strain ATCC 23779 / DSM 785) GN=pdxT PE=3 SV=1	YMR095c	72	7e-28	COG0311	Predicted glutamine amidotransferase involved in pyridoxine biosynthesis	K08681	4e-135	360	pcs:Pc13g04060	glutamine amidotransferase [EC:2.6.-.-]	GO:0006541//glutamine metabolic process	GO:0016757//transferase activity, transferring glycosyl groups	-
CL1223.Contig2_All	815	13	1.4424	6	0.5896	gi|425766492|gb|EKV05101.1|	530.4	1e-148	Pyridoxine [Penicillium digitatum Pd1] >gi|425775338|gb|EKV13616.1| Pyridoxine [Penicillium digitatum PHI26]	gi|211583076|emb|AM920428.1|	729	0	Penicillium chrysogenum Wisconsin 54-1255 complete genome, contig Pc00c13	sp|A1SJA2|PDXT_NOCSJ	145	2e-34	Glutamine amidotransferase subunit PdxT OS=Nocardioides sp. (strain BAA-499 / JS614) GN=pdxT PE=3 SV=1	YMR095c	136	4e-32	COG0311	Predicted glutamine amidotransferase involved in pyridoxine biosynthesis	K08681	2e-140	501	pcs:Pc13g04060	glutamine amidotransferase [EC:2.6.-.-]	GO:0006541//glutamine metabolic process	GO:0016757//transferase activity, transferring glycosyl groups	-
CL1224.Contig1_All	764	213	25.2109	13	1.3627	gi|425770027|gb|EKV08502.1|	277.7	1e-72	Fatty acid synthase alpha subunit FasA [Penicillium digitatum Pd1] >gi|425771718|gb|EKV10155.1| Fatty acid synthase alpha subunit FasA [Penicillium digitatum PHI26]	gi|211584616|emb|AM920429.1|	892	0	Penicillium chrysogenum Wisconsin 54-1255 complete genome, contig Pc00c14	sp|P15368|FAS2_PENPA	255	1e-67	Fatty acid synthase subunit alpha OS=Penicillium patulum GN=FAS2 PE=3 SV=1	YPL231w_1	142	6e-34	COG0331	(acyl-carrier-protein) S-malonyltransferase	K00667	5e-69	263	pcs:Pc14g00750	fatty acid synthase subunit alpha, fungi type [EC:2.3.1.86]	GO:0006633//fatty acid biosynthetic process;GO:0009059//macromolecule biosynthetic process	GO:0004321//fatty-acyl-CoA synthase activity;GO:0008897//holo-[acyl-carrier-protein] synthase activity;GO:0004316//3-oxoacyl-[acyl-carrier-protein] reductase (NADPH) activity;GO:0004315//3-oxoacyl-[acyl-carrier-protein] synthase activity;GO:0000287//magnesium ion binding;GO:0000166//nucleotide binding	GO:0005835//fatty acid synthase complex;GO:0005739//mitochondrion
CL1224.Contig2_All	5421	12570	209.68	2114	31.2305	gi|425770027|gb|EKV08502.1|	3390.9	0	Fatty acid synthase alpha subunit FasA [Penicillium digitatum Pd1] >gi|425771718|gb|EKV10155.1| Fatty acid synthase alpha subunit FasA [Penicillium digitatum PHI26]	gi|211584616|emb|AM920429.1|	6429	0	Penicillium chrysogenum Wisconsin 54-1255 complete genome, contig Pc00c14	sp|P15368|FAS2_PENPA	3281	0	Fatty acid synthase subunit alpha OS=Penicillium patulum GN=FAS2 PE=3 SV=1	SPAC4A8.11c_2	1382	0	COG4982	3-oxoacyl-[acyl-carrier protein] reductase	K00667	0	3307	pcs:Pc14g00750	fatty acid synthase subunit alpha, fungi type [EC:2.3.1.86]	GO:0006633//fatty acid biosynthetic process;GO:0009059//macromolecule biosynthetic process	GO:0004321//fatty-acyl-CoA synthase activity;GO:0008897//holo-[acyl-carrier-protein] synthase activity;GO:0004316//3-oxoacyl-[acyl-carrier-protein] reductase (NADPH) activity;GO:0004315//3-oxoacyl-[acyl-carrier-protein] synthase activity;GO:0000287//magnesium ion binding;GO:0000166//nucleotide binding	GO:0005835//fatty acid synthase complex;GO:0005739//mitochondrion
CL1225.Contig1_All	1147	12	0.9461	4	0.2793	gi|425781936|gb|EKV19870.1|	295.8	8e-78	hypothetical protein PDIG_00370 [Penicillium digitatum PHI26] >gi|425783975|gb|EKV21786.1| hypothetical protein PDIP_02630 [Penicillium digitatum Pd1]	gi|211587300|emb|AM920435.1|	270	9e-69	Penicillium chrysogenum Wisconsin 54-1255 complete genome, contig Pc00c20	--	--	--	--	--	--	--	--	--	--	--	--	--	--	-	-	-
CL1225.Contig2_All	1244	78	5.6699	72	4.6352	gi|425781936|gb|EKV19870.1|	345.5	1e-92	hypothetical protein PDIG_00370 [Penicillium digitatum PHI26] >gi|425783975|gb|EKV21786.1| hypothetical protein PDIP_02630 [Penicillium digitatum Pd1]	gi|211587300|emb|AM920435.1|	270	1e-68	Penicillium chrysogenum Wisconsin 54-1255 complete genome, contig Pc00c20	--	--	--	--	--	--	--	--	--	--	--	--	--	--	-	-	-
CL1226.Contig1_All	884	112	11.4569	64	5.798	gi|425768237|gb|EKV06767.1|	411.4	8e-113	N-acetyltransferase, putative [Penicillium digitatum Pd1] >gi|425770407|gb|EKV08880.1| N-acetyltransferase, putative [Penicillium digitatum PHI26]	gi|211581525|emb|AM920427.1|	385	1e-103	Penicillium chrysogenum Wisconsin 54-1255 complete genome, contig Pc00c12	--	--	--	--	--	--	--	--	--	--	--	--	--	--	-	GO:0008080//N-acetyltransferase activity	-
CL1226.Contig2_All	506	1	0.1787	3	0.4748	gi|425768237|gb|EKV06767.1|	329.7	9e-89	N-acetyltransferase, putative [Penicillium digitatum Pd1] >gi|425770407|gb|EKV08880.1| N-acetyltransferase, putative [Penicillium digitatum PHI26]	gi|211581525|emb|AM920427.1|	394	1e-106	Penicillium chrysogenum Wisconsin 54-1255 complete genome, contig Pc00c12	--	--	--	--	--	--	--	--	--	--	--	--	--	--	-	GO:0008080//N-acetyltransferase activity	-
CL1227.Contig1_All	1533	56	3.3033	29	1.515	gi|425781586|gb|EKV19542.1|	626.7	3e-177	Ras guanine-nucleotide exchange protein, putative [Penicillium digitatum PHI26] >gi|425782834|gb|EKV20718.1| Ras guanine-nucleotide exchange protein, putative [Penicillium digitatum Pd1]	gi|211591067|emb|AM920437.1|	692	0	Penicillium chrysogenum Wisconsin 54-1255 complete genome, contig Pc00c22	sp|Q6CVE9|MYO1_KLULA	52	8e-06	Myosin-1 OS=Kluyveromyces lactis (strain ATCC 8585 / CBS 2359 / DSM 70799 / NBRC 1267 / NRRL Y-1140 / WM37) GN=MYO1 PE=3 SV=1	--	--	--	--	--	--	--	--	--	--	GO:0051056//regulation of small GTPase mediated signal transduction	GO:0005085//guanyl-nucleotide exchange factor activity	GO:0005622//intracellular
CL1227.Contig2_All	1667	25	1.3561	57	2.7384	gi|425781586|gb|EKV19542.1|	626.7	3e-177	Ras guanine-nucleotide exchange protein, putative [Penicillium digitatum PHI26] >gi|425782834|gb|EKV20718.1| Ras guanine-nucleotide exchange protein, putative [Penicillium digitatum Pd1]	gi|211591067|emb|AM920437.1|	950	0	Penicillium chrysogenum Wisconsin 54-1255 complete genome, contig Pc00c22	sp|Q6CVE9|MYO1_KLULA	52	9e-06	Myosin-1 OS=Kluyveromyces lactis (strain ATCC 8585 / CBS 2359 / DSM 70799 / NBRC 1267 / NRRL Y-1140 / WM37) GN=MYO1 PE=3 SV=1	--	--	--	--	--	--	--	--	--	--	GO:0051056//regulation of small GTPase mediated signal transduction	GO:0005085//guanyl-nucleotide exchange factor activity	GO:0005622//intracellular
CL1228.Contig1_All	1094	4	0.3306	7	0.5124	gi|255954709|ref|XP_002568107.1|	465.3	7e-129	Pc21g10750 [Penicillium chrysogenum Wisconsin 54-1255] >gi|211589818|emb|CAP95972.1| Pc21g10750 [Penicillium chrysogenum Wisconsin 54-1255]	gi|211588786|emb|AM920436.1|	601	1e-168	Penicillium chrysogenum Wisconsin 54-1255 complete genome, contig Pc00c21	--	--	--	--	YGR017w	49.7	9e-06	COG5135	Uncharacterized conserved protein	--	--	--	--	--	GO:0055114//oxidation-reduction process	GO:0016491//oxidoreductase activity;GO:0010181//FMN binding	-
CL1228.Contig2_All	1089	101	8.3868	43	3.1622	gi|255954709|ref|XP_002568107.1|	465.3	7e-129	Pc21g10750 [Penicillium chrysogenum Wisconsin 54-1255] >gi|211589818|emb|CAP95972.1| Pc21g10750 [Penicillium chrysogenum Wisconsin 54-1255]	gi|211588786|emb|AM920436.1|	601	1e-168	Penicillium chrysogenum Wisconsin 54-1255 complete genome, contig Pc00c21	--	--	--	--	YGR017w	49.7	9e-06	COG5135	Uncharacterized conserved protein	--	--	--	--	--	GO:0055114//oxidation-reduction process	GO:0016491//oxidoreductase activity;GO:0010181//FMN binding	-
CL1229.Contig1_All	459	13	2.5611	7	1.2213	--	--	--	--	gi|211581525|emb|AM920427.1|	103	5e-19	Penicillium chrysogenum Wisconsin 54-1255 complete genome, contig Pc00c12	--	--	--	--	--	--	--	--	--	--	--	--	--	--	-	-	-
CL1229.Contig2_All	691	28	3.6642	100	11.5898	--	--	--	--	gi|211581525|emb|AM920427.1|	167	6e-38	Penicillium chrysogenum Wisconsin 54-1255 complete genome, contig Pc00c12	--	--	--	--	--	--	--	--	--	--	--	--	--	--	-	-	-
CL123.Contig1_All	672	23	3.095	52	6.1971	--	--	--	--	--	--	--	--	--	--	--	--	--	--	--	--	--	--	--	--	--	--	-	-	-
CL123.Contig2_All	1189	74	5.628	36	2.4248	--	--	--	--	gi|211581525|emb|AM920427.1|	101	5e-18	Penicillium chrysogenum Wisconsin 54-1255 complete genome, contig Pc00c12	--	--	--	--	--	--	--	--	--	--	--	--	--	--	-	-	-
CL1230.Contig1_All	1024	5	0.4415	91	7.117	gi|425766375|gb|EKV04988.1|	478.4	7e-133	V-SNARE protein Bos1, putative [Penicillium digitatum PHI26] >gi|425775376|gb|EKV13650.1| Bos1, putative [Penicillium digitatum Pd1]	gi|211587300|emb|AM920435.1|	472	1e-129	Penicillium chrysogenum Wisconsin 54-1255 complete genome, contig Pc00c20	sp|Q6BZQ6|BOS1_YARLI	168	5e-41	Protein transport protein BOS1 OS=Yarrowia lipolytica (strain CLIB 122 / E 150) GN=BOS1 PE=3 SV=1	--	--	--	--	--	K08496	5e-127	456	pcs:Pc20g01620	golgi SNAP receptor complex member 2	GO:0006810//transport	-	GO:0005795//Golgi stack
CL1230.Contig2_All	861	0	0	0	0	gi|425766375|gb|EKV04988.1|	478.4	5e-133	V-SNARE protein Bos1, putative [Penicillium digitatum PHI26] >gi|425775376|gb|EKV13650.1| Bos1, putative [Penicillium digitatum Pd1]	gi|211587300|emb|AM920435.1|	472	1e-130	Penicillium chrysogenum Wisconsin 54-1255 complete genome, contig Pc00c20	sp|Q6BZQ6|BOS1_YARLI	168	4e-41	Protein transport protein BOS1 OS=Yarrowia lipolytica (strain CLIB 122 / E 150) GN=BOS1 PE=3 SV=1	--	--	--	--	--	K08496	4e-127	456	pcs:Pc20g01620	golgi SNAP receptor complex member 2	GO:0006810//transport	-	GO:0005795//Golgi stack
CL1230.Contig3_All	973	1	0.0929	0	0	gi|425766375|gb|EKV04988.1|	467.2	1e-129	V-SNARE protein Bos1, putative [Penicillium digitatum PHI26] >gi|425775376|gb|EKV13650.1| Bos1, putative [Penicillium digitatum Pd1]	gi|211587300|emb|AM920435.1|	605	1e-169	Penicillium chrysogenum Wisconsin 54-1255 complete genome, contig Pc00c20	sp|Q6BZQ6|BOS1_YARLI	158	3e-38	Protein transport protein BOS1 OS=Yarrowia lipolytica (strain CLIB 122 / E 150) GN=BOS1 PE=3 SV=1	--	--	--	--	--	K08496	1e-123	445	pcs:Pc20g01620	golgi SNAP receptor complex member 2	GO:0006810//transport	-	GO:0005795//Golgi stack
CL1230.Contig4_All	915	0	0	0	0	gi|425766375|gb|EKV04988.1|	467.2	1e-129	V-SNARE protein Bos1, putative [Penicillium digitatum PHI26] >gi|425775376|gb|EKV13650.1| Bos1, putative [Penicillium digitatum Pd1]	gi|211587300|emb|AM920435.1|	605	1e-169	Penicillium chrysogenum Wisconsin 54-1255 complete genome, contig Pc00c20	sp|Q6BZQ6|BOS1_YARLI	158	3e-38	Protein transport protein BOS1 OS=Yarrowia lipolytica (strain CLIB 122 / E 150) GN=BOS1 PE=3 SV=1	--	--	--	--	--	K08496	1e-123	445	pcs:Pc20g01620	golgi SNAP receptor complex member 2	GO:0006810//transport	-	GO:0005795//Golgi stack
CL1231.Contig1_All	625	11	1.5915	11	1.4095	gi|425781863|gb|EKV19800.1|	44.7	2e-55	hypothetical protein PDIG_00730 [Penicillium digitatum PHI26] >gi|425784011|gb|EKV21822.1| hypothetical protein PDIP_02990 [Penicillium digitatum Pd1]	gi|211581525|emb|AM920427.1|	280	5e-72	Penicillium chrysogenum Wisconsin 54-1255 complete genome, contig Pc00c12	--	--	--	--	--	--	--	--	--	--	--	--	--	--	GO:0006355//regulation of transcription, DNA-dependent	GO:0003700//sequence-specific DNA binding transcription factor activity;GO:0043565//sequence-specific DNA binding	-
CL1231.Contig2_All	1682	860	46.2353	264	12.5699	gi|425781863|gb|EKV19800.1|	833.6	0	hypothetical protein PDIG_00730 [Penicillium digitatum PHI26] >gi|425784011|gb|EKV21822.1| hypothetical protein PDIP_02990 [Penicillium digitatum Pd1]	gi|211581525|emb|AM920427.1|	466	1e-127	Penicillium chrysogenum Wisconsin 54-1255 complete genome, contig Pc00c12	--	--	--	--	--	--	--	--	--	K09043	2e-07	60.5	lth:KLTH0G03784g	fungal AP-1-like factor	GO:0006355//regulation of transcription, DNA-dependent	GO:0003700//sequence-specific DNA binding transcription factor activity;GO:0043565//sequence-specific DNA binding;GO:0016787//hydrolase activity	-
CL1232.Contig1_All	3378	72	1.9274	23	0.5453	gi|425772479|gb|EKV10880.1|	708.4	0	PHD transcription factor (Rum1), putative [Penicillium digitatum PHI26] >gi|425774911|gb|EKV13202.1| PHD transcription factor (Rum1), putative [Penicillium digitatum Pd1]	gi|211588786|emb|AM920436.1|	1439	0	Penicillium chrysogenum Wisconsin 54-1255 complete genome, contig Pc00c21	sp|Q9HDV4|LID2_SCHPO	338	1e-91	Lid2 complex component lid2 OS=Schizosaccharomyces pombe (strain 972 / ATCC 24843) GN=lid2 PE=1 SV=1	--	--	--	--	--	K11446	0	1311	pcs:Pc21g15950	histone demethylase JARID1 [EC:1.14.11.-]	GO:0055114//oxidation-reduction process	GO:0016706//oxidoreductase activity, acting on paired donors, with incorporation or reduction of molecular oxygen, 2-oxoglutarate as one donor, and incorporation of one atom each of oxygen into both donors;GO:0003677//DNA binding;GO:0008270//zinc ion binding	GO:0005634//nucleus
CL1232.Contig2_All	4867	679	12.6157	209	3.439	gi|425772479|gb|EKV10880.1|	2268.4	0	PHD transcription factor (Rum1), putative [Penicillium digitatum PHI26] >gi|425774911|gb|EKV13202.1| PHD transcription factor (Rum1), putative [Penicillium digitatum Pd1]	gi|211588786|emb|AM920436.1|	2942	0	Penicillium chrysogenum Wisconsin 54-1255 complete genome, contig Pc00c21	sp|Q9HDV4|LID2_SCHPO	474	2e-132	Lid2 complex component lid2 OS=Schizosaccharomyces pombe (strain 972 / ATCC 24843) GN=lid2 PE=1 SV=1	mlr5932	183	2e-45	COG2515	1-aminocyclopropane-1-carboxylate deaminase	K11446	0	2160	pcs:Pc21g15950	histone demethylase JARID1 [EC:1.14.11.-]	GO:0055114//oxidation-reduction process	GO:0016706//oxidoreductase activity, acting on paired donors, with incorporation or reduction of molecular oxygen, 2-oxoglutarate as one donor, and incorporation of one atom each of oxygen into both donors;GO:0003677//DNA binding;GO:0008270//zinc ion binding	GO:0005634//nucleus
CL1233.Contig1_All	3227	708	19.8397	860	21.3428	gi|425768813|gb|EKV07325.1|	1750.7	0	Glutamate carboxypeptidase Tre2, putative [Penicillium digitatum Pd1] >gi|425770146|gb|EKV08619.1| Glutamate carboxypeptidase Tre2, putative [Penicillium digitatum PHI26]	gi|211586580|emb|AM920433.1|	3051	0	Penicillium chrysogenum Wisconsin 54-1255 complete genome, contig Pc00c18	sp|O43023|YGV9_SCHPO	275	1e-72	Uncharacterized zinc metalloprotease C354.09c OS=Schizosaccharomyces pombe (strain 972 / ATCC 24843) GN=SPBC354.09c PE=3 SV=1	PA2939	53.1	3e-06	COG2234	Predicted aminopeptidases	K01301	3e-108	396	cpw:CPC735_071930	glutamate carboxypeptidase II [EC:3.4.17.21]	GO:0006508//proteolysis	GO:0004180//carboxypeptidase activity	-
CL1234.Contig1_All	2133	56	2.3741	29	1.0888	gi|255942299|ref|XP_002561918.1|	269.6	0	Pc18g00720 [Penicillium chrysogenum Wisconsin 54-1255] >gi|211586651|emb|CAP94296.1| Pc18g00720 [Penicillium chrysogenum Wisconsin 54-1255]	gi|211586580|emb|AM920433.1|	1063	0	Penicillium chrysogenum Wisconsin 54-1255 complete genome, contig Pc00c18	--	--	--	--	--	--	--	--	--	--	--	--	--	--	-	GO:0005524//ATP binding	-
CL1234.Contig2_All	2072	110	4.8007	164	6.3388	gi|255942299|ref|XP_002561918.1|	1031.2	0	Pc18g00720 [Penicillium chrysogenum Wisconsin 54-1255] >gi|211586651|emb|CAP94296.1| Pc18g00720 [Penicillium chrysogenum Wisconsin 54-1255]	gi|211586580|emb|AM920433.1|	565	1e-157	Penicillium chrysogenum Wisconsin 54-1255 complete genome, contig Pc00c18	--	--	--	--	--	--	--	--	--	--	--	--	--	--	-	GO:0005524//ATP binding	-
CL1235.Contig1_All	1082	100	8.3575	141	10.4363	gi|425777757|gb|EKV15913.1|	604.4	9e-171	hypothetical protein PDIG_22680 [Penicillium digitatum PHI26] >gi|425782687|gb|EKV20584.1| hypothetical protein PDIP_15080 [Penicillium digitatum Pd1]	gi|211583076|emb|AM920428.1|	618	1e-174	Penicillium chrysogenum Wisconsin 54-1255 complete genome, contig Pc00c13	sp|Q9UUH3|MUG58_SCHPO	162	2e-39	Uncharacterized kinase mug58 OS=Schizosaccharomyces pombe (strain 972 / ATCC 24843) GN=mug58 PE=1 SV=1	SPAC630.09c	162	7e-40	COG4240	Predicted kinase	K15918	7e-128	459	pcs:Pc13g05930	D-glycerate 3-kinase [EC:2.7.1.31]	GO:0016310//phosphorylation	GO:0016301//kinase activity	-
CL1235.Contig2_All	1152	17	1.3344	7	0.4866	gi|425777757|gb|EKV15913.1|	63.9	9e-165	hypothetical protein PDIG_22680 [Penicillium digitatum PHI26] >gi|425782687|gb|EKV20584.1| hypothetical protein PDIP_15080 [Penicillium digitatum Pd1]	gi|211583076|emb|AM920428.1|	618	1e-174	Penicillium chrysogenum Wisconsin 54-1255 complete genome, contig Pc00c13	sp|Q9UUH3|MUG58_SCHPO	152	4e-36	Uncharacterized kinase mug58 OS=Schizosaccharomyces pombe (strain 972 / ATCC 24843) GN=mug58 PE=1 SV=1	SPAC630.09c	152	1e-36	COG4240	Predicted kinase	K15918	5e-122	405	pcs:Pc13g05930	D-glycerate 3-kinase [EC:2.7.1.31]	GO:0016310//phosphorylation	GO:0016301//kinase activity	-
CL1236.Contig1_All	1420	88	5.604	148	8.3469	gi|425768737|gb|EKV07254.1|	748.4	0	Zinc-binding oxidoreductase [Penicillium digitatum Pd1]	gi|211586580|emb|AM920433.1|	1225	0	Penicillium chrysogenum Wisconsin 54-1255 complete genome, contig Pc00c18	sp|Q04894|ADH6_YEAST	366	2e-100	NADP-dependent alcohol dehydrogenase 6 OS=Saccharomyces cerevisiae (strain ATCC 204508 / S288c) GN=ADH6 PE=1 SV=1	YMR318c	366	6e-101	COG1064	Zn-dependent alcohol dehydrogenases	K00002	0	687	pcs:Pc18g00530	alcohol dehydrogenase (NADP+) [EC:1.1.1.2]	GO:0006066//alcohol metabolic process;GO:0044271//cellular nitrogen compound biosynthetic process;GO:0033859//furaldehyde metabolic process;GO:0055114//oxidation-reduction process	GO:0033833//hydroxymethylfurfural reductase (NADH) activity;GO:0008106//alcohol dehydrogenase (NADP+) activity;GO:0008270//zinc ion binding;GO:0033845//hydroxymethylfurfural reductase (NADPH) activity;GO:0000166//nucleotide binding	-
CL1236.Contig2_All	321	5	1.4085	3	0.7485	gi|425768737|gb|EKV07254.1|	155.2	3e-36	Zinc-binding oxidoreductase [Penicillium digitatum Pd1]	gi|211586580|emb|AM920433.1|	137	2e-29	Penicillium chrysogenum Wisconsin 54-1255 complete genome, contig Pc00c18	sp|Q04894|ADH6_YEAST	81.3	1e-15	NADP-dependent alcohol dehydrogenase 6 OS=Saccharomyces cerevisiae (strain ATCC 204508 / S288c) GN=ADH6 PE=1 SV=1	YMR318c	81.3	4e-16	COG1064	Zn-dependent alcohol dehydrogenases	K00002	1e-33	144	act:ACLA_039770	alcohol dehydrogenase (NADP+) [EC:1.1.1.2]	GO:0006066//alcohol metabolic process;GO:0044271//cellular nitrogen compound biosynthetic process;GO:0033859//furaldehyde metabolic process;GO:0055114//oxidation-reduction process	GO:0033833//hydroxymethylfurfural reductase (NADH) activity;GO:0008106//alcohol dehydrogenase (NADP+) activity;GO:0008270//zinc ion binding;GO:0033845//hydroxymethylfurfural reductase (NADPH) activity;GO:0000166//nucleotide binding	-
CL1237.Contig1_All	4734	1007	19.2355	5555	93.9742	gi|425765529|gb|EKV04206.1|	2926.7	0	ABC multidrug transporter, putative [Penicillium digitatum PHI26] >gi|425783485|gb|EKV21333.1| ABC multidrug transporter, putative [Penicillium digitatum Pd1]	gi|211587300|emb|AM920435.1|	2543	0	Penicillium chrysogenum Wisconsin 54-1255 complete genome, contig Pc00c20	sp|O74676|CDR4_CANAX	1311	0	ABC transporter CDR4 OS=Candida albicans GN=CDR4 PE=3 SV=1	SPCC18B5.01c_2	421	6e-117	COG1131	ABC-type multidrug transport system, ATPase component	K08711	0	1414	cne:CNB05770	ATP-binding cassette, subfamily G (WHITE), member 2, PDR	GO:0006810//transport;GO:0006200//ATP catabolic process	GO:0042626//ATPase activity, coupled to transmembrane movement of substances;GO:0005524//ATP binding	GO:0016021//integral to membrane
CL1237.Contig2_All	207	0	0	17	6.5771	gi|255944563|ref|XP_002563049.1|	136.7	1e-30	Pc20g05090 [Penicillium chrysogenum Wisconsin 54-1255] >gi|211587784|emb|CAP85838.1| Pc20g05090 [Penicillium chrysogenum Wisconsin 54-1255]	gi|211587300|emb|AM920435.1|	410	1e-112	Penicillium chrysogenum Wisconsin 54-1255 complete genome, contig Pc00c20	sp|O74208|PDH1_CANGA	54.7	1e-07	ATP-binding cassette transporter CGR1 OS=Candida glabrata (strain ATCC 2001 / CBS 138 / JCM 3761 / NBRC 0622 / NRRL Y-65) GN=PDH1 PE=3 SV=3	YDR406w_4	48.9	2e-06	COG0842	ABC-type multidrug transport system, permease component	K08711	2e-07	57.4	cne:CNB05770	ATP-binding cassette, subfamily G (WHITE), member 2, PDR	GO:0006810//transport;GO:0006200//ATP catabolic process	GO:0042626//ATPase activity, coupled to transmembrane movement of substances;GO:0005524//ATP binding	GO:0016021//integral to membrane
CL1238.Contig1_All	208	4	1.739	1	0.385	--	--	--	--	--	--	--	--	--	--	--	--	--	--	--	--	--	--	--	--	--	--	-	-	-
CL1238.Contig2_All	322	9	2.5275	13	3.2333	gi|255949328|ref|XP_002565431.1|	65.1	4e-09	Pc22g15130 [Penicillium chrysogenum Wisconsin 54-1255] >gi|211592448|emb|CAP98801.1| Pc22g15130 [Penicillium chrysogenum Wisconsin 54-1255]	gi|211591067|emb|AM920437.1|	67.9	2e-08	Penicillium chrysogenum Wisconsin 54-1255 complete genome, contig Pc00c22	--	--	--	--	--	--	--	--	--	--	--	--	--	--	-	-	-
CL1239.Contig1_All	1036	114	9.9505	67	5.1793	gi|425772818|gb|EKV11205.1|	411.8	8e-113	CCAAT-binding factor complex subunit HapC [Penicillium digitatum PHI26] >gi|425782049|gb|EKV19980.1| CCAAT-binding factor complex subunit HapC [Penicillium digitatum Pd1]	gi|211584616|emb|AM920429.1|	468	1e-128	Penicillium chrysogenum Wisconsin 54-1255 complete genome, contig Pc00c14	sp|P13434|HAP3_YEAST	146	2e-34	Transcriptional activator HAP3 OS=Saccharomyces cerevisiae (strain ATCC 204508 / S288c) GN=HAP3 PE=1 SV=1	YBL021c	146	7e-35	COG2036	Histones H3 and H4	K14679	4e-35	151	ppl:POSPLDRAFT_101360	tRNA ligase [EC:6.5.1.3]	GO:0006355//regulation of transcription, DNA-dependent	GO:0043565//sequence-specific DNA binding;GO:0046982//protein heterodimerization activity	GO:0005634//nucleus
CL1239.Contig2_All	902	22	2.2056	7	0.6215	gi|425772818|gb|EKV11205.1|	304.3	1e-80	CCAAT-binding factor complex subunit HapC [Penicillium digitatum PHI26] >gi|425782049|gb|EKV19980.1| CCAAT-binding factor complex subunit HapC [Penicillium digitatum Pd1]	gi|211584616|emb|AM920429.1|	353	6e-94	Penicillium chrysogenum Wisconsin 54-1255 complete genome, contig Pc00c14	sp|P36611|HAP3_SCHPO	132	3e-30	Transcriptional activator hap3 OS=Schizosaccharomyces pombe (strain 972 / ATCC 24843) GN=hap3 PE=3 SV=1	SPAC23C11.08	132	1e-30	COG2036	Histones H3 and H4	K14679	3e-29	131	ppl:POSPLDRAFT_101360	tRNA ligase [EC:6.5.1.3]	GO:0006355//regulation of transcription, DNA-dependent	GO:0043565//sequence-specific DNA binding;GO:0046982//protein heterodimerization activity	GO:0005634//nucleus
CL124.Contig1_All	3453	57	1.4927	63	1.4612	gi|425767456|gb|EKV06028.1|	2062	0	Ubiquitin-activating enzyme E1 [Penicillium digitatum Pd1] >gi|425769234|gb|EKV07734.1| Ubiquitin-activating enzyme E1 [Penicillium digitatum PHI26]	gi|211588786|emb|AM920436.1|	3552	0	Penicillium chrysogenum Wisconsin 54-1255 complete genome, contig Pc00c21	sp|P52495|UBA1_CANAW	1233	0	Ubiquitin-activating enzyme E1 1 OS=Candida albicans (strain WO-1) GN=UBA1 PE=3 SV=2	YKL210w	1216	0	COG0476	Dinucleotide-utilizing enzymes involved in molybdopterin and thiamine biosynthesis family 2	K03178	0	1999	pcs:Pc21g02440	ubiquitin-activating enzyme E1 [EC:6.3.2.19]	GO:0016567//protein ubiquitination	GO:0004839//ubiquitin activating enzyme activity;GO:0005524//ATP binding;GO:0004842//ubiquitin-protein ligase activity	-
CL124.Contig2_All	3536	39	0.9974	22	0.4983	gi|425767456|gb|EKV06028.1|	2062	0	Ubiquitin-activating enzyme E1 [Penicillium digitatum Pd1] >gi|425769234|gb|EKV07734.1| Ubiquitin-activating enzyme E1 [Penicillium digitatum PHI26]	gi|211588786|emb|AM920436.1|	3552	0	Penicillium chrysogenum Wisconsin 54-1255 complete genome, contig Pc00c21	sp|P52495|UBA1_CANAW	1233	0	Ubiquitin-activating enzyme E1 1 OS=Candida albicans (strain WO-1) GN=UBA1 PE=3 SV=2	YKL210w	1216	0	COG0476	Dinucleotide-utilizing enzymes involved in molybdopterin and thiamine biosynthesis family 2	K03178	0	1999	pcs:Pc21g02440	ubiquitin-activating enzyme E1 [EC:6.3.2.19]	GO:0016567//protein ubiquitination	GO:0004839//ubiquitin activating enzyme activity;GO:0005524//ATP binding;GO:0004842//ubiquitin-protein ligase activity	-
CL1240.Contig1_All	2764	38	1.2432	5	0.1449	gi|425768317|gb|EKV06844.1|	91.3	9e-16	Serine/threonine-protein kinase, putative [Penicillium digitatum Pd1] >gi|425770398|gb|EKV08871.1| Serine/threonine-protein kinase, putative [Penicillium digitatum PHI26]	gi|211581525|emb|AM920427.1|	1685	0	Penicillium chrysogenum Wisconsin 54-1255 complete genome, contig Pc00c12	sp|P22987|KIN1_SCHPO	115	2e-24	Protein kinase kin1 OS=Schizosaccharomyces pombe (strain 972 / ATCC 24843) GN=kin1 PE=1 SV=3	SPAC14C4.03	89.7	2e-17	COG0515	Serine/threonine protein kinase	K00924	0	763	afm:AFUA_1G11930	[EC:2.7.1.-]	GO:0006468//protein phosphorylation	GO:0005524//ATP binding;GO:0004674//protein serine/threonine kinase activity	-
CL1240.Contig2_All	2949	129	3.9556	41	1.1134	gi|425768317|gb|EKV06844.1|	1348.6	0	Serine/threonine-protein kinase, putative [Penicillium digitatum Pd1] >gi|425770398|gb|EKV08871.1| Serine/threonine-protein kinase, putative [Penicillium digitatum PHI26]	gi|211581525|emb|AM920427.1|	1933	0	Penicillium chrysogenum Wisconsin 54-1255 complete genome, contig Pc00c12	sp|P22987|KIN1_SCHPO	115	2e-24	Protein kinase kin1 OS=Schizosaccharomyces pombe (strain 972 / ATCC 24843) GN=kin1 PE=1 SV=3	SPAC14C4.03	89.7	3e-17	COG0515	Serine/threonine protein kinase	K00924	0	805	afm:AFUA_1G11930	[EC:2.7.1.-]	GO:0006468//protein phosphorylation	GO:0005524//ATP binding;GO:0004674//protein serine/threonine kinase activity	-
CL1241.Contig1_All	2102	86	3.6997	225	8.5724	gi|425768056|gb|EKV06602.1|	1210.7	0	hypothetical protein PDIP_78630 [Penicillium digitatum Pd1] >gi|425769683|gb|EKV08169.1| hypothetical protein PDIG_69340 [Penicillium digitatum PHI26]	gi|211581525|emb|AM920427.1|	777	0	Penicillium chrysogenum Wisconsin 54-1255 complete genome, contig Pc00c12	--	--	--	--	--	--	--	--	--	--	--	--	--	--	-	-	-
CL1241.Contig2_All	496	2	0.3646	0	0	gi|425768056|gb|EKV06602.1|	285.8	1e-75	hypothetical protein PDIP_78630 [Penicillium digitatum Pd1] >gi|425769683|gb|EKV08169.1| hypothetical protein PDIG_69340 [Penicillium digitatum PHI26]	gi|211581525|emb|AM920427.1|	196	5e-47	Penicillium chrysogenum Wisconsin 54-1255 complete genome, contig Pc00c12	--	--	--	--	--	--	--	--	--	--	--	--	--	--	-	-	-
CL1242.Contig1_All	567	74	11.8018	13	1.8362	gi|425777778|gb|EKV15934.1|	301.2	4e-80	hypothetical protein PDIG_22890 [Penicillium digitatum PHI26] >gi|425782657|gb|EKV20555.1| hypothetical protein PDIP_15290 [Penicillium digitatum Pd1]	gi|211583076|emb|AM920428.1|	466	1e-128	Penicillium chrysogenum Wisconsin 54-1255 complete genome, contig Pc00c13	sp|Q9Y7X4|YGRG_SCHPO	98.2	2e-20	Uncharacterized membrane protein C365.16 OS=Schizosaccharomyces pombe (strain 972 / ATCC 24843) GN=SPBC365.16 PE=4 SV=1	YGR189c	49.3	4e-06	COG2273	Beta-glucanase/Beta-glucan synthetase	K11244	2e-06	54.7	sce:YNL283C	cell wall integrity and stress response component	-	-	-
CL1242.Contig2_All	1096	210	17.3265	142	10.376	gi|425777778|gb|EKV15934.1|	688.7	0	hypothetical protein PDIG_22890 [Penicillium digitatum PHI26] >gi|425782657|gb|EKV20555.1| hypothetical protein PDIP_15290 [Penicillium digitatum Pd1]	gi|211583076|emb|AM920428.1|	791	0	Penicillium chrysogenum Wisconsin 54-1255 complete genome, contig Pc00c13	sp|Q9Y7X4|YGRG_SCHPO	169	2e-41	Uncharacterized membrane protein C365.16 OS=Schizosaccharomyces pombe (strain 972 / ATCC 24843) GN=SPBC365.16 PE=4 SV=1	--	--	--	--	--	--	--	--	--	--	-	-	-
CL1243.Contig1_All	1234	4	0.2931	12	0.7788	gi|425767603|gb|EKV06172.1|	763.5	0	Cytoskeletal adaptor protein SagA [Penicillium digitatum PHI26] >gi|425780225|gb|EKV18241.1| Cytoskeletal adaptor protein SagA [Penicillium digitatum Pd1]	gi|211583076|emb|AM920428.1|	726	0	Penicillium chrysogenum Wisconsin 54-1255 complete genome, contig Pc00c13	sp|Q4WSE8|END3_ASPFU	640	0	Actin cytoskeleton-regulatory complex protein end3 OS=Neosartorya fumigata (strain ATCC MYA-4609 / Af293 / CBS 101355 / FGSC A1100) GN=end3 PE=3 SV=1	--	--	--	--	--	K12483	3e-11	72.8	mbr:MONBRDRAFT_38103	EH domain-containing protein 1	GO:0007015//actin filament organization;GO:0006897//endocytosis	GO:0003779//actin binding;GO:0005509//calcium ion binding	GO:0005886//plasma membrane;GO:0010008//endosome membrane;GO:0030479//actin cortical patch
CL1243.Contig2_All	2169	249	10.381	671	24.7751	gi|425767603|gb|EKV06172.1|	815.8	0	Cytoskeletal adaptor protein SagA [Penicillium digitatum PHI26] >gi|425780225|gb|EKV18241.1| Cytoskeletal adaptor protein SagA [Penicillium digitatum Pd1]	gi|211583076|emb|AM920428.1|	842	0	Penicillium chrysogenum Wisconsin 54-1255 complete genome, contig Pc00c13	sp|A1CPG1|END3_ASPCL	689	0	Actin cytoskeleton-regulatory complex protein end3 OS=Aspergillus clavatus (strain ATCC 1007 / CBS 513.65 / DSM 816 / NCTC 3887 / NRRL 1) GN=end3 PE=3 SV=1	--	--	--	--	--	K12483	6e-11	72.8	mbr:MONBRDRAFT_38103	EH domain-containing protein 1	GO:0007015//actin filament organization;GO:0006897//endocytosis	GO:0003779//actin binding;GO:0005509//calcium ion binding	GO:0005886//plasma membrane;GO:0010008//endosome membrane;GO:0030479//actin cortical patch
CL1244.Contig1_All	2051	4	0.1764	14	0.5467	gi|425774182|gb|EKV12499.1|	692.6	0	Ser/Thr protein phosphatase family protein [Penicillium digitatum PHI26] >gi|425778366|gb|EKV16496.1| Ser/Thr protein phosphatase family protein [Penicillium digitatum Pd1]	gi|211581525|emb|AM920427.1|	214	9e-52	Penicillium chrysogenum Wisconsin 54-1255 complete genome, contig Pc00c12	sp|A9BVD2|APAH_DELAS	68.9	9e-11	Bis(5'-nucleosyl)-tetraphosphatase, symmetrical OS=Delftia acidovorans (strain DSM 14801 / SPH-1) GN=apaH PE=3 SV=1	STM1853	58.5	4e-08	COG0639	Diadenosine tetraphosphatase and related serine/threonine protein phosphatases	K01090	6e-36	155	afm:AFUA_5G08620	protein phosphatase [EC:3.1.3.16]	-	-	-
CL1244.Contig2_All	2341	56	2.1632	72	2.4631	gi|425774182|gb|EKV12499.1|	692.6	0	Ser/Thr protein phosphatase family protein [Penicillium digitatum PHI26] >gi|425778366|gb|EKV16496.1| Ser/Thr protein phosphatase family protein [Penicillium digitatum Pd1]	gi|211581525|emb|AM920427.1|	214	1e-51	Penicillium chrysogenum Wisconsin 54-1255 complete genome, contig Pc00c12	sp|A9BVD2|APAH_DELAS	68.9	1e-10	Bis(5'-nucleosyl)-tetraphosphatase, symmetrical OS=Delftia acidovorans (strain DSM 14801 / SPH-1) GN=apaH PE=3 SV=1	STM1853	58.5	5e-08	COG0639	Diadenosine tetraphosphatase and related serine/threonine protein phosphatases	K01090	7e-36	155	afm:AFUA_5G08620	protein phosphatase [EC:3.1.3.16]	-	-	-
CL1245.Contig1_All	875	8	0.8268	17	1.5559	gi|425777222|gb|EKV15405.1|	272.7	4e-71	Dynein light chain (Tctex1), putative [Penicillium digitatum Pd1] >gi|425779740|gb|EKV17776.1| Dynein light chain (Tctex1), putative [Penicillium digitatum PHI26]	gi|211585052|emb|AM920431.1|	341	2e-90	Penicillium chrysogenum Wisconsin 54-1255 complete genome, contig Pc00c16	sp|Q9UTS6|DYLT_SCHPO	57.8	7e-08	Dynein light chain Tctex-type OS=Schizosaccharomyces pombe (strain 972 / ATCC 24843) GN=dlc1 PE=1 SV=1	--	--	--	--	--	--	--	--	--	--	-	GO:0016787//hydrolase activity	-
CL1245.Contig2_All	908	532	52.9819	267	23.5493	gi|425777222|gb|EKV15405.1|	288.1	1e-75	Dynein light chain (Tctex1), putative [Penicillium digitatum Pd1] >gi|425779740|gb|EKV17776.1| Dynein light chain (Tctex1), putative [Penicillium digitatum PHI26]	gi|211585052|emb|AM920431.1|	341	2e-90	Penicillium chrysogenum Wisconsin 54-1255 complete genome, contig Pc00c16	sp|Q9UTS6|DYLT_SCHPO	58.9	3e-08	Dynein light chain Tctex-type OS=Schizosaccharomyces pombe (strain 972 / ATCC 24843) GN=dlc1 PE=1 SV=1	--	--	--	--	--	--	--	--	--	--	-	GO:0016787//hydrolase activity	-
CL1246.Contig1_All	1307	230	15.9131	163	9.9877	gi|425766729|gb|EKV05328.1|	677.6	0	hypothetical protein PDIP_83770 [Penicillium digitatum Pd1] >gi|425775251|gb|EKV13529.1| hypothetical protein PDIG_37180 [Penicillium digitatum PHI26]	gi|211591067|emb|AM920437.1|	504	1e-139	Penicillium chrysogenum Wisconsin 54-1255 complete genome, contig Pc00c22	--	--	--	--	--	--	--	--	--	--	--	--	--	--	-	-	-
CL1246.Contig2_All	578	9	1.408	3	0.4157	gi|425766729|gb|EKV05328.1|	369	1e-100	hypothetical protein PDIP_83770 [Penicillium digitatum Pd1] >gi|425775251|gb|EKV13529.1| hypothetical protein PDIG_37180 [Penicillium digitatum PHI26]	gi|211591067|emb|AM920437.1|	367	3e-98	Penicillium chrysogenum Wisconsin 54-1255 complete genome, contig Pc00c22	--	--	--	--	--	--	--	--	--	--	--	--	--	--	-	-	-
CL1247.Contig1_All	304	2	0.5949	161	42.4136	gi|255931257|ref|XP_002557185.1|	146.4	1e-33	Pc12g02990 [Penicillium chrysogenum Wisconsin 54-1255] >gi|211581804|emb|CAP79926.1| Pc12g02990 [Penicillium chrysogenum Wisconsin 54-1255]	gi|211581525|emb|AM920427.1|	603	1e-169	Penicillium chrysogenum Wisconsin 54-1255 complete genome, contig Pc00c12	sp|P32804|ZRT1_YEAST	72.4	6e-13	Zinc-regulated transporter 1 OS=Saccharomyces cerevisiae (strain ATCC 204508 / S288c) GN=ZRT1 PE=2 SV=1	--	--	--	--	--	K14709	3e-34	146	pcs:Pc12g02990	solute carrier family 39 (zinc transporter), member 1/2/3	GO:0071577//zinc ion transmembrane transport	GO:0005385//zinc ion transmembrane transporter activity	GO:0016021//integral to membrane
CL1247.Contig2_All	1390	7353	478.356	5536	318.958	gi|425765781|gb|EKV04429.1|	702.2	0	hypothetical protein PDIG_89250 [Penicillium digitatum PHI26] >gi|425783907|gb|EKV21723.1| hypothetical protein PDIP_03520 [Penicillium digitatum Pd1]	gi|211581525|emb|AM920427.1|	642	0	Penicillium chrysogenum Wisconsin 54-1255 complete genome, contig Pc00c12	sp|P32804|ZRT1_YEAST	395	2e-109	Zinc-regulated transporter 1 OS=Saccharomyces cerevisiae (strain ATCC 204508 / S288c) GN=ZRT1 PE=2 SV=1	--	--	--	--	--	K14709	3e-177	624	pcs:Pc12g02990	solute carrier family 39 (zinc transporter), member 1/2/3	GO:0071577//zinc ion transmembrane transport	GO:0005385//zinc ion transmembrane transporter activity	GO:0016021//integral to membrane
CL1248.Contig1_All	1483	172	10.4879	319	17.2267	gi|425769240|gb|EKV07739.1|	214.5	3e-53	hypothetical protein PDIP_72320 [Penicillium digitatum Pd1] >gi|425770884|gb|EKV09344.1| hypothetical protein PDIG_62940 [Penicillium digitatum PHI26]	gi|211586580|emb|AM920433.1|	313	9e-82	Penicillium chrysogenum Wisconsin 54-1255 complete genome, contig Pc00c18	--	--	--	--	--	--	--	--	--	--	--	--	--	--	-	-	-
CL1248.Contig2_All	923	287	28.1178	316	27.4181	gi|425769240|gb|EKV07739.1|	214.5	1e-53	hypothetical protein PDIP_72320 [Penicillium digitatum Pd1] >gi|425770884|gb|EKV09344.1| hypothetical protein PDIG_62940 [Penicillium digitatum PHI26]	gi|211586580|emb|AM920433.1|	313	6e-82	Penicillium chrysogenum Wisconsin 54-1255 complete genome, contig Pc00c18	--	--	--	--	--	--	--	--	--	--	--	--	--	--	-	-	-
CL1249.Contig1_All	1251	149	10.7704	272	17.4126	gi|425769053|gb|EKV07561.1|	614.8	8e-174	Mitochondrial ADP,ATP carrier protein (Ant), putative [Penicillium digitatum Pd1] >gi|425770530|gb|EKV08999.1| Mitochondrial ADP,ATP carrier protein (Ant), putative [Penicillium digitatum PHI26]	gi|34392438|dbj|AB091506.1|	1624	0	Penicillium chrysogenum mRNA for ADP/ATP carrier protein, complete cds	sp|P02723|ADT_NEUCR	519	1e-146	ADP,ATP carrier protein OS=Neurospora crassa (strain ATCC 24698 / 74-OR23-1A / CBS 708.71 / DSM 1257 / FGSC 987) GN=acp PE=3 SV=1	SPBC28F2.12	53.1	1e-06	COG0086	DNA-directed RNA polymerase, beta' subunit/160 kD subunit	K05863	9e-169	595	pcs:Pc18g02420	solute carrier family 25 (mitochondrial adenine nucleotide translocator), member 4/5/6/31	GO:0055085//transmembrane transport	GO:0005215//transporter activity	GO:0005743//mitochondrial inner membrane;GO:0016021//integral to membrane
CL1249.Contig2_All	1272	384	27.2989	477	30.032	gi|425769053|gb|EKV07561.1|	614.8	9e-174	Mitochondrial ADP,ATP carrier protein (Ant), putative [Penicillium digitatum Pd1] >gi|425770530|gb|EKV08999.1| Mitochondrial ADP,ATP carrier protein (Ant), putative [Penicillium digitatum PHI26]	gi|34392438|dbj|AB091506.1|	1596	0	Penicillium chrysogenum mRNA for ADP/ATP carrier protein, complete cds	sp|P02723|ADT_NEUCR	519	1e-146	ADP,ATP carrier protein OS=Neurospora crassa (strain ATCC 24698 / 74-OR23-1A / CBS 708.71 / DSM 1257 / FGSC 987) GN=acp PE=3 SV=1	SPBC28F2.12	53.1	1e-06	COG0086	DNA-directed RNA polymerase, beta' subunit/160 kD subunit	K05863	1e-168	595	pcs:Pc18g02420	solute carrier family 25 (mitochondrial adenine nucleotide translocator), member 4/5/6/31	GO:0055085//transmembrane transport	GO:0005215//transporter activity	GO:0005743//mitochondrial inner membrane;GO:0016021//integral to membrane
CL125.Contig1_All	4131	7868	172.231	7288	141.288	gi|425768854|gb|EKV07366.1|	1051.6	0	hypothetical protein PDIP_74570 [Penicillium digitatum Pd1] >gi|425770187|gb|EKV08660.1| hypothetical protein PDIG_65240 [Penicillium digitatum PHI26]	gi|211586580|emb|AM920433.1|	1570	0	Penicillium chrysogenum Wisconsin 54-1255 complete genome, contig Pc00c18	sp|Q8TFG4|YL54_SCHPO	96.7	9e-19	Uncharacterized protein PB18E9.04c OS=Schizosaccharomyces pombe (strain 972 / ATCC 24843) GN=SPAPB18E9.04c PE=4 SV=1	PH0425	148	7e-35	COG1232	Protoporphyrinogen oxidase	K01854	4e-118	429	lma:LmjF18.0200	UDP-galactopyranose mutase [EC:5.4.99.9]	-	GO:0008767//UDP-galactopyranose mutase activity	-
CL1250.Contig1_All	230	0	0	15	5.223	gi|255954639|ref|XP_002568072.1|	157.9	4e-37	Pc21g10370 [Penicillium chrysogenum Wisconsin 54-1255] >gi|211589783|emb|CAP95934.1| Pc21g10370 [Penicillium chrysogenum Wisconsin 54-1255]	gi|211588786|emb|AM920436.1|	448	1e-123	Penicillium chrysogenum Wisconsin 54-1255 complete genome, contig Pc00c21	sp|Q9Y7X5|UGE1_SCHPO	108	7e-24	UDP-glucose 4-epimerase uge1 OS=Schizosaccharomyces pombe (strain 972 / ATCC 24843) GN=uge1 PE=1 SV=1	SPBC365.14c	108	2e-24	COG1087	UDP-glucose 4-epimerase	K01784	9e-38	157	pcs:Pc21g10370	UDP-glucose 4-epimerase [EC:5.1.3.2]	GO:0044237//cellular metabolic process;GO:0006012//galactose metabolic process	GO:0050662//coenzyme binding;GO:0000166//nucleotide binding;GO:0003978//UDP-glucose 4-epimerase activity	-
CL1250.Contig2_All	1365	8510	563.765	5250	308.02	gi|425772678|gb|EKV11074.1|	752.7	0	hypothetical protein PDIP_57490 [Penicillium digitatum Pd1] >gi|425773444|gb|EKV11797.1| hypothetical protein PDIG_48110 [Penicillium digitatum PHI26]	gi|121713507|ref|XM_001274364.1|	922	0	Aspergillus clavatus NRRL 1 UDP-glucose 4-epimerase (ACLA_013760), partial mRNA	sp|P40801|GAL10_PACTA	420	1e-116	Bifunctional protein GAL10 OS=Pachysolen tannophilus GN=GAL10 PE=2 SV=1	YBR019c_1	416	5e-116	COG1087	UDP-glucose 4-epimerase	K01784	0	716	pcs:Pc21g10370	UDP-glucose 4-epimerase [EC:5.1.3.2]	GO:0044237//cellular metabolic process;GO:0006012//galactose metabolic process	GO:0050662//coenzyme binding;GO:0000166//nucleotide binding;GO:0003978//UDP-glucose 4-epimerase activity	-
CL1251.Contig1_All	1816	36	1.7926	14	0.6174	gi|425770005|gb|EKV08480.1|	469.2	0	Dienelactone hydrolase [Penicillium digitatum Pd1] >gi|425771695|gb|EKV10132.1| Dienelactone hydrolase [Penicillium digitatum PHI26]	gi|211584616|emb|AM920429.1|	626	1e-176	Penicillium chrysogenum Wisconsin 54-1255 complete genome, contig Pc00c14	--	--	--	--	PA2682	143	1e-33	COG0412	Dienelactone hydrolase and related enzymes	K01061	2e-37	148	axy:AXYL_00593	carboxymethylenebutenolidase [EC:3.1.1.45]	-	-	-
CL1251.Contig2_All	1996	158	7.1581	81	3.25	gi|425770005|gb|EKV08480.1|	208.8	0	Dienelactone hydrolase [Penicillium digitatum Pd1] >gi|425771695|gb|EKV10132.1| Dienelactone hydrolase [Penicillium digitatum PHI26]	gi|211584616|emb|AM920429.1|	626	1e-176	Penicillium chrysogenum Wisconsin 54-1255 complete genome, contig Pc00c14	--	--	--	--	PA2682	143	1e-33	COG0412	Dienelactone hydrolase and related enzymes	K01061	2e-37	148	axy:AXYL_00593	carboxymethylenebutenolidase [EC:3.1.1.45]	-	-	-
CL1252.Contig1_All	554	22	3.591	20	2.8912	gi|317035397|ref|XP_003188916.1|	48.1	7e-15	hypothetical protein ANI_1_432134 [Aspergillus niger CBS 513.88]	gi|211591067|emb|AM920437.1|	157	5e-35	Penicillium chrysogenum Wisconsin 54-1255 complete genome, contig Pc00c22	--	--	--	--	--	--	--	--	--	--	--	--	--	--	-	-	-
CL1252.Contig2_All	484	145	27.0909	53	8.7697	gi|317035397|ref|XP_003188916.1|	100.5	9e-20	hypothetical protein ANI_1_432134 [Aspergillus niger CBS 513.88]	gi|211591067|emb|AM920437.1|	145	1e-31	Penicillium chrysogenum Wisconsin 54-1255 complete genome, contig Pc00c22	--	--	--	--	--	--	--	--	--	--	--	--	--	--	-	-	-
CL1253.Contig1_All	1053	891	76.5157	356	27.0754	gi|425779307|gb|EKV17374.1|	350.9	1e-94	hypothetical protein PDIG_14980 [Penicillium digitatum PHI26] >gi|425779592|gb|EKV17637.1| hypothetical protein PDIP_30500 [Penicillium digitatum Pd1]	gi|211583076|emb|AM920428.1|	139	2e-29	Penicillium chrysogenum Wisconsin 54-1255 complete genome, contig Pc00c13	sp|P32323|AGA1_YEAST	74.7	7e-13	A-agglutinin anchorage subunit OS=Saccharomyces cerevisiae (strain ATCC 204508 / S288c) GN=AGA1 PE=1 SV=1	XF1267	70.5	5e-12	COG5297	Cellobiohydrolase A (1,4-beta-cellobiosidase A)	K01183	3e-14	82.4	ctp:CTRG_05827	chitinase [EC:3.2.1.14]	-	-	-
CL1253.Contig2_All	275	1	0.3288	88	25.6273	gi|255936553|ref|XP_002559303.1|	169.5	1e-40	hypothetical protein [Penicillium chrysogenum Wisconsin 54-1255] >gi|211583923|emb|CAP91947.1| hypothetical protein Pc13g08780 [Penicillium chrysogenum Wisconsin 54-1255]	gi|211583076|emb|AM920428.1|	545	1e-152	Penicillium chrysogenum Wisconsin 54-1255 complete genome, contig Pc00c13	sp|Q3KSS4|EBNA1_EBVG	70.9	2e-12	Epstein-Barr nuclear antigen 1 OS=Epstein-Barr virus (strain GD1) GN=EBNA1 PE=1 SV=1	XF0818	75.9	2e-14	COG2730	Endoglucanase	K01179	5e-13	75.9	xfa:XF0818	endoglucanase [EC:3.2.1.4]	GO:0090304;GO:0034645//cellular macromolecule biosynthetic process;GO:0019048//virus-host interaction;GO:0050789//regulation of biological process	GO:0005488//binding	-
CL1253.Contig3_All	1129	240	19.2229	138	9.789	gi|425779307|gb|EKV17374.1|	350.9	2e-94	hypothetical protein PDIG_14980 [Penicillium digitatum PHI26] >gi|425779592|gb|EKV17637.1| hypothetical protein PDIP_30500 [Penicillium digitatum Pd1]	gi|211583076|emb|AM920428.1|	139	2e-29	Penicillium chrysogenum Wisconsin 54-1255 complete genome, contig Pc00c13	sp|P32323|AGA1_YEAST	74.7	8e-13	A-agglutinin anchorage subunit OS=Saccharomyces cerevisiae (strain ATCC 204508 / S288c) GN=AGA1 PE=1 SV=1	XF1267	70.5	5e-12	COG5297	Cellobiohydrolase A (1,4-beta-cellobiosidase A)	K01183	3e-14	82.4	ctp:CTRG_05827	chitinase [EC:3.2.1.14]	-	-	-
CL1254.Contig1_All	412	1	0.2195	29	5.6371	gi|255944975|ref|XP_002563255.1|	290.8	4e-77	Pc20g07300 [Penicillium chrysogenum Wisconsin 54-1255] >gi|211587990|emb|CAP86059.1| Pc20g07300 [Penicillium chrysogenum Wisconsin 54-1255]	gi|211587300|emb|AM920435.1|	817	0	Penicillium chrysogenum Wisconsin 54-1255 complete genome, contig Pc00c20	--	--	--	--	--	--	--	--	--	--	--	--	--	--	-	-	-
CL1254.Contig2_All	2623	2988	103.011	2815	85.9474	gi|425784252|gb|EKV22041.1|	723.4	0	hypothetical protein PDIP_00400 [Penicillium digitatum Pd1]	gi|211587300|emb|AM920435.1|	323	2e-84	Penicillium chrysogenum Wisconsin 54-1255 complete genome, contig Pc00c20	sp|Q03559|YM8V_YEAST	62.8	9e-09	Uncharacterized protein YMR295C OS=Saccharomyces cerevisiae (strain ATCC 204508 / S288c) GN=YMR295C PE=1 SV=1	SPBC21D10.05c	51.6	7e-06	COG5347	GTPase-activating protein that regulates ARFs (ADP-ribosylation factors), involved in ARF-mediated vesicular transport	K12492	6e-07	59.7	ddi:DDB_G0281627	ADP-ribosylation factor GTPase-activating protein 1	-	-	-
CL1255.Contig1_All	767	375	44.2117	216	22.5534	gi|425771581|gb|EKV10019.1|	331.6	6e-89	hypothetical protein PDIP_61570 [Penicillium digitatum Pd1] >gi|425777085|gb|EKV15275.1| hypothetical protein PDIG_27130 [Penicillium digitatum PHI26]	gi|211591067|emb|AM920437.1|	387	1e-104	Penicillium chrysogenum Wisconsin 54-1255 complete genome, contig Pc00c22	--	--	--	--	--	--	--	--	--	--	--	--	--	--	-	-	-
CL1255.Contig2_All	344	14	3.6802	1	0.2328	gi|358371889|dbj|GAA88495.1|	54.7	5e-06	cytochrome P450 oxidoreductase/alkane hydroxylase [Aspergillus kawachii IFO 4308]	gi|211591067|emb|AM920437.1|	60	5e-06	Penicillium chrysogenum Wisconsin 54-1255 complete genome, contig Pc00c22	--	--	--	--	--	--	--	--	--	--	--	--	--	--	-	-	-
CL1256.Contig1_All	454	0	0	4	0.7056	gi|449305075|gb|EMD01082.1|	98.2	4e-19	hypothetical protein BAUCODRAFT_29470 [Baudoinia compniacensis UAMH 10762]	gi|211583076|emb|AM920428.1|	418	1e-114	Penicillium chrysogenum Wisconsin 54-1255 complete genome, contig Pc00c13	sp|Q6C4R1|CMC4_YARLI	73.6	3e-13	Cx9C motif-containing protein 4, mitochondrial OS=Yarrowia lipolytica (strain CLIB 122 / E 150) GN=CMC4 PE=3 SV=2	--	--	--	--	--	--	--	--	--	--	-	-	GO:0005758//mitochondrial intermembrane space
CL1256.Contig2_All	505	37	6.6254	31	4.9161	gi|407918812|gb|EKG12075.1|	129	2e-28	tRNA-dihydrouridine synthase [Macrophomina phaseolina MS6]	gi|211583076|emb|AM920428.1|	404	1e-109	Penicillium chrysogenum Wisconsin 54-1255 complete genome, contig Pc00c13	sp|C5M6H7|CMC4_CANTT	91.3	2e-18	Cx9C motif-containing protein 4, mitochondrial OS=Candida tropicalis (strain ATCC MYA-3404 / T1) GN=CMC4 PE=3 SV=2	--	--	--	--	--	--	--	--	--	--	-	-	GO:0005758//mitochondrial intermembrane space
CL1257.Contig1_All	1344	129	8.6794	41	2.4431	gi|134056270|emb|CAK96398.1|	499.6	4e-139	unnamed protein product [Aspergillus niger]	gi|255933012|ref|XM_002557931.1|	1003	0	Penicillium chrysogenum Wisconsin 54-1255 GATA transcription factor nreB-Penicillium chrysogenum (Pc12g11600) mRNA, complete cds	sp|Q9HEV5|ASD4_NEUCR	184	7e-46	GATA type zinc finger protein asd-4 OS=Neurospora crassa (strain ATCC 24698 / 74-OR23-1A / CBS 708.71 / DSM 1257 / FGSC 987) GN=asd-4 PE=1 SV=1	YJL110c	103	9e-22	COG5641	GATA Zn-finger-containing transcription factor	K09184	1e-130	469	pcs:Pc12g11600	GATA-binding protein, other eukaryote	GO:0006355//regulation of transcription, DNA-dependent	GO:0003700//sequence-specific DNA binding transcription factor activity;GO:0043565//sequence-specific DNA binding;GO:0008270//zinc ion binding	-
CL1257.Contig2_All	691	28	3.6642	7	0.8113	gi|425767823|gb|EKV06377.1|	440.3	1e-121	GATA transcription factor [Penicillium digitatum Pd1] >gi|425769619|gb|EKV08109.1| GATA transcription factor [Penicillium digitatum PHI26]	gi|255933012|ref|XM_002557931.1|	918	0	Penicillium chrysogenum Wisconsin 54-1255 GATA transcription factor nreB-Penicillium chrysogenum (Pc12g11600) mRNA, complete cds	sp|Q9HEV5|ASD4_NEUCR	177	5e-44	GATA type zinc finger protein asd-4 OS=Neurospora crassa (strain ATCC 24698 / 74-OR23-1A / CBS 708.71 / DSM 1257 / FGSC 987) GN=asd-4 PE=1 SV=1	YJL110c	103	3e-22	COG5641	GATA Zn-finger-containing transcription factor	K09184	4e-119	429	pcs:Pc12g11600	GATA-binding protein, other eukaryote	GO:0006355//regulation of transcription, DNA-dependent	GO:0003700//sequence-specific DNA binding transcription factor activity;GO:0043565//sequence-specific DNA binding;GO:0008270//zinc ion binding	-
CL1258.Contig1_All	1597	11	0.6229	44	2.2065	gi|425766326|gb|EKV04942.1|	563.9	2e-158	hypothetical protein PDIG_86060 [Penicillium digitatum PHI26] >gi|425775480|gb|EKV13748.1| hypothetical protein PDIP_47010 [Penicillium digitatum Pd1]	gi|211587300|emb|AM920435.1|	946	0	Penicillium chrysogenum Wisconsin 54-1255 complete genome, contig Pc00c20	sp|O94519|SPF30_SCHPO	83.6	3e-15	Splicing factor spf30 OS=Schizosaccharomyces pombe (strain 972 / ATCC 24843) GN=spf30 PE=1 SV=1	--	--	--	--	--	K12839	1e-139	499	pcs:Pc20g15290	survival of motor neuron-related-splicing factor 30	-	-	-
CL1258.Contig2_All	1670	1	0.0541	8	0.3836	gi|425766326|gb|EKV04942.1|	563.9	2e-158	hypothetical protein PDIG_86060 [Penicillium digitatum PHI26] >gi|425775480|gb|EKV13748.1| hypothetical protein PDIP_47010 [Penicillium digitatum Pd1]	gi|211587300|emb|AM920435.1|	946	0	Penicillium chrysogenum Wisconsin 54-1255 complete genome, contig Pc00c20	sp|O94519|SPF30_SCHPO	83.6	3e-15	Splicing factor spf30 OS=Schizosaccharomyces pombe (strain 972 / ATCC 24843) GN=spf30 PE=1 SV=1	--	--	--	--	--	K12839	1e-139	499	pcs:Pc20g15290	survival of motor neuron-related-splicing factor 30	-	-	-
CL1258.Contig3_All	483	0	0	1	0.1658	--	--	--	--	--	--	--	--	--	--	--	--	--	--	--	--	--	--	--	--	--	--	-	-	-
CL1258.Contig4_All	412	5	1.0974	10	1.9438	--	--	--	--	--	--	--	--	--	--	--	--	--	--	--	--	--	--	--	--	--	--	-	-	-
CL1259.Contig1_All	967	38	3.5535	36	2.9815	gi|425777603|gb|EKV15764.1|	152.9	6e-35	hypothetical protein PDIP_39290 [Penicillium digitatum Pd1] >gi|425779803|gb|EKV17833.1| hypothetical protein PDIG_13070 [Penicillium digitatum PHI26]	--	--	--	--	--	--	--	--	--	--	--	--	--	--	--	--	--	--	-	-	-
CL1259.Contig2_All	1288	881	61.8531	291	18.0938	gi|242821191|ref|XP_002487630.1|	171.4	2e-40	hypothetical protein TSTA_000530 [Talaromyces stipitatus ATCC 10500] >gi|218712551|gb|EED11976.1| hypothetical protein TSTA_000530 [Talaromyces stipitatus ATCC 10500]	--	--	--	--	--	--	--	--	--	--	--	--	--	--	--	--	--	--	-	-	-
CL126.Contig1_All	546	196	32.4612	36	5.2803	--	--	--	--	--	--	--	--	--	--	--	--	--	--	--	--	--	--	--	--	--	--	-	-	-
CL126.Contig2_All	487	63	11.698	14	2.3022	--	--	--	--	--	--	--	--	--	--	--	--	--	--	--	--	--	--	--	--	--	--	-	-	-
CL1260.Contig1_All	236	0	0	20	6.7869	gi|255948366|ref|XP_002564950.1|	169.5	1e-40	Pc22g09380 [Penicillium chrysogenum Wisconsin 54-1255] >gi|211591967|emb|CAP98226.1| Pc22g09380 [Penicillium chrysogenum Wisconsin 54-1255]	gi|211591067|emb|AM920437.1|	468	1e-129	Penicillium chrysogenum Wisconsin 54-1255 complete genome, contig Pc00c22	sp|P0C956|GEL4_ASPFU	89.7	3e-18	1,3-beta-glucanosyltransferase gel4 OS=Neosartorya fumigata (strain ATCC MYA-4609 / Af293 / CBS 101355 / FGSC A1100) GN=gel4 PE=3 SV=1	--	--	--	--	--	--	--	--	--	--	GO:0005975//carbohydrate metabolic process	GO:0003824//catalytic activity	GO:0016020//membrane
CL1260.Contig2_All	260	1	0.3478	27	8.3165	gi|255948366|ref|XP_002564950.1|	169.1	2e-40	Pc22g09380 [Penicillium chrysogenum Wisconsin 54-1255] >gi|211591967|emb|CAP98226.1| Pc22g09380 [Penicillium chrysogenum Wisconsin 54-1255]	gi|211591067|emb|AM920437.1|	515	1e-143	Penicillium chrysogenum Wisconsin 54-1255 complete genome, contig Pc00c22	sp|P0C956|GEL4_ASPFU	79	6e-15	1,3-beta-glucanosyltransferase gel4 OS=Neosartorya fumigata (strain ATCC MYA-4609 / Af293 / CBS 101355 / FGSC A1100) GN=gel4 PE=3 SV=1	--	--	--	--	--	K03260	7e-08	58.5	cpv:cgd2_3920	translation initiation factor 4G	GO:0005975//carbohydrate metabolic process	GO:0003824//catalytic activity	GO:0016020//membrane
CL1260.Contig3_All	1826	2486	123.112	1383	60.6561	gi|425765987|gb|EKV04625.1|	1087.8	0	1,3-beta-glucanosyltransferase gel4 [Penicillium digitatum Pd1] >gi|425767008|gb|EKV05595.1| 1,3-beta-glucanosyltransferase gel4 [Penicillium digitatum PHI26]	gi|211591067|emb|AM920437.1|	1778	0	Penicillium chrysogenum Wisconsin 54-1255 complete genome, contig Pc00c22	sp|P0C956|GEL4_ASPFU	636	0	1,3-beta-glucanosyltransferase gel4 OS=Neosartorya fumigata (strain ATCC MYA-4609 / Af293 / CBS 101355 / FGSC A1100) GN=gel4 PE=3 SV=1	SPBC28F2.12	80.9	7e-15	COG0086	DNA-directed RNA polymerase, beta' subunit/160 kD subunit	K01178	4e-26	122	sce:YIR019C	glucoamylase [EC:3.2.1.3]	GO:0005975//carbohydrate metabolic process	GO:0003824//catalytic activity	GO:0031224//intrinsic to membrane
CL1261.Contig1_All	1142	358	28.3477	4959	347.761	gi|238855136|ref|ZP_04645459.1|	71.6	1e-62	pG1 protein [Lactobacillus jensenii 269-3] >gi|238832245|gb|EEQ24559.1| pG1 protein [Lactobacillus jensenii 269-3]	gi|339647193|gb|JF970586.1|	2115	0	Paenibacillus humicus 16S ribosomal RNA gene, partial sequence	--	--	--	--	--	--	--	--	--	--	--	--	--	--	-	-	-
CL1262.Contig1_All	1688	7	0.375	10	0.4744	gi|425774563|gb|EKV12865.1|	67	0	hypothetical protein PDIP_50500 [Penicillium digitatum Pd1] >gi|425776422|gb|EKV14639.1| hypothetical protein PDIG_30920 [Penicillium digitatum PHI26]	gi|211588786|emb|AM920436.1|	1174	0	Penicillium chrysogenum Wisconsin 54-1255 complete genome, contig Pc00c21	sp|O94725|YCFD_SCHPO	334	3e-93	UPF0364 protein C1393.13 OS=Schizosaccharomyces pombe (strain 972 / ATCC 24843) GN=SPCC1393.13 PE=3 SV=1	--	--	--	--	--	K06997	3e-33	146	mgl:MGL_2805		GO:0006470//protein dephosphorylation	GO:0004721//phosphoprotein phosphatase activity	GO:0005737//cytoplasm;GO:0005634//nucleus
CL1262.Contig2_All	1624	56	3.1182	16	0.789	gi|425774563|gb|EKV12865.1|	968	0	hypothetical protein PDIP_50500 [Penicillium digitatum Pd1] >gi|425776422|gb|EKV14639.1| hypothetical protein PDIG_30920 [Penicillium digitatum PHI26]	gi|211588786|emb|AM920436.1|	1174	0	Penicillium chrysogenum Wisconsin 54-1255 complete genome, contig Pc00c21	sp|O94725|YCFD_SCHPO	360	1e-98	UPF0364 protein C1393.13 OS=Schizosaccharomyces pombe (strain 972 / ATCC 24843) GN=SPCC1393.13 PE=3 SV=1	--	--	--	--	--	K06997	3e-33	146	mgl:MGL_2805		GO:0006470//protein dephosphorylation	GO:0004721//phosphoprotein phosphatase activity	GO:0005737//cytoplasm;GO:0005634//nucleus
CL1263.Contig1_All	1421	679	43.2093	112	6.3121	gi|425772240|gb|EKV10651.1|	503.1	4e-140	hypothetical protein PDIP_59260 [Penicillium digitatum Pd1] >gi|425777419|gb|EKV15593.1| hypothetical protein PDIG_24780 [Penicillium digitatum PHI26]	gi|211588786|emb|AM920436.1|	349	2e-92	Penicillium chrysogenum Wisconsin 54-1255 complete genome, contig Pc00c21	sp|A1DDV3|CTU2_NEOFI	100	2e-20	Cytoplasmic tRNA 2-thiolation protein 2 OS=Neosartorya fischeri (strain ATCC 1020 / DSM 3700 / FGSC A1164 / NRRL 181) GN=ncs2 PE=3 SV=1	--	--	--	--	--	K14169	2e-43	179	pcs:Pc21g07630	cytoplasmic tRNA 2-thiolation protein 2	-	-	-
CL1263.Contig2_All	1479	961	58.7566	121	6.5519	gi|425772240|gb|EKV10651.1|	522.3	7e-146	hypothetical protein PDIP_59260 [Penicillium digitatum Pd1] >gi|425777419|gb|EKV15593.1| hypothetical protein PDIG_24780 [Penicillium digitatum PHI26]	gi|211588786|emb|AM920436.1|	349	2e-92	Penicillium chrysogenum Wisconsin 54-1255 complete genome, contig Pc00c21	sp|A1DDV3|CTU2_NEOFI	100	2e-20	Cytoplasmic tRNA 2-thiolation protein 2 OS=Neosartorya fischeri (strain ATCC 1020 / DSM 3700 / FGSC A1164 / NRRL 181) GN=ncs2 PE=3 SV=1	--	--	--	--	--	K14169	2e-43	179	pcs:Pc21g07630	cytoplasmic tRNA 2-thiolation protein 2	-	-	-
CL1264.Contig1_All	345	21	5.5043	31	7.1961	gi|425768990|gb|EKV07500.1|	79.3	2e-13	hypothetical protein PDIP_73770 [Penicillium digitatum Pd1] >gi|425770574|gb|EKV09043.1| hypothetical protein PDIG_64430 [Penicillium digitatum PHI26]	gi|211586580|emb|AM920433.1|	91.7	1e-15	Penicillium chrysogenum Wisconsin 54-1255 complete genome, contig Pc00c18	--	--	--	--	--	--	--	--	--	--	--	--	--	--	-	-	-
CL1264.Contig2_All	222	8	3.2587	16	5.7719	--	--	--	--	gi|211586580|emb|AM920433.1|	91.7	8e-16	Penicillium chrysogenum Wisconsin 54-1255 complete genome, contig Pc00c18	--	--	--	--	--	--	--	--	--	--	--	--	--	--	-	-	-
CL1265.Contig1_All	1609	1481	83.2339	601	29.9138	gi|425768837|gb|EKV07349.1|	721.5	0	hypothetical protein PDIP_74400 [Penicillium digitatum Pd1] >gi|425770170|gb|EKV08643.1| hypothetical protein PDIG_65070 [Penicillium digitatum PHI26]	gi|211586580|emb|AM920433.1|	1043	0	Penicillium chrysogenum Wisconsin 54-1255 complete genome, contig Pc00c18	sp|Q9HGY9|ALF_ASPOR	632	1e-180	Fructose-bisphosphate aldolase OS=Aspergillus oryzae (strain ATCC 42149 / RIB 40) GN=fbaA PE=2 SV=2	YKL060c	509	5e-144	COG0191	Fructose/tagatose bisphosphate aldolase	K01624	0	688	pcs:Pc18g01220	fructose-bisphosphate aldolase, class II [EC:4.1.2.13]	GO:0006094//gluconeogenesis;GO:0006096//glycolysis	GO:0004332//fructose-bisphosphate aldolase activity;GO:0008270//zinc ion binding	GO:0005829//cytosol;GO:0005739//mitochondrion
CL1265.Contig2_All	1885	2514	120.602	252	10.7064	gi|425768837|gb|EKV07349.1|	721.5	0	hypothetical protein PDIP_74400 [Penicillium digitatum Pd1] >gi|425770170|gb|EKV08643.1| hypothetical protein PDIG_65070 [Penicillium digitatum PHI26]	gi|211586580|emb|AM920433.1|	1043	0	Penicillium chrysogenum Wisconsin 54-1255 complete genome, contig Pc00c18	sp|Q9HGY9|ALF_ASPOR	632	1e-180	Fructose-bisphosphate aldolase OS=Aspergillus oryzae (strain ATCC 42149 / RIB 40) GN=fbaA PE=2 SV=2	YKL060c	509	6e-144	COG0191	Fructose/tagatose bisphosphate aldolase	K01624	0	688	pcs:Pc18g01220	fructose-bisphosphate aldolase, class II [EC:4.1.2.13]	GO:0006094//gluconeogenesis;GO:0006096//glycolysis	GO:0004332//fructose-bisphosphate aldolase activity;GO:0008270//zinc ion binding	GO:0005829//cytosol;GO:0005739//mitochondrion
CL1266.Contig1_All	959	130	12.2582	272	22.7145	gi|255941430|ref|XP_002561484.1|	396.7	2e-108	Pc16g11840 [Penicillium chrysogenum Wisconsin 54-1255] >gi|211586107|emb|CAP93854.1| Pc16g11840 [Penicillium chrysogenum Wisconsin 54-1255]	gi|211585052|emb|AM920431.1|	335	2e-88	Penicillium chrysogenum Wisconsin 54-1255 complete genome, contig Pc00c16	--	--	--	--	--	--	--	--	--	K03256	2e-10	69.7	mgr:MGG_00308	tRNA (adenine-N(1)-)-methyltransferase non-catalytic subunit	-	GO:0008080//N-acetyltransferase activity	-
CL1266.Contig2_All	570	2	0.3173	6	0.843	gi|255941430|ref|XP_002561484.1|	270.8	6e-71	Pc16g11840 [Penicillium chrysogenum Wisconsin 54-1255] >gi|211586107|emb|CAP93854.1| Pc16g11840 [Penicillium chrysogenum Wisconsin 54-1255]	gi|211585052|emb|AM920431.1|	345	1e-91	Penicillium chrysogenum Wisconsin 54-1255 complete genome, contig Pc00c16	--	--	--	--	--	--	--	--	--	--	--	--	--	--	-	GO:0008080//N-acetyltransferase activity	-
CL1267.Contig1_All	392	43	9.9194	26	5.3118	gi|425765810|gb|EKV04458.1|	206.1	1e-51	hypothetical protein PDIG_89540 [Penicillium digitatum PHI26] >gi|425783899|gb|EKV21716.1| hypothetical protein PDIP_03810 [Penicillium digitatum Pd1]	gi|211581525|emb|AM920427.1|	351	1e-93	Penicillium chrysogenum Wisconsin 54-1255 complete genome, contig Pc00c12	sp|O13737|YDR2_SCHPO	66.6	3e-11	Uncharacterized endoplasmic reticulum membrane protein C16E8.02 OS=Schizosaccharomyces pombe (strain 972 / ATCC 24843) GN=SPAC16E8.02 PE=4 SV=2	SPAC16E8.02	66.6	1e-11	COG4539	Predicted membrane protein	--	--	--	--	--	-	-	-
CL1267.Contig2_All	550	330	54.2566	218	31.7429	gi|425765810|gb|EKV04458.1|	244.6	4e-63	hypothetical protein PDIG_89540 [Penicillium digitatum PHI26] >gi|425783899|gb|EKV21716.1| hypothetical protein PDIP_03810 [Penicillium digitatum Pd1]	gi|211581525|emb|AM920427.1|	337	2e-89	Penicillium chrysogenum Wisconsin 54-1255 complete genome, contig Pc00c12	sp|O13737|YDR2_SCHPO	102	8e-22	Uncharacterized endoplasmic reticulum membrane protein C16E8.02 OS=Schizosaccharomyces pombe (strain 972 / ATCC 24843) GN=SPAC16E8.02 PE=4 SV=2	SPAC16E8.02	102	3e-22	COG4539	Predicted membrane protein	--	--	--	--	--	-	-	-
CL1268.Contig1_All	1025	1461	128.893	598	46.7229	gi|425766562|gb|EKV05168.1|	661.8	0	Acyltransferase, putative [Penicillium digitatum PHI26] >gi|425781715|gb|EKV19662.1| Acyltransferase, putative [Penicillium digitatum Pd1]	gi|211587300|emb|AM920435.1|	700	0	Penicillium chrysogenum Wisconsin 54-1255 complete genome, contig Pc00c20	sp|O94361|YHOE_SCHPO	211	5e-54	Uncharacterized acyltransferase C428.14 OS=Schizosaccharomyces pombe (strain 972 / ATCC 24843) GN=SPBC428.14 PE=3 SV=1	SPBC428.14	211	2e-54	COG0204	1-acyl-sn-glycerol-3-phosphate acyltransferase	K00680	1e-144	515	afm:AFUA_5G05880	[EC:2.3.1.-]	GO:0008152//metabolic process	GO:0016746//transferase activity, transferring acyl groups	-
CL1268.Contig2_All	505	80	14.3252	10	1.5858	gi|425766562|gb|EKV05168.1|	271.9	2e-71	Acyltransferase, putative [Penicillium digitatum PHI26] >gi|425781715|gb|EKV19662.1| Acyltransferase, putative [Penicillium digitatum Pd1]	gi|211587300|emb|AM920435.1|	454	1e-124	Penicillium chrysogenum Wisconsin 54-1255 complete genome, contig Pc00c20	sp|P38226|CST26_YEAST	71.2	2e-12	Uncharacterized acyltransferase CST26 OS=Saccharomyces cerevisiae (strain ATCC 204508 / S288c) GN=CST26 PE=1 SV=1	YBR042c	71.2	8e-13	COG0204	1-acyl-sn-glycerol-3-phosphate acyltransferase	K00680	5e-47	189	afm:AFUA_5G05880	[EC:2.3.1.-]	GO:0008152//metabolic process	GO:0016746//transferase activity, transferring acyl groups	-
CL1269.Contig1_All	1852	3111	151.901	2901	125.447	gi|425781928|gb|EKV19862.1|	1001.5	0	V-type ATPase, B subunit, putative [Penicillium digitatum PHI26] >gi|425784025|gb|EKV21835.1| V-type ATPase, B subunit, putative [Penicillium digitatum Pd1]	gi|71001949|ref|XM_750563.1|	644	0	Aspergillus fumigatus Af293 V-type ATPase, B subunit (AFUA_2G13240), partial mRNA	sp|P11593|VATB_NEUCR	843	0	V-type proton ATPase subunit B OS=Neurospora crassa (strain ATCC 24698 / 74-OR23-1A / CBS 708.71 / DSM 1257 / FGSC 987) GN=vma-2 PE=3 SV=1	YBR127c	815	0	COG1156	Archaeal/vacuolar-type H+-ATPase subunit B	K02147	0	922	ang:ANI_1_276024	V-type H+-transporting ATPase subunit B [EC:3.6.3.14]	GO:0046034//ATP metabolic process;GO:0006874//cellular calcium ion homeostasis;GO:0015991//ATP hydrolysis coupled proton transport;GO:0007035//vacuolar acidification	GO:0008553//hydrogen-exporting ATPase activity, phosphorylative mechanism;GO:0005524//ATP binding	GO:0000329//fungal-type vacuole membrane;GO:0000221//vacuolar proton-transporting V-type ATPase, V1 domain
CL127.Contig1_All	1024	1	0.0883	5	0.391	gi|255948506|ref|XP_002565020.1|	555.1	6e-156	Pc22g10110 [Penicillium chrysogenum Wisconsin 54-1255] >gi|211592037|emb|CAP98299.1| Pc22g10110 [Penicillium chrysogenum Wisconsin 54-1255]	gi|211591067|emb|AM920437.1|	904	0	Penicillium chrysogenum Wisconsin 54-1255 complete genome, contig Pc00c22	--	--	--	--	--	--	--	--	--	--	--	--	--	--	GO:0010508//positive regulation of autophagy	-	-
CL127.Contig2_All	1089	8	0.6643	6	0.4412	gi|255948506|ref|XP_002565020.1|	572.4	4e-161	Pc22g10110 [Penicillium chrysogenum Wisconsin 54-1255] >gi|211592037|emb|CAP98299.1| Pc22g10110 [Penicillium chrysogenum Wisconsin 54-1255]	gi|211591067|emb|AM920437.1|	886	0	Penicillium chrysogenum Wisconsin 54-1255 complete genome, contig Pc00c22	--	--	--	--	--	--	--	--	--	--	--	--	--	--	GO:0010508//positive regulation of autophagy	-	-
CL1270.Contig1_All	1178	21	1.612	8	0.5439	gi|169786215|ref|XP_001827568.1|	39.3	2e-90	hypothetical protein AOR_1_1548024 [Aspergillus oryzae RIB40] >gi|83776316|dbj|BAE66435.1| unnamed protein product [Aspergillus oryzae RIB40] >gi|391866247|gb|EIT75519.1| hypothetical protein Ao3042_08261 [Aspergillus oryzae 3.042]	gi|115387061|ref|XM_001210072.1|	91.7	5e-15	Aspergillus terreus NIH2624 predicted protein (ATEG_07386) partial mRNA	--	--	--	--	--	--	--	--	--	K08773	4e-15	85.5	nhe:NECHADRAFT_31076	RalA-binding protein 1	GO:0006355//regulation of transcription, DNA-dependent;GO:0006366//transcription from RNA polymerase II promoter	GO:0005488//binding	-
CL1270.Contig2_All	1111	27	2.1976	15	1.0813	gi|169786215|ref|XP_001827568.1|	353.2	4e-95	hypothetical protein AOR_1_1548024 [Aspergillus oryzae RIB40] >gi|83776316|dbj|BAE66435.1| unnamed protein product [Aspergillus oryzae RIB40] >gi|391866247|gb|EIT75519.1| hypothetical protein Ao3042_08261 [Aspergillus oryzae 3.042]	gi|115387061|ref|XM_001210072.1|	91.7	5e-15	Aspergillus terreus NIH2624 predicted protein (ATEG_07386) partial mRNA	--	--	--	--	--	--	--	--	--	K08773	4e-15	85.5	nhe:NECHADRAFT_31076	RalA-binding protein 1	GO:0006355//regulation of transcription, DNA-dependent;GO:0006366//transcription from RNA polymerase II promoter	GO:0005488//binding	-
CL1271.Contig1_All	1229	126	9.2709	95	6.1905	gi|425774287|gb|EKV12596.1|	797	0	AMP-binding enzyme, putative [Penicillium digitatum Pd1] >gi|425776288|gb|EKV14510.1| AMP-binding enzyme, putative [Penicillium digitatum PHI26]	gi|211591067|emb|AM920437.1|	1029	0	Penicillium chrysogenum Wisconsin 54-1255 complete genome, contig Pc00c22	sp|O07610|LCFB_BACSU	151	7e-36	Long-chain-fatty-acid--CoA ligase OS=Bacillus subtilis (strain 168) GN=lcfB PE=2 SV=2	RSc0442	267	3e-71	COG0318	Acyl-CoA synthetases (AMP-forming)/AMP-acid ligases II	K00666	5e-82	307	del:DelCs14_3718	fatty-acyl-CoA synthase [EC:6.2.1.-]	GO:0008152//metabolic process	GO:0003824//catalytic activity	-
CL1272.Contig1_All	1491	9	0.5458	12	0.6445	--	--	--	--	gi|211591067|emb|AM920437.1|	83.8	2e-12	Penicillium chrysogenum Wisconsin 54-1255 complete genome, contig Pc00c22	--	--	--	--	--	--	--	--	--	--	--	--	--	--	-	-	-
CL1272.Contig2_All	1545	7	0.4097	22	1.1404	--	--	--	--	gi|211591067|emb|AM920437.1|	83.8	2e-12	Penicillium chrysogenum Wisconsin 54-1255 complete genome, contig Pc00c22	--	--	--	--	--	--	--	--	--	--	--	--	--	--	-	-	-
CL1272.Contig3_All	1272	3	0.2133	11	0.6926	--	--	--	--	gi|211591067|emb|AM920437.1|	83.8	1e-12	Penicillium chrysogenum Wisconsin 54-1255 complete genome, contig Pc00c22	--	--	--	--	--	--	--	--	--	--	--	--	--	--	-	-	-
CL1273.Contig1_All	818	62	6.8539	65	6.3637	gi|425767857|gb|EKV06410.1|	478.4	5e-133	O-acetyltransferase, putative [Penicillium digitatum PHI26] >gi|425783788|gb|EKV21609.1| O-acetyltransferase, putative [Penicillium digitatum Pd1]	gi|211581525|emb|AM920427.1|	430	1e-117	Penicillium chrysogenum Wisconsin 54-1255 complete genome, contig Pc00c12	sp|P52984|THGA_LACLA	134	4e-31	Galactoside O-acetyltransferase OS=Lactococcus lactis subsp. lactis (strain IL1403) GN=lacA PE=3 SV=1	MA0513	145	8e-35	COG0110	Acetyltransferase (isoleucine patch superfamily)	K00680	1e-107	391	afm:AFUA_3G11510	[EC:2.3.1.-]	-	GO:0016407//acetyltransferase activity	-
CL1273.Contig2_All	864	18	1.8839	9	0.8342	gi|425767857|gb|EKV06410.1|	73.9	2e-128	O-acetyltransferase, putative [Penicillium digitatum PHI26] >gi|425783788|gb|EKV21609.1| O-acetyltransferase, putative [Penicillium digitatum Pd1]	gi|211581525|emb|AM920427.1|	430	1e-117	Penicillium chrysogenum Wisconsin 54-1255 complete genome, contig Pc00c12	sp|P52984|THGA_LACLA	128	3e-29	Galactoside O-acetyltransferase OS=Lactococcus lactis subsp. lactis (strain IL1403) GN=lacA PE=3 SV=1	MA0513	139	5e-33	COG0110	Acetyltransferase (isoleucine patch superfamily)	K00680	6e-103	340	afm:AFUA_3G11510	[EC:2.3.1.-]	-	GO:0016407//acetyltransferase activity	-
CL1274.Contig1_All	827	83	9.0756	4	0.3874	gi|425768725|gb|EKV07242.1|	506.1	2e-141	Phosphoketolase, putative [Penicillium digitatum Pd1] >gi|425770215|gb|EKV08688.1| Phosphoketolase, putative [Penicillium digitatum PHI26]	gi|211586580|emb|AM920433.1|	200	5e-48	Penicillium chrysogenum Wisconsin 54-1255 complete genome, contig Pc00c18	sp|O74770|PHK_SCHPO	318	3e-86	Probable phosphoketolase OS=Schizosaccharomyces pombe (strain 972 / ATCC 24843) GN=SPBC24C6.09c PE=3 SV=1	SPBC24C6.09c	318	9e-87	COG3957	Phosphoketolase	K01636	2e-129	464	pcs:Pc18g00660	[EC:4.1.2.-]	GO:0005975//carbohydrate metabolic process	GO:0050193	-
CL1274.Contig2_All	567	9	1.4354	0	0	gi|425768725|gb|EKV07242.1|	349.4	1e-94	Phosphoketolase, putative [Penicillium digitatum Pd1] >gi|425770215|gb|EKV08688.1| Phosphoketolase, putative [Penicillium digitatum PHI26]	gi|211586580|emb|AM920433.1|	210	4e-51	Penicillium chrysogenum Wisconsin 54-1255 complete genome, contig Pc00c18	sp|O74770|PHK_SCHPO	269	5e-72	Probable phosphoketolase OS=Schizosaccharomyces pombe (strain 972 / ATCC 24843) GN=SPBC24C6.09c PE=3 SV=1	SPBC24C6.09c	269	2e-72	COG3957	Phosphoketolase	K01636	5e-90	332	pcs:Pc18g00660	[EC:4.1.2.-]	GO:0005975//carbohydrate metabolic process	GO:0050193	-
CL1275.Contig1_All	2260	61	2.4407	12	0.4252	gi|255932435|ref|XP_002557774.1|	964.1	0	Pc12g09470 [Penicillium chrysogenum Wisconsin 54-1255] >gi|211582393|emb|CAP80574.1| Pc12g09470 [Penicillium chrysogenum Wisconsin 54-1255]	gi|211581525|emb|AM920427.1|	1756	0	Penicillium chrysogenum Wisconsin 54-1255 complete genome, contig Pc00c12	sp|P45815|CRF1_YARLI	94	3e-18	Copper resistance protein CRF1 OS=Yarrowia lipolytica (strain CLIB 122 / E 150) GN=CRF1 PE=4 SV=1	--	--	--	--	--	K09281	2e-12	77.8	sce:YGL166W	copper-fist transcription factor	GO:0006355//regulation of transcription, DNA-dependent	GO:0003700//sequence-specific DNA binding transcription factor activity;GO:0005507//copper ion binding;GO:0003677//DNA binding	GO:0005634//nucleus
CL1275.Contig2_All	2613	70	2.4225	54	1.655	gi|255932435|ref|XP_002557774.1|	964.1	0	Pc12g09470 [Penicillium chrysogenum Wisconsin 54-1255] >gi|211582393|emb|CAP80574.1| Pc12g09470 [Penicillium chrysogenum Wisconsin 54-1255]	gi|211581525|emb|AM920427.1|	1756	0	Penicillium chrysogenum Wisconsin 54-1255 complete genome, contig Pc00c12	sp|P45815|CRF1_YARLI	94	3e-18	Copper resistance protein CRF1 OS=Yarrowia lipolytica (strain CLIB 122 / E 150) GN=CRF1 PE=4 SV=1	--	--	--	--	--	K09281	2e-12	77.8	sce:YGL166W	copper-fist transcription factor	GO:0006355//regulation of transcription, DNA-dependent	GO:0003700//sequence-specific DNA binding transcription factor activity;GO:0005507//copper ion binding;GO:0003677//DNA binding	GO:0005634//nucleus
CL1276.Contig1_All	2132	7	0.2969	6	0.2254	gi|255954433|ref|XP_002567969.1|	1041.6	0	Pc21g09300 [Penicillium chrysogenum Wisconsin 54-1255] >gi|211589680|emb|CAP95827.1| Pc21g09300 [Penicillium chrysogenum Wisconsin 54-1255]	gi|211588786|emb|AM920436.1|	605	1e-169	Penicillium chrysogenum Wisconsin 54-1255 complete genome, contig Pc00c21	sp|Q9US04|GGT1_SCHPO	355	7e-97	Gamma-glutamyltranspeptidase 1 OS=Schizosaccharomyces pombe (strain 972 / ATCC 24843) GN=ggt1 PE=2 SV=1	SPAC664.09	355	2e-97	COG0405	Gamma-glutamyltransferase	K00681	0	1041	pcs:Pc21g09300	gamma-glutamyltranspeptidase [EC:2.3.2.2]	GO:0006749//glutathione metabolic process	GO:0003840//gamma-glutamyltransferase activity	-
[truncated: 16,173 more rows]
