# Supplementary material for: Transcriptional profiling analysis of Penicillium digitatum, the causal agent of citrus green mold, unravels an inhibited ergosterol biosynthesis pathway in response to citral
Source: BMC Genomics. 2016 Aug 11;17:599. doi: 10.1186/s12864-016-2943-4 (PMC4982135; doi:10.1186/s12864-016-2943-4)
Supplement: Additional file 3: Table S3. — The differentially expressed genes in untreated Penicillium digitatum (CK30) and citral-treated P. digitatum (T30) (P < 0.05). (XLS 4848 kb) [file 12864_2016_2943_MOESM3_ESM.xls]

## Sheet: Table S2，CK30A-vs-T30A.diff_ann
Additional file 3: Table S3. The differentially expressed genes in untreated Penicillium digitatum (CK30) and citral-treated P. digitatum (T30) (P<0.05).
geneID(6355)	geneLength	CK30A_rawfragments(11058562)	T30A_rawfragments(12486688)	CK30A_FPKM	T30A_FPKM	log2 Ratio(T30A/CK30A)	Up-Down-Regulation(T30A/CK30A)	P-value	FDR	Nr-ID	Nr-Score	Nr-Evalue	Nr-annotation	Nt-ID	Nt-Score	Nt-Evalue	Nt-annotation	Swissprot-ID	Swissprot-Score	Swissprot-Evalue	Swissprot-annotation	COG-Protein-or-Domain	COG-Score	COG-Evalue	COG-ID	COG-Function-Description	KO_id	KEGG-Evalue	KEGG-Score	KEGG-Gene	ko_definition	GO-BiologicalProcess	GO-MolecularFunction	Go-CellularComponent	Pathway ID//Pathway
Unigene11251_All	415	0	351	0	67.7348	16.0476	Up	2.1903e-97	4.26804e-96	gi|322422443|ref|YP_004221869.1|	210.3	8e-53	NADH dehydrogenase subunit 1 (mitochondrion) [Penicillium digitatum] >gi|316891697|gb|ADU57305.1| NADH dehydrogenase subunit 1 [Penicillium digitatum] >gi|425765292|gb|EKV03998.1| NADH dehydrogenase subunit 1 (mitochondrion) [Penicillium digitatum Pd1] >gi|425765308|gb|EKV04013.1| NADH dehydrogenase subunit 1 (mitochondrion) [Penicillium digitatum PHI26]	gi|316891688|gb|HQ622809.1|	823	0	Penicillium digitatum strain pd01 mitochondrion, complete genome	sp|P19041|NU1M_PODAN	169	3e-42	NADH-ubiquinone oxidoreductase chain 1 OS=Podospora anserina (strain S / ATCC MYA-4624 / DSM 980 / FGSC 10383) GN=ND1 PE=3 SV=2	RC1230	108	2e-24	COG1005	NADH:ubiquinone oxidoreductase subunit 1 (chain H)	K03878	3e-45	182	ang:Asnifp02	NADH-ubiquinone oxidoreductase chain 1 [EC:1.6.5.3]	GO:0055114//oxidation-reduction process	GO:0008137//NADH dehydrogenase (ubiquinone) activity	GO:0016021//integral to membrane;GO:0005739//mitochondrion	--
Unigene11887_All	332	0	196	0	47.2793	15.5289	Up	1.0869e-54	1.33181e-53	--	--	--	--	--	--	--	--	--	--	--	--	--	--	--	--	--	--	--	--	--	--	-	-	-	--
Unigene11287_All	248	0	146	0	47.147	15.5249	Up	6.44156e-41	6.31626e-40	--	--	--	--	--	--	--	--	--	--	--	--	--	--	--	--	--	--	--	--	--	--	-	-	-	--
Unigene11688_All	533	0	306	0	45.9777	15.4886	Up	5.44532e-85	9.61987e-84	gi|425773928|gb|EKV12253.1|	304.7	3e-81	hypothetical protein PDIG_45780 [Penicillium digitatum PHI26] >gi|425782430|gb|EKV20340.1| hypothetical protein PDIP_17720 [Penicillium digitatum Pd1]	gi|51870712|dbj|AB164459.1|	1057	0	Penicillium digitatum PMR3 gene for ATP binding cassette transporter, complete cds	sp|O74208|PDH1_CANGA	138	1e-32	ATP-binding cassette transporter CGR1 OS=Candida glabrata (strain ATCC 2001 / CBS 138 / JCM 3761 / NBRC 0622 / NRRL Y-65) GN=PDH1 PE=3 SV=3	YDR406w_4	137	8e-33	COG0842	ABC-type multidrug transport system, permease component	K08711	5e-32	139	cgr:CAGL0M01760g	ATP-binding cassette, subfamily G (WHITE), member 2, PDR	GO:0006810//transport;GO:0006200//ATP catabolic process	GO:0042626//ATPase activity, coupled to transmembrane movement of substances;GO:0005524//ATP binding	GO:0016021//integral to membrane	--
Unigene11539_All	216	0	114	0	42.2672	15.3673	Up	4.20324e-32	3.4022e-31	--	--	--	--	gi|211591067|emb|AM920437.1|	77.8	1e-11	Penicillium chrysogenum Wisconsin 54-1255 complete genome, contig Pc00c22	--	--	--	--	--	--	--	--	--	--	--	--	--	--	-	-	-	--
Unigene11260_All	547	0	283	0	41.4335	15.3385	Up	1.179e-78	1.94604e-77	--	--	--	--	--	--	--	--	--	--	--	--	--	--	--	--	--	--	--	--	--	--	-	-	-	--
CL65.Contig2_All	209	0	108	0	41.3838	15.3368	Up	1.88939e-30	1.47609e-29	--	--	--	--	gi|211586580|emb|AM920433.1|	383	1e-103	Penicillium chrysogenum Wisconsin 54-1255 complete genome, contig Pc00c18	--	--	--	--	--	--	--	--	--	--	--	--	--	--	-	-	-	--
Unigene11779_All	216	0	80	0	29.6612	14.8563	Up	9.75192e-23	6.13999e-22	--	--	--	--	--	--	--	--	--	--	--	--	--	--	--	--	--	--	--	--	--	--	-	-	-	--
Unigene11668_All	318	0	113	0	28.458	14.7965	Up	7.92576e-32	6.3846e-31	gi|255942677|ref|XP_002562107.1|	106.3	1e-21	Pc18g02660 [Penicillium chrysogenum Wisconsin 54-1255] >gi|211586840|emb|CAP94490.1| Pc18g02660 [Penicillium chrysogenum Wisconsin 54-1255]	gi|211586580|emb|AM920433.1|	630	1e-178	Penicillium chrysogenum Wisconsin 54-1255 complete genome, contig Pc00c18	--	--	--	--	--	--	--	--	--	--	--	--	--	--	GO:0015671//oxygen transport	GO:0020037//heme binding;GO:0005506//iron ion binding;GO:0019825//oxygen binding	-	--
Unigene11263_All	403	0	142	0	28.2186	14.7844	Up	8.14358e-40	7.81227e-39	--	--	--	--	gi|211587300|emb|AM920435.1|	121	2e-24	Penicillium chrysogenum Wisconsin 54-1255 complete genome, contig Pc00c20	--	--	--	--	--	--	--	--	--	--	--	--	--	--	-	-	-	--
Unigene11892_All	504	0	168	0	26.6951	14.7043	Up	5.60994e-47	6.10925e-46	gi|322422444|ref|YP_004221870.1|	323.9	5e-87	NADH dehydrogenase subunit 4 (mitochondrion) [Penicillium digitatum] >gi|316891698|gb|ADU57306.1| NADH dehydrogenase subunit 4 [Penicillium digitatum] >gi|425765293|gb|EKV03999.1| NADH dehydrogenase subunit 4 (mitochondrion) [Penicillium digitatum Pd1] >gi|425765309|gb|EKV04014.1| NADH dehydrogenase subunit 4 (mitochondrion) [Penicillium digitatum PHI26]	gi|316891688|gb|HQ622809.1|	999	0	Penicillium digitatum strain pd01 mitochondrion, complete genome	sp|P03913|NU4M_ASPAM	302	4e-82	NADH-ubiquinone oxidoreductase chain 4 OS=Aspergillus amstelodami GN=ND4 PE=3 SV=1	BMEI1146	140	8e-34	COG1008	NADH:ubiquinone oxidoreductase subunit 4 (chain M)	K03881	3e-78	292	ang:Asnifp05	NADH-ubiquinone oxidoreductase chain 4 [EC:1.6.5.3]	GO:0042773//ATP synthesis coupled electron transport	GO:0008137//NADH dehydrogenase (ubiquinone) activity	GO:0005739//mitochondrion	--
Unigene11806_All	255	0	81	0	25.4389	14.6347	Up	5.17172e-23	3.27335e-22	gi|322422442|ref|YP_004221868.1|	104	8e-21	cytochrome b (mitochondrion) [Penicillium digitatum] >gi|316891696|gb|ADU57304.1| cytochrome b [Penicillium digitatum] >gi|425765291|gb|EKV03997.1| cytochrome b (mitochondrion) [Penicillium digitatum Pd1] >gi|425765307|gb|EKV04012.1| cytochrome b (mitochondrion) [Penicillium digitatum PHI26]	gi|316891688|gb|HQ622809.1|	474	1e-131	Penicillium digitatum strain pd01 mitochondrion, complete genome	sp|Q3LTW2|CYB_ASPTU	99.8	3e-21	Cytochrome b OS=Aspergillus tubingensis GN=cob PE=3 SV=1	Q0105	61.2	4e-10	COG1290	Cytochrome b subunit of the bc complex	K00412	3e-20	99.8	ang:Asnifp01	ubiquinol-cytochrome c reductase cytochrome b subunit	GO:0022904//respiratory electron transport chain	GO:0046872//metal ion binding;GO:0004519//endonuclease activity;GO:0016491//oxidoreductase activity;GO:0009055//electron carrier activity	GO:0005743//mitochondrial inner membrane;GO:0070469//respiratory chain;GO:0016021//integral to membrane	--
Unigene11924_All	241	0	75	0	24.9228	14.6052	Up	2.32472e-21	1.40838e-20	gi|322422447|ref|YP_004221873.1|	150.2	9e-35	NADH dehydrogenase subunit 6 (mitochondrion) [Penicillium digitatum] >gi|316891701|gb|ADU57309.1| NADH dehydrogenase subunit 6 [Penicillium digitatum] >gi|425765296|gb|EKV04002.1| NADH dehydrogenase subunit 6 (mitochondrion) [Penicillium digitatum Pd1] >gi|425765312|gb|EKV04017.1| NADH dehydrogenase subunit 6 (mitochondrion) [Penicillium digitatum PHI26]	gi|316891688|gb|HQ622809.1|	470	1e-129	Penicillium digitatum strain pd01 mitochondrion, complete genome	sp|P03883|YMCC_EMEND	126	3e-29	Uncharacterized 25.4 kDa protein in COX3 5'region OS=Emericella nidulans PE=4 SV=1	RP790	59.7	1e-09	COG0839	NADH:ubiquinone oxidoreductase subunit 6 (chain J)	K03884	1e-18	94.4	ang:Asnifp08	NADH-ubiquinone oxidoreductase chain 6 [EC:1.6.5.3]	GO:0055114//oxidation-reduction process	GO:0008137//NADH dehydrogenase (ubiquinone) activity	GO:0016021//integral to membrane;GO:0005739//mitochondrion	--
Unigene11860_All	248	0	76	0	24.5423	14.583	Up	1.23286e-21	7.52046e-21	--	--	--	--	--	--	--	--	--	--	--	--	--	--	--	--	--	--	--	--	--	--	-	-	-	--
Unigene11273_All	421	0	124	0	23.5881	14.5258	Up	7.39646e-35	6.35665e-34	--	--	--	--	--	--	--	--	--	--	--	--	--	--	--	--	--	--	--	--	--	--	-	-	-	--
Unigene11270_All	531	0	141	0	21.2656	14.3762	Up	1.53558e-39	1.4631e-38	--	--	--	--	gi|211581525|emb|AM920427.1|	77.8	3e-11	Penicillium chrysogenum Wisconsin 54-1255 complete genome, contig Pc00c12	--	--	--	--	--	--	--	--	--	--	--	--	--	--	-	-	-	--
CL495.Contig2_All	808	0	207	0	20.5169	14.3245	Up	1.01431e-57	1.29175e-56	gi|255950100|ref|XP_002565817.1|	263.5	2e-68	Pc22g19140 [Penicillium chrysogenum Wisconsin 54-1255] >gi|211592834|emb|CAP99202.1| Pc22g19140 [Penicillium chrysogenum Wisconsin 54-1255]	gi|211591067|emb|AM920437.1|	1524	0	Penicillium chrysogenum Wisconsin 54-1255 complete genome, contig Pc00c22	sp|P32583|SRP40_YEAST	50.4	1e-05	Suppressor protein SRP40 OS=Saccharomyces cerevisiae (strain ATCC 204508 / S288c) GN=SRP40 PE=1 SV=2	XF1267	51.6	2e-06	COG5297	Cellobiohydrolase A (1,4-beta-cellobiosidase A)	K01183	2e-06	55.5	sde:Sde_3870	chitinase [EC:3.2.1.14]	-	-	-	--
Unigene11910_All	578	0	147	0	20.3677	14.314	Up	3.41614e-41	3.36734e-40	--	--	--	--	--	--	--	--	--	--	--	--	--	--	--	--	--	--	--	--	--	--	-	-	-	--
Unigene11545_All	220	0	54	0	19.6573	14.2628	Up	1.41562e-15	6.76317e-15	--	--	--	--	gi|211587300|emb|AM920435.1|	436	1e-119	Penicillium chrysogenum Wisconsin 54-1255 complete genome, contig Pc00c20	--	--	--	--	--	--	--	--	--	--	--	--	--	--	-	-	-	--
CL25.Contig3_All	258	0	63	0	19.5557	14.2553	Up	4.69724e-18	2.51056e-17	--	--	--	--	gi|211585052|emb|AM920431.1|	511	1e-142	Penicillium chrysogenum Wisconsin 54-1255 complete genome, contig Pc00c16	--	--	--	--	--	--	--	--	--	--	--	--	--	--	-	-	-	--
CL233.Contig1_All	271	0	65	0	19.2086	14.2295	Up	1.32109e-18	7.19334e-18	--	--	--	--	gi|211586580|emb|AM920433.1|	537	1e-150	Penicillium chrysogenum Wisconsin 54-1255 complete genome, contig Pc00c18	--	--	--	--	--	--	--	--	--	--	--	--	--	--	-	-	-	--
Unigene11756_All	210	0	50	0	19.0679	14.2189	Up	1.78966e-14	8.14125e-14	--	--	--	--	gi|211583076|emb|AM920428.1|	416	1e-113	Penicillium chrysogenum Wisconsin 54-1255 complete genome, contig Pc00c13	--	--	--	--	--	--	--	--	--	--	--	--	--	--	-	-	-	--
Unigene11186_All	461	0	108	0	18.7618	14.1955	Up	1.88939e-30	1.47541e-29	gi|255942329|ref|XP_002561933.1|	193.7	7e-48	Pc18g00870 [Penicillium chrysogenum Wisconsin 54-1255] >gi|211586666|emb|CAP94311.1| Pc18g00870 [Penicillium chrysogenum Wisconsin 54-1255]	gi|211586580|emb|AM920433.1|	914	0	Penicillium chrysogenum Wisconsin 54-1255 complete genome, contig Pc00c18	sp|Q9Y7K4|YGI2_SCHPO	92	9e-19	Uncharacterized protein C2A9.02 OS=Schizosaccharomyces pombe (strain 972 / ATCC 24843) GN=SPBC2A9.02 PE=3 SV=1	SPBC2A9.02	92	4e-19	COG0451	Nucleoside-diphosphate-sugar epimerases	K00100	8e-15	81.6	afm:AFUA_8G06600	[EC:1.1.1.-]	-	GO:0000166//nucleotide binding	-	--
Unigene11252_All	386	0	90	0	18.6727	14.1886	Up	1.71605e-25	1.17159e-24	gi|357196652|ref|YP_004935038.1|	246.1	1e-63	nad1 gene product (mitochondrion) [Penicillium solitum] >gi|354464900|gb|AER26662.1| NADH dehydrogenase subunit 1 (mitochondrion) [Penicillium solitum]	gi|316891688|gb|HQ622809.1|	765	0	Penicillium digitatum strain pd01 mitochondrion, complete genome	sp|Q9ZZ38|NU1M_TRIRU	172	3e-43	NADH-ubiquinone oxidoreductase chain 1 OS=Trichophyton rubrum GN=ND1 PE=3 SV=1	AGc2354	117	4e-27	COG1005	NADH:ubiquinone oxidoreductase subunit 1 (chain H)	K03878	3e-48	192	ang:Asnifp02	NADH-ubiquinone oxidoreductase chain 1 [EC:1.6.5.3]	GO:0055114//oxidation-reduction process	GO:0008137//NADH dehydrogenase (ubiquinone) activity	GO:0016021//integral to membrane;GO:0005739//mitochondrion	--
CL90.Contig2_All	330	0	75	0	18.2012	14.1517	Up	2.32472e-21	1.40687e-20	--	--	--	--	--	--	--	--	--	--	--	--	--	--	--	--	--	--	--	--	--	--	-	-	-	--
Unigene11839_All	595	0	132	0	17.7668	14.1169	Up	4.62782e-37	4.17545e-36	--	--	--	--	gi|211587300|emb|AM920435.1|	79.8	9e-12	Penicillium chrysogenum Wisconsin 54-1255 complete genome, contig Pc00c20	--	--	--	--	--	--	--	--	--	--	--	--	--	--	-	-	-	--
CL513.Contig2_All	296	0	62	0	16.7746	14.034	Up	8.85726e-18	4.66148e-17	gi|255954585|ref|XP_002568045.1|	192.6	1e-47	Pc21g10100 [Penicillium chrysogenum Wisconsin 54-1255] >gi|211589756|emb|CAP95907.1| Pc21g10100 [Penicillium chrysogenum Wisconsin 54-1255]	gi|211588786|emb|AM920436.1|	587	1e-165	Penicillium chrysogenum Wisconsin 54-1255 complete genome, contig Pc00c21	--	--	--	--	--	--	--	--	--	K00799	3e-48	192	pcs:Pc21g10100	glutathione S-transferase [EC:2.5.1.18]	-	GO:0016740//transferase activity	-	--
CL1047.Contig2_All	233	0	48	0	16.4983	14.01	Up	6.36332e-14	2.82747e-13	gi|255939826|ref|XP_002560682.1|	156.8	1e-36	Pc16g03140 [Penicillium chrysogenum Wisconsin 54-1255] >gi|211585305|emb|CAP92984.1| Pc16g03140 [Penicillium chrysogenum Wisconsin 54-1255]	gi|211585052|emb|AM920431.1|	462	1e-127	Penicillium chrysogenum Wisconsin 54-1255 complete genome, contig Pc00c16	--	--	--	--	--	--	--	--	--	K00100	5e-06	52.4	afm:AFUA_1G01780	[EC:1.1.1.-]	GO:0055114//oxidation-reduction process	GO:0016491//oxidoreductase activity;GO:0000166//nucleotide binding;GO:0008270//zinc ion binding	-	--
CL247.Contig3_All	313	0	64	0	16.3753	13.9992	Up	2.49108e-18	1.34336e-17	gi|255954815|ref|XP_002568160.1|	213	1e-53	Pc21g11280 [Penicillium chrysogenum Wisconsin 54-1255] >gi|211589871|emb|CAP96025.1| Pc21g11280 [Penicillium chrysogenum Wisconsin 54-1255]	gi|211588786|emb|AM920436.1|	466	1e-128	Penicillium chrysogenum Wisconsin 54-1255 complete genome, contig Pc00c21	sp|Q12730|PDI_ASPNG	169	3e-42	Protein disulfide-isomerase OS=Aspergillus niger GN=pdiA PE=2 SV=1	SPAC1F5.02	109	1e-24	COG0526	Thiol-disulfide isomerase and thioredoxins	K09580	2e-54	213	pcs:Pc21g11280	protein disulfide-isomerase A1 [EC:5.3.4.1]	GO:0006457//protein folding;GO:0045454//cell redox homeostasis;GO:0006662//glycerol ether metabolic process	GO:0009055//electron carrier activity;GO:0005509//calcium ion binding;GO:0003756//protein disulfide isomerase activity;GO:0015035//protein disulfide oxidoreductase activity	GO:0005788//endoplasmic reticulum lumen	--
Unigene11681_All	477	0	96	0	16.1178	13.9764	Up	3.81762e-27	2.72576e-26	gi|425774319|gb|EKV12627.1|	216.5	1e-54	hypothetical protein PDIG_42280 [Penicillium digitatum PHI26] >gi|425777063|gb|EKV15256.1| hypothetical protein PDIP_40860 [Penicillium digitatum Pd1]	--	--	--	--	--	--	--	--	--	--	--	--	--	--	--	--	--	--	GO:0008152//metabolic process	GO:0016491//oxidoreductase activity	-	--
CL247.Contig2_All	222	0	43	0	15.512	13.9211	Up	1.51692e-12	6.23205e-12	gi|255954815|ref|XP_002568160.1|	149.8	1e-34	Pc21g11280 [Penicillium chrysogenum Wisconsin 54-1255] >gi|211589871|emb|CAP96025.1| Pc21g11280 [Penicillium chrysogenum Wisconsin 54-1255]	gi|211588786|emb|AM920436.1|	287	7e-75	Penicillium chrysogenum Wisconsin 54-1255 complete genome, contig Pc00c21	sp|Q00248|PDI_ASPOR	123	3e-28	Protein disulfide-isomerase OS=Aspergillus oryzae (strain ATCC 42149 / RIB 40) GN=pdiA PE=3 SV=1	YCL043c	63.2	1e-10	COG0526	Thiol-disulfide isomerase and thioredoxins	K09580	2e-35	149	pcs:Pc21g11280	protein disulfide-isomerase A1 [EC:5.3.4.1]	GO:0006457//protein folding;GO:0045454//cell redox homeostasis;GO:0006662//glycerol ether metabolic process	GO:0009055//electron carrier activity;GO:0005509//calcium ion binding;GO:0003756//protein disulfide isomerase activity;GO:0015035//protein disulfide oxidoreductase activity	GO:0005788//endoplasmic reticulum lumen	--
CL247.Contig4_All	200	0	38	0	15.2162	13.8933	Up	3.61614e-11	1.36904e-10	gi|255954815|ref|XP_002568160.1|	134.4	5e-30	Pc21g11280 [Penicillium chrysogenum Wisconsin 54-1255] >gi|211589871|emb|CAP96025.1| Pc21g11280 [Penicillium chrysogenum Wisconsin 54-1255]	gi|211588786|emb|AM920436.1|	396	1e-108	Penicillium chrysogenum Wisconsin 54-1255 complete genome, contig Pc00c21	sp|Q12730|PDI_ASPNG	90.9	2e-18	Protein disulfide-isomerase OS=Aspergillus niger GN=pdiA PE=2 SV=1	YCL043c	57	8e-09	COG0526	Thiol-disulfide isomerase and thioredoxins	K09580	1e-30	134	pcs:Pc21g11280	protein disulfide-isomerase A1 [EC:5.3.4.1]	GO:0006457//protein folding;GO:0045454//cell redox homeostasis;GO:0006662//glycerol ether metabolic process	GO:0009055//electron carrier activity;GO:0005509//calcium ion binding;GO:0003756//protein disulfide isomerase activity;GO:0015035//protein disulfide oxidoreductase activity	GO:0005783//endoplasmic reticulum	--
Unigene11790_All	238	0	45	0	15.1422	13.8863	Up	4.2663e-13	1.80789e-12	gi|255939386|ref|XP_002560462.1|	147.1	8e-34	Pc16g00390 [Penicillium chrysogenum Wisconsin 54-1255] >gi|211585085|emb|CAP92709.1| Pc16g00390 [Penicillium chrysogenum Wisconsin 54-1255]	gi|211585052|emb|AM920431.1|	301	5e-79	Penicillium chrysogenum Wisconsin 54-1255 complete genome, contig Pc00c16	--	--	--	--	--	--	--	--	--	K03392	9e-12	71.6	bur:Bcep18194_B2954	aminocarboxymuconate-semialdehyde decarboxylase [EC:4.1.1.45]	GO:0008152//metabolic process	GO:0003824//catalytic activity	-	--
Unigene11558_All	308	0	58	0	15.081	13.8804	Up	1.11976e-16	5.59911e-16	gi|255937477|ref|XP_002559765.1|	169.5	1e-40	Pc13g13510 [Penicillium chrysogenum Wisconsin 54-1255] >gi|211584385|emb|CAP92420.1| Pc13g13510 [Penicillium chrysogenum Wisconsin 54-1255]	gi|211583076|emb|AM920428.1|	611	1e-172	Penicillium chrysogenum Wisconsin 54-1255 complete genome, contig Pc00c13	--	--	--	--	--	--	--	--	--	K06911	3e-41	169	pcs:Pc13g13510		-	-	-	--
Unigene11941_All	326	0	61	0	14.9853	13.8713	Up	1.67015e-17	8.69469e-17	--	--	--	--	gi|211583076|emb|AM920428.1|	646	0	Penicillium chrysogenum Wisconsin 54-1255 complete genome, contig Pc00c13	--	--	--	--	--	--	--	--	--	--	--	--	--	--	-	-	-	--
Unigene11954_All	1143	0	213	0	14.924	13.8653	Up	2.2565e-59	2.94499e-58	gi|255944591|ref|XP_002563063.1|	680.6	0	Pc20g05270 [Penicillium chrysogenum Wisconsin 54-1255] >gi|211587798|emb|CAP85856.1| Pc20g05270 [Penicillium chrysogenum Wisconsin 54-1255]	gi|211587300|emb|AM920435.1|	1604	0	Penicillium chrysogenum Wisconsin 54-1255 complete genome, contig Pc00c20	sp|P46905|YCCK_BACSU	94.4	1e-18	Uncharacterized oxidoreductase YccK OS=Bacillus subtilis (strain 168) GN=yccK PE=3 SV=2	mll1952	104	2e-22	COG0667	Predicted oxidoreductases (related to aryl-alcohol dehydrogenases)	K00100	1e-90	336	afm:AFUA_5G02020	[EC:1.1.1.-]	GO:0055114//oxidation-reduction process	GO:0016491//oxidoreductase activity	-	--
Unigene11714_All	420	0	75	0	14.3009	13.8038	Up	2.32472e-21	1.40788e-20	gi|255955807|ref|XP_002568656.1|	109.4	1e-22	hypothetical protein [Penicillium chrysogenum Wisconsin 54-1255] >gi|211590367|emb|CAP96546.1| hypothetical protein Pc21g16490 [Penicillium chrysogenum Wisconsin 54-1255]	gi|211588786|emb|AM920436.1|	289	4e-75	Penicillium chrysogenum Wisconsin 54-1255 complete genome, contig Pc00c21	--	--	--	--	--	--	--	--	--	--	--	--	--	--	-	-	-	--
Unigene11953_All	707	0	126	0	14.2726	13.801	Up	2.08024e-35	1.81278e-34	gi|255950274|ref|XP_002565904.1|	274.6	8e-72	hypothetical protein [Penicillium chrysogenum Wisconsin 54-1255] >gi|211592921|emb|CAP99290.1| hypothetical protein Pc22g20020 [Penicillium chrysogenum Wisconsin 54-1255]	gi|211591067|emb|AM920437.1|	1394	0	Penicillium chrysogenum Wisconsin 54-1255 complete genome, contig Pc00c22	--	--	--	--	--	--	--	--	--	--	--	--	--	--	-	-	-	--
CL42.Contig1_All	272	0	48	0	14.1327	13.7867	Up	6.36332e-14	2.82598e-13	gi|255946862|ref|XP_002564198.1|	186.4	1e-45	Pc22g01540 [Penicillium chrysogenum Wisconsin 54-1255] >gi|211591215|emb|CAP97442.1| Pc22g01540 [Penicillium chrysogenum Wisconsin 54-1255]	gi|211591067|emb|AM920437.1|	424	1e-116	Penicillium chrysogenum Wisconsin 54-1255 complete genome, contig Pc00c22	sp|O59714|YBH6_SCHPO	95.1	8e-20	Uncharacterized membrane protein C3B8.06 OS=Schizosaccharomyces pombe (strain 972 / ATCC 24843) GN=SPBC3B8.06 PE=1 SV=1	--	--	--	--	--	--	--	--	--	--	-	-	-	--
Unigene11703_All	261	0	46	0	14.1146	13.7849	Up	2.26254e-13	9.73227e-13	gi|255937521|ref|XP_002559787.1|	80.5	9e-14	Pc13g13760 [Penicillium chrysogenum Wisconsin 54-1255] >gi|211584407|emb|CAP92445.1| Pc13g13760 [Penicillium chrysogenum Wisconsin 54-1255]	gi|211583076|emb|AM920428.1|	502	1e-139	Penicillium chrysogenum Wisconsin 54-1255 complete genome, contig Pc00c13	--	--	--	--	--	--	--	--	--	--	--	--	--	--	-	GO:0000166//nucleotide binding	-	--
Unigene11444_All	218	0	38	0	13.9598	13.769	Up	3.61614e-11	1.36997e-10	gi|255950876|ref|XP_002566205.1|	152.5	2e-35	Pc22g23120 [Penicillium chrysogenum Wisconsin 54-1255] >gi|211593222|emb|CAP99600.1| Pc22g23120 [Penicillium chrysogenum Wisconsin 54-1255]	gi|211591067|emb|AM920437.1|	432	1e-118	Penicillium chrysogenum Wisconsin 54-1255 complete genome, contig Pc00c22	--	--	--	--	--	--	--	--	--	K00799	4e-36	152	pcs:Pc22g23120	glutathione S-transferase [EC:2.5.1.18]	-	-	-	--
CL612.Contig2_All	1348	0	234	0	13.902	13.763	Up	3.7056e-65	5.22508e-64	gi|425771807|gb|EKV10240.1|	62	2e-07	hypothetical protein PDIP_60860 [Penicillium digitatum Pd1] >gi|425777154|gb|EKV15338.1| hypothetical protein PDIG_26410 [Penicillium digitatum PHI26]	gi|211588786|emb|AM920436.1|	379	1e-101	Penicillium chrysogenum Wisconsin 54-1255 complete genome, contig Pc00c21	--	--	--	--	--	--	--	--	--	--	--	--	--	--	-	-	-	--
CL478.Contig2_All	445	0	77	0	13.8575	13.7584	Up	6.5382e-22	4.01448e-21	gi|255937521|ref|XP_002559787.1|	301.2	3e-80	Pc13g13760 [Penicillium chrysogenum Wisconsin 54-1255] >gi|211584407|emb|CAP92445.1| Pc13g13760 [Penicillium chrysogenum Wisconsin 54-1255]	gi|211583076|emb|AM920428.1|	882	0	Penicillium chrysogenum Wisconsin 54-1255 complete genome, contig Pc00c13	--	--	--	--	--	--	--	--	--	K00224	4e-25	115	afm:AFUA_8G07330	[EC:1.3.1.-]	-	GO:0000166//nucleotide binding	-	--
Unigene11236_All	372	0	63	0	13.5628	13.7274	Up	4.69724e-18	2.51136e-17	gi|255950324|ref|XP_002565929.1|	162.9	1e-38	Pc22g20290 [Penicillium chrysogenum Wisconsin 54-1255] >gi|211592946|emb|CAP99317.1| Pc22g20290 [Penicillium chrysogenum Wisconsin 54-1255]	gi|211591067|emb|AM920437.1|	737	0	Penicillium chrysogenum Wisconsin 54-1255 complete genome, contig Pc00c22	sp|Q9Y834|PGLR1_PENOL	141	8e-34	Polygalacturonase 1 OS=Penicillium olsonii GN=PG1 PE=3 SV=1	YJR153w	65.9	2e-11	COG5434	Endopolygalacturonase	K01213	3e-39	162	pcs:Pc22g20290	galacturan 1,4-alpha-galacturonidase [EC:3.2.1.67]	GO:0045490//pectin catabolic process	GO:0047911;GO:0004650//polygalacturonase activity	GO:0005576//extracellular region	--
Unigene10968_All	245	0	41	0	13.402	13.7102	Up	5.39356e-12	2.13963e-11	gi|255932939|ref|XP_002557940.1|	117.9	5e-25	Pc12g11220 [Penicillium chrysogenum Wisconsin 54-1255] >gi|211582559|emb|CAP80749.1| Pc12g11220 [Penicillium chrysogenum Wisconsin 54-1255]	gi|211581525|emb|AM920427.1|	486	1e-134	Penicillium chrysogenum Wisconsin 54-1255 complete genome, contig Pc00c12	--	--	--	--	--	--	--	--	--	K00224	3e-12	73.2	afm:AFUA_1G12460	[EC:1.3.1.-]	-	GO:0000166//nucleotide binding	-	--
Unigene11984_All	353	0	58	0	13.1585	13.6837	Up	1.11976e-16	5.59579e-16	--	--	--	--	gi|211591067|emb|AM920437.1|	700	0	Penicillium chrysogenum Wisconsin 54-1255 complete genome, contig Pc00c22	--	--	--	--	--	--	--	--	--	--	--	--	--	--	-	-	-	--
Unigene11675_All	214	0	35	0	13.0981	13.6771	Up	2.42444e-10	8.68835e-10	gi|255939382|ref|XP_002560460.1|	145.2	3e-33	Pc16g00370 [Penicillium chrysogenum Wisconsin 54-1255] >gi|211585083|emb|CAP92707.1| Pc16g00370 [Penicillium chrysogenum Wisconsin 54-1255]	gi|211585052|emb|AM920431.1|	424	1e-116	Penicillium chrysogenum Wisconsin 54-1255 complete genome, contig Pc00c16	--	--	--	--	--	--	--	--	--	K15320	6e-34	145	pcs:Pc16g00370	6-methylsalicylic acid synthase [EC:2.3.1.165]	GO:0008152//metabolic process	GO:0016740//transferase activity;GO:0000166//nucleotide binding	-	--
Unigene11159_All	306	0	49	0	12.8241	13.6466	Up	3.37464e-14	1.52035e-13	gi|322422440|ref|YP_004221866.1|	202.6	1e-50	NADH dehydrogenase subunit 5 (mitochondrion) [Penicillium digitatum] >gi|316891694|gb|ADU57302.1| NADH dehydrogenase subunit 5 [Penicillium digitatum] >gi|425765289|gb|EKV03995.1| NADH dehydrogenase subunit 5 (mitochondrion) [Penicillium digitatum Pd1] >gi|425765305|gb|EKV04010.1| NADH dehydrogenase subunit 5 (mitochondrion) [Penicillium digitatum PHI26]	gi|316891688|gb|HQ622809.1|	607	1e-171	Penicillium digitatum strain pd01 mitochondrion, complete genome	sp|P11628|NU5M_EMEND	181	9e-46	NADH-ubiquinone oxidoreductase chain 5 OS=Emericella nidulans GN=nd5 PE=3 SV=2	--	--	--	--	--	K03883	3e-42	172	ang:Asnifp15	NADH-ubiquinone oxidoreductase chain 5 [EC:1.6.5.3]	GO:0042773//ATP synthesis coupled electron transport	GO:0008137//NADH dehydrogenase (ubiquinone) activity	GO:0005743//mitochondrial inner membrane;GO:0070469//respiratory chain;GO:0016021//integral to membrane	--
Unigene11846_All	332	0	53	0	12.7847	13.6421	Up	2.66934e-15	1.2585e-14	--	--	--	--	--	--	--	--	--	--	--	--	--	--	--	--	--	--	--	--	--	--	-	-	-	--
CL481.Contig1_All	901	0	143	0	12.7105	13.6337	Up	4.31876e-40	4.17158e-39	gi|255938522|ref|XP_002560031.1|	505.4	4e-141	Pc14g00360 [Penicillium chrysogenum Wisconsin 54-1255] >gi|211584652|emb|CAP74177.1| Pc14g00360 [Penicillium chrysogenum Wisconsin 54-1255]	gi|211584616|emb|AM920429.1|	1233	0	Penicillium chrysogenum Wisconsin 54-1255 complete genome, contig Pc00c14	--	--	--	--	--	--	--	--	--	--	--	--	--	--	-	GO:0000166//nucleotide binding	-	--
Unigene11949_All	859	0	136	0	12.6794	13.6302	Up	3.6606e-38	3.38254e-37	gi|255933642|ref|XP_002558200.1|	347.1	1e-93	Pc12g13940 [Penicillium chrysogenum Wisconsin 54-1255] >gi|211582819|emb|CAP81021.1| Pc12g13940 [Penicillium chrysogenum Wisconsin 54-1255]	gi|211581525|emb|AM920427.1|	860	0	Penicillium chrysogenum Wisconsin 54-1255 complete genome, contig Pc00c12	--	--	--	--	--	--	--	--	--	--	--	--	--	--	-	-	-	--
CL513.Contig1_All	278	0	44	0	12.6754	13.6297	Up	8.04466e-13	3.35496e-12	gi|255954585|ref|XP_002568045.1|	168.3	3e-40	Pc21g10100 [Penicillium chrysogenum Wisconsin 54-1255] >gi|211589756|emb|CAP95907.1| Pc21g10100 [Penicillium chrysogenum Wisconsin 54-1255]	gi|211588786|emb|AM920436.1|	379	1e-102	Penicillium chrysogenum Wisconsin 54-1255 complete genome, contig Pc00c21	sp|Q52828|GSTA_RHILE	54.3	2e-07	Protein GstA OS=Rhizobium leguminosarum GN=gstA PE=3 SV=1	SMc00036	47.4	7e-06	COG0625	Glutathione S-transferase	K00799	7e-41	168	pcs:Pc21g10100	glutathione S-transferase [EC:2.5.1.18]	-	GO:0016740//transferase activity	-	--
Unigene11731_All	215	0	34	0	12.6647	13.6285	Up	4.5716e-10	1.61188e-09	gi|255939826|ref|XP_002560682.1|	71.6	4e-11	Pc16g03140 [Penicillium chrysogenum Wisconsin 54-1255] >gi|211585305|emb|CAP92984.1| Pc16g03140 [Penicillium chrysogenum Wisconsin 54-1255]	gi|211585052|emb|AM920431.1|	426	1e-116	Penicillium chrysogenum Wisconsin 54-1255 complete genome, contig Pc00c16	--	--	--	--	--	--	--	--	--	--	--	--	--	--	GO:0055114//oxidation-reduction process	GO:0016491//oxidoreductase activity;GO:0000166//nucleotide binding;GO:0008270//zinc ion binding	-	--
Unigene11230_All	766	0	120	0	12.546	13.6149	Up	9.3508e-34	7.81291e-33	gi|255952969|ref|XP_002567237.1|	383.6	1e-104	Pc21g01710 [Penicillium chrysogenum Wisconsin 54-1255] >gi|211588948|emb|CAP95068.1| Pc21g01710 [Penicillium chrysogenum Wisconsin 54-1255]	gi|211588786|emb|AM920436.1|	1518	0	Penicillium chrysogenum Wisconsin 54-1255 complete genome, contig Pc00c21	sp|Q4WF61|NRPS3_ASPFU	255	1e-67	Nonribosomal peptide synthetase 3 OS=Neosartorya fumigata (strain ATCC MYA-4609 / Af293 / CBS 101355 / FGSC A1100) GN=NRPS3 PE=2 SV=2	--	--	--	--	--	K01932	1e-66	255	afm:AFUA_3G03350	[EC:6.3.2.-]	GO:0008152//metabolic process;GO:0009405//pathogenesis	GO:0016874//ligase activity;GO:0016853//isomerase activity	-	--
CL700.Contig1_All	246	0	38	0	12.3709	13.5947	Up	3.61614e-11	1.36966e-10	gi|255939864|ref|XP_002560701.1|	167.2	8e-40	Pc16g03350 [Penicillium chrysogenum Wisconsin 54-1255] >gi|211585324|emb|CAP93005.1| Pc16g03350 [Penicillium chrysogenum Wisconsin 54-1255]	gi|211585052|emb|AM920431.1|	488	1e-135	Penicillium chrysogenum Wisconsin 54-1255 complete genome, contig Pc00c16	sp|O74829|YN2F_SCHPO	73.9	2e-13	Uncharacterized MFS-type transporter C530.15c OS=Schizosaccharomyces pombe (strain 972 / ATCC 24843) GN=SPBC530.15c PE=1 SV=2	SPAC11D3.05	50.8	6e-07	COG0477	Permeases of the major facilitator superfamily	K08157	7e-11	68.6	tml:GSTUM_00008131001	MFS transporter, DHA1 family, multidrug resistance protein	GO:0055085//transmembrane transport	-	GO:0016021//integral to membrane	--
Unigene11222_All	1251	0	191	0	12.2273	13.5778	Up	2.59102e-53	3.10922e-52	gi|255952967|ref|XP_002567236.1|	700.7	0	Pc21g01700 [Penicillium chrysogenum Wisconsin 54-1255] >gi|211588947|emb|CAP95067.1| Pc21g01700 [Penicillium chrysogenum Wisconsin 54-1255]	gi|211588786|emb|AM920436.1|	2472	0	Penicillium chrysogenum Wisconsin 54-1255 complete genome, contig Pc00c21	sp|Q10488|ETR1_SCHPO	132	4e-30	Probable trans-2-enoyl-CoA reductase, mitochondrial OS=Schizosaccharomyces pombe (strain 972 / ATCC 24843) GN=etr1 PE=3 SV=1	SPAC26F1.04c	132	1e-30	COG0604	NADPH:quinone reductase and related Zn-dependent oxidoreductases	K07512	3e-41	172	tml:GSTUM_00004457001	mitochondrial trans-2-enoyl-CoA reductase [EC:1.3.1.38]	GO:0055114//oxidation-reduction process	GO:0016491//oxidoreductase activity;GO:0000166//nucleotide binding;GO:0008270//zinc ion binding	-	--
Unigene11810_All	454	0	69	0	12.1716	13.5712	Up	1.04498e-19	5.95574e-19	--	--	--	--	--	--	--	--	--	--	--	--	--	--	--	--	--	--	--	--	--	--	-	-	-	--
Unigene11732_All	402	0	61	0	12.1522	13.5689	Up	1.67015e-17	8.69737e-17	gi|255932617|ref|XP_002557865.1|	181.4	4e-44	Pc12g10440 [Penicillium chrysogenum Wisconsin 54-1255] >gi|211582484|emb|CAP80671.1| Pc12g10440 [Penicillium chrysogenum Wisconsin 54-1255]	gi|211581525|emb|AM920427.1|	797	0	Penicillium chrysogenum Wisconsin 54-1255 complete genome, contig Pc00c12	sp|Q8X1N9|AOX_BLUGR	115	4e-26	Alternative oxidase, mitochondrial OS=Blumeria graminis PE=3 SV=1	--	--	--	--	--	K00540	1e-25	117	afm:AFUA_2G05060	[EC:1.-.-.-]	GO:0022900//electron transport chain;GO:0007585//respiratory gaseous exchange	GO:0009916//alternative oxidase activity;GO:0046872//metal ion binding	GO:0016021//integral to membrane;GO:0070469//respiratory chain	--
Unigene11568_All	475	0	69	0	11.6334	13.506	Up	1.04498e-19	5.95775e-19	gi|126661643|ref|ZP_01732662.1|	338.6	1e-91	hypothetical protein CY0110_00950 [Cyanothece sp. CCY0110] >gi|126617072|gb|EAZ87922.1| hypothetical protein CY0110_00950 [Cyanothece sp. CCY0110]	gi|259110526|gb|GQ879596.1|	809	0	Uncultured organism clone VC1C968TR genomic sequence	--	--	--	--	--	--	--	--	--	--	--	--	--	--	-	-	-	--
Unigene11245_All	310	0	45	0	11.6253	13.505	Up	4.2663e-13	1.8088e-12	gi|255940460|ref|XP_002560999.1|	114.8	4e-24	Pc16g06630 [Penicillium chrysogenum Wisconsin 54-1255] >gi|211585622|emb|CAP93333.1| Pc16g06630 [Penicillium chrysogenum Wisconsin 54-1255]	gi|211585052|emb|AM920431.1|	607	1e-171	Penicillium chrysogenum Wisconsin 54-1255 complete genome, contig Pc00c16	sp|O59700|YN43_SCHPO	53.1	4e-07	Uncharacterized transporter C36.03c OS=Schizosaccharomyces pombe (strain 972 / ATCC 24843) GN=SPBC36.03c PE=3 SV=1	--	--	--	--	--	K08157	4e-07	56.2	bfu:BC1G_02805	MFS transporter, DHA1 family, multidrug resistance protein	GO:0055085//transmembrane transport	GO:0005215//transporter activity	GO:0016021//integral to membrane	--
CL1173.Contig3_All	312	0	45	0	11.5508	13.4957	Up	4.2663e-13	1.80743e-12	gi|255943375|ref|XP_002562456.1|	213.8	7e-54	Pc18g06290 [Penicillium chrysogenum Wisconsin 54-1255] >gi|211587189|emb|CAP94853.1| Pc18g06290 [Penicillium chrysogenum Wisconsin 54-1255]	gi|211586580|emb|AM920433.1|	618	1e-174	Penicillium chrysogenum Wisconsin 54-1255 complete genome, contig Pc00c18	sp|Q4WZ70|OYE3_ASPFU	79.3	5e-15	Festuclavine dehydrogenase subunit FgaOx3 OS=Neosartorya fumigata (strain ATCC MYA-4609 / Af293 / CBS 101355 / FGSC A1100) GN=fgaOx3 PE=3 SV=1	SPAC5H10.10	79.7	1e-15	COG1902	NADH:flavin oxidoreductases, Old Yellow Enzyme family	K00354	3e-14	79.7	spo:SPAC5H10.10	NADPH2 dehydrogenase [EC:1.6.99.1]	GO:0055114//oxidation-reduction process	GO:0016491//oxidoreductase activity;GO:0010181//FMN binding	-	--
Unigene11699_All	541	0	77	0	11.3985	13.4766	Up	6.5382e-22	4.01302e-21	gi|255932119|ref|XP_002557616.1|	343.6	7e-93	Pc12g07820 [Penicillium chrysogenum Wisconsin 54-1255] >gi|211582235|emb|CAP80409.1| Pc12g07820 [Penicillium chrysogenum Wisconsin 54-1255]	gi|296142037|gb|HM044146.1|	504	1e-139	Penicillium chrysogenum strain AS51D chitosanase preproprotein (chp) gene, complete cds	--	--	--	--	--	--	--	--	--	K01233	2e-93	343	pcs:Pc12g07820	chitosanase [EC:3.2.1.132]	-	-	-	--
Unigene11247_All	464	0	66	0	11.3914	13.4757	Up	7.00608e-19	3.85346e-18	--	--	--	--	gi|34538652|gb|AY376688.1|	60	7e-06	Crinipellis perniciosa mitochondrion, complete genome	--	--	--	--	--	--	--	--	--	--	--	--	--	--	-	-	-	--
Unigene11999_All	269	0	38	0	11.3132	13.4657	Up	3.61614e-11	1.36874e-10	gi|425777831|gb|EKV15987.1|	149.1	2e-34	hypothetical protein PDIG_23420 [Penicillium digitatum PHI26] >gi|425782600|gb|EKV20499.1| hypothetical protein PDIP_15830 [Penicillium digitatum Pd1]	gi|211583076|emb|AM920428.1|	182	4e-43	Penicillium chrysogenum Wisconsin 54-1255 complete genome, contig Pc00c13	--	--	--	--	--	--	--	--	--	--	--	--	--	--	-	-	-	--
Unigene12065_All	343	0	48	0	11.2073	13.4522	Up	6.36332e-14	2.82672e-13	gi|255955641|ref|XP_002568573.1|	204.1	5e-51	Pc21g15630 [Penicillium chrysogenum Wisconsin 54-1255] >gi|211590284|emb|CAP96460.1| Pc21g15630 [Penicillium chrysogenum Wisconsin 54-1255]	gi|211588786|emb|AM920436.1|	359	4e-96	Penicillium chrysogenum Wisconsin 54-1255 complete genome, contig Pc00c21	sp|Q7S6U4|CVNH_NEUCR	86.3	4e-17	Cyanovirin-N homolog OS=Neurospora crassa (strain ATCC 24698 / 74-OR23-1A / CBS 708.71 / DSM 1257 / FGSC 987) GN=NCU05495 PE=1 SV=2	--	--	--	--	--	--	--	--	--	--	-	-	-	--
CL599.Contig1_All	229	0	32	0	11.191	13.4501	Up	1.62548e-09	5.49198e-09	gi|255954581|ref|XP_002568043.1|	157.5	6e-37	Pc21g10080 [Penicillium chrysogenum Wisconsin 54-1255] >gi|211589754|emb|CAP95905.1| Pc21g10080 [Penicillium chrysogenum Wisconsin 54-1255]	gi|211588786|emb|AM920436.1|	351	6e-94	Penicillium chrysogenum Wisconsin 54-1255 complete genome, contig Pc00c21	sp|O93980|COX5_ASPNG	114	1e-25	Cytochrome c oxidase polypeptide 5, mitochondrial OS=Aspergillus niger GN=cox5 PE=3 SV=1	--	--	--	--	--	K02263	1e-37	157	pcs:Pc21g10080	cytochrome c oxidase subunit 4	-	GO:0004129//cytochrome-c oxidase activity	-	--
Unigene11242_All	252	0	35	0	11.123	13.4413	Up	2.42444e-10	8.68281e-10	gi|255935699|ref|XP_002558876.1|	78.6	3e-13	Pc13g04410 [Penicillium chrysogenum Wisconsin 54-1255] >gi|211583496|emb|CAP91510.1| Pc13g04410 [Penicillium chrysogenum Wisconsin 54-1255]	gi|211583076|emb|AM920428.1|	500	1e-138	Penicillium chrysogenum Wisconsin 54-1255 complete genome, contig Pc00c13	--	--	--	--	--	--	--	--	--	K00799	7e-14	78.6	pcs:Pc13g04410	glutathione S-transferase [EC:2.5.1.18]	-	GO:0016740//transferase activity	-	--
Unigene11967_All	254	0	35	0	11.0354	13.4299	Up	2.42444e-10	8.68465e-10	gi|322422446|ref|YP_004221872.1|	111.3	5e-23	ATP synthase subunit 6 (mitochondrion) [Penicillium digitatum] >gi|316891700|gb|ADU57308.1| ATP synthase subunit 6 [Penicillium digitatum] >gi|425765295|gb|EKV04001.1| ATP synthase subunit 6 (mitochondrion) [Penicillium digitatum Pd1] >gi|425765311|gb|EKV04016.1| ATP synthase subunit 6 (mitochondrion) [Penicillium digitatum PHI26]	gi|316891688|gb|HQ622809.1|	504	1e-140	Penicillium digitatum strain pd01 mitochondrion, complete genome	sp|Q36918|ATP6_PENCH	110	3e-24	ATP synthase subunit a OS=Penicillium chrysogenum GN=atp6 PE=3 SV=1	Q0085	49.7	1e-06	COG0356	F0F1-type ATP synthase, subunit a	K02126	2e-22	106	ang:Asnifp07	F-type H+-transporting ATPase subunit a [EC:3.6.3.14]	GO:0015986//ATP synthesis coupled proton transport;GO:0006200//ATP catabolic process	GO:0046961//proton-transporting ATPase activity, rotational mechanism;GO:0004519//endonuclease activity	GO:0016021//integral to membrane;GO:0000276//mitochondrial proton-transporting ATP synthase complex, coupling factor F(o)	--
CL530.Contig1_All	226	0	31	0	10.9852	13.4233	Up	3.06504e-09	1.01541e-08	--	--	--	--	gi|211591067|emb|AM920437.1|	440	1e-121	Penicillium chrysogenum Wisconsin 54-1255 complete genome, contig Pc00c22	--	--	--	--	--	--	--	--	--	--	--	--	--	--	-	-	-	--
Unigene11995_All	350	0	48	0	10.9831	13.423	Up	6.36332e-14	2.82822e-13	gi|255944563|ref|XP_002563049.1|	107.5	7e-22	Pc20g05090 [Penicillium chrysogenum Wisconsin 54-1255] >gi|211587784|emb|CAP85838.1| Pc20g05090 [Penicillium chrysogenum Wisconsin 54-1255]	gi|211587300|emb|AM920435.1|	694	0	Penicillium chrysogenum Wisconsin 54-1255 complete genome, contig Pc00c20	--	--	--	--	--	--	--	--	--	--	--	--	--	--	GO:0006810//transport;GO:0006200//ATP catabolic process	GO:0042626//ATPase activity, coupled to transmembrane movement of substances;GO:0005524//ATP binding	GO:0016021//integral to membrane	--
Unigene12029_All	292	0	40	0	10.9706	13.4214	Up	1.01703e-11	3.97646e-11	gi|255939322|ref|XP_002560430.1|	144.4	5e-33	hypothetical protein [Penicillium chrysogenum Wisconsin 54-1255] >gi|211585053|emb|CAP92671.1| hypothetical protein Pc16g00010 [Penicillium chrysogenum Wisconsin 54-1255]	gi|211585052|emb|AM920431.1|	579	1e-162	Penicillium chrysogenum Wisconsin 54-1255 complete genome, contig Pc00c16	--	--	--	--	--	--	--	--	--	--	--	--	--	--	-	-	-	--
Unigene11929_All	259	0	35	0	10.8223	13.4017	Up	2.42444e-10	8.69575e-10	--	--	--	--	--	--	--	--	--	--	--	--	--	--	--	--	--	--	--	--	--	--	-	-	-	--
Unigene12001_All	379	0	51	0	10.7766	13.3956	Up	9.49108e-15	4.37786e-14	gi|322422441|ref|YP_004221867.1|	206.8	8e-52	NADH dehydrogenase subunit 2 (mitochondrion) [Penicillium digitatum] >gi|316891695|gb|ADU57303.1| NADH dehydrogenase subunit 2 [Penicillium digitatum] >gi|425765290|gb|EKV03996.1| NADH dehydrogenase subunit 2 (mitochondrion) [Penicillium digitatum Pd1] >gi|425765306|gb|EKV04011.1| NADH dehydrogenase subunit 2 (mitochondrion) [Penicillium digitatum PHI26]	gi|316891688|gb|HQ622809.1|	716	0	Penicillium digitatum strain pd01 mitochondrion, complete genome	sp|P15578|NU2M_PODAN	69.7	4e-12	NADH-ubiquinone oxidoreductase chain 2 OS=Podospora anserina (strain S / ATCC MYA-4624 / DSM 980 / FGSC 10383) GN=ND2 PE=3 SV=1	--	--	--	--	--	K03879	4e-42	172	ang:Asnifp16	NADH-ubiquinone oxidoreductase chain 2 [EC:1.6.5.3]	GO:0042773//ATP synthesis coupled electron transport	GO:0008137//NADH dehydrogenase (ubiquinone) activity	GO:0005739//mitochondrion	--
CL1056.Contig1_All	277	0	37	0	10.6973	13.385	Up	6.81868e-11	2.53308e-10	gi|255933804|ref|XP_002558281.1|	64.3	7e-09	hypothetical protein [Penicillium chrysogenum Wisconsin 54-1255] >gi|211582900|emb|CAP81104.1| hypothetical protein Pc12g14770 [Penicillium chrysogenum Wisconsin 54-1255]	gi|211581525|emb|AM920427.1|	549	1e-153	Penicillium chrysogenum Wisconsin 54-1255 complete genome, contig Pc00c12	--	--	--	--	--	--	--	--	--	--	--	--	--	--	-	-	-	--
Unigene11192_All	1003	0	133	0	10.6195	13.3744	Up	2.45426e-37	2.2323e-36	gi|255955193|ref|XP_002568349.1|	604.4	8e-171	Pc21g13310 [Penicillium chrysogenum Wisconsin 54-1255] >gi|211590060|emb|CAP96228.1| Pc21g13310 [Penicillium chrysogenum Wisconsin 54-1255]	gi|211588786|emb|AM920436.1|	1980	0	Penicillium chrysogenum Wisconsin 54-1255 complete genome, contig Pc00c21	sp|Q8KU07|AZOB_XENAZ	56.6	2e-07	NAD(P)H azoreductase OS=Xenophilus azovorans GN=azoB PE=1 SV=2	mll1871	59.7	8e-09	COG0702	Predicted nucleoside-diphosphate-sugar epimerases	--	--	--	--	--	-	GO:0000166//nucleotide binding	-	--
Unigene11193_All	437	0	57	0	10.4459	13.3506	Up	2.11144e-16	1.04125e-15	gi|255931017|ref|XP_002557065.1|	234.6	4e-60	Pc12g01700 [Penicillium chrysogenum Wisconsin 54-1255] >gi|211581684|emb|CAP79797.1| Pc12g01700 [Penicillium chrysogenum Wisconsin 54-1255]	gi|211581525|emb|AM920427.1|	611	1e-172	Penicillium chrysogenum Wisconsin 54-1255 complete genome, contig Pc00c12	sp|P20370|DC4C_ACIAD	93.6	3e-19	4-carboxymuconolactone decarboxylase OS=Acinetobacter sp. (strain ADP1) GN=pcaC PE=4 SV=2	AGpA316	105	3e-23	COG0599	Uncharacterized homolog of gamma-carboxymuconolactone decarboxylase subunit	K01607	7e-61	234	pcs:Pc12g01700	4-carboxymuconolactone decarboxylase [EC:4.1.1.44]	GO:0055114//oxidation-reduction process	GO:0051920//peroxiredoxin activity	-	--
CL838.Contig2_All	849	0	110	0	10.3762	13.341	Up	5.31384e-31	4.21006e-30	gi|255938959|ref|XP_002560249.1|	555.8	2e-156	Pc15g00210 [Penicillium chrysogenum Wisconsin 54-1255] >gi|211584871|emb|CAP82907.1| Pc15g00210 [Penicillium chrysogenum Wisconsin 54-1255]	gi|211584852|emb|AM920430.1|	1582	0	Penicillium chrysogenum Wisconsin 54-1255 complete genome, contig Pc00c15	sp|Q4WG16|EGLC_ASPFU	354	3e-97	Probable glucan endo-1,3-beta-glucosidase eglC OS=Neosartorya fumigata (strain ATCC MYA-4609 / Af293 / CBS 101355 / FGSC A1100) GN=eglC PE=3 SV=1	YGR282c	81.3	2e-15	COG5309	Exo-beta-1,3-glucanase	K01238	2e-96	354	afm:AFUA_3G00270	[EC:3.2.1.-]	GO:0005975//carbohydrate metabolic process	GO:0004553//hydrolase activity, hydrolyzing O-glycosyl compounds	GO:0016020//membrane;GO:0071944//cell periphery	--
CL539.Contig2_All	278	0	36	0	10.3708	13.3402	Up	1.28575e-10	4.6936e-10	gi|255936189|ref|XP_002559121.1|	184.5	4e-45	Pc13g06880 [Penicillium chrysogenum Wisconsin 54-1255] >gi|211583741|emb|CAP91757.1| Pc13g06880 [Penicillium chrysogenum Wisconsin 54-1255]	gi|211583076|emb|AM920428.1|	551	1e-154	Penicillium chrysogenum Wisconsin 54-1255 complete genome, contig Pc00c13	--	--	--	--	--	--	--	--	--	--	--	--	--	--	-	-	-	--
Unigene11494_All	462	0	58	0	10.054	13.2955	Up	1.11976e-16	5.59745e-16	--	--	--	--	--	--	--	--	--	--	--	--	--	--	--	--	--	--	--	--	--	--	-	-	-	--
Unigene12070_All	280	0	35	0	10.0107	13.2893	Up	2.42444e-10	8.68096e-10	--	--	--	--	--	--	--	--	--	--	--	--	--	--	--	--	--	--	--	--	--	--	-	-	-	--
Unigene11612_All	603	0	75	0	9.9609	13.2821	Up	2.32472e-21	1.40636e-20	gi|255931241|ref|XP_002557177.1|	23.5	2e-65	hypothetical protein [Penicillium chrysogenum Wisconsin 54-1255] >gi|211581796|emb|CAP79918.1| hypothetical protein Pc12g02910 [Penicillium chrysogenum Wisconsin 54-1255]	gi|211581525|emb|AM920427.1|	486	1e-134	Penicillium chrysogenum Wisconsin 54-1255 complete genome, contig Pc00c12	--	--	--	--	--	--	--	--	--	--	--	--	--	--	-	-	-	--
Unigene11218_All	707	0	86	0	9.7416	13.2499	Up	2.16948e-24	1.43068e-23	gi|255949302|ref|XP_002565418.1|	48.5	1e-61	hypothetical protein [Penicillium chrysogenum Wisconsin 54-1255] >gi|211592435|emb|CAP98788.1| hypothetical protein Pc22g15000 [Penicillium chrysogenum Wisconsin 54-1255]	gi|211591067|emb|AM920437.1|	1402	0	Penicillium chrysogenum Wisconsin 54-1255 complete genome, contig Pc00c22	--	--	--	--	--	--	--	--	--	--	--	--	--	--	-	-	-	--
Unigene11610_All	214	0	26	0	9.73	13.2482	Up	7.30662e-08	2.16613e-07	--	--	--	--	gi|211584852|emb|AM920430.1|	424	1e-116	Penicillium chrysogenum Wisconsin 54-1255 complete genome, contig Pc00c15	--	--	--	--	--	--	--	--	--	--	--	--	--	--	-	-	-	--
CL534.Contig2_All	249	0	30	0	9.6488	13.2361	Up	5.77954e-09	1.87268e-08	gi|255950324|ref|XP_002565929.1|	177.2	7e-43	Pc22g20290 [Penicillium chrysogenum Wisconsin 54-1255] >gi|211592946|emb|CAP99317.1| Pc22g20290 [Penicillium chrysogenum Wisconsin 54-1255]	gi|211591067|emb|AM920437.1|	371	1e-100	Penicillium chrysogenum Wisconsin 54-1255 complete genome, contig Pc00c22	sp|Q9Y834|PGLR1_PENOL	145	4e-35	Polygalacturonase 1 OS=Penicillium olsonii GN=PG1 PE=3 SV=1	YJR153w	98.2	3e-21	COG5434	Endopolygalacturonase	K01213	1e-43	177	pcs:Pc22g20290	galacturan 1,4-alpha-galacturonidase [EC:3.2.1.67]	GO:0045490//pectin catabolic process	GO:0047911;GO:0004650//polygalacturonase activity	GO:0005576//extracellular region	--
CL1398.Contig1_All	241	0	29	0	9.6368	13.2343	Up	1.0898e-08	3.46842e-08	gi|425777803|gb|EKV15959.1|	150.6	7e-35	hypothetical protein PDIG_23140 [Penicillium digitatum PHI26] >gi|425782571|gb|EKV20470.1| hypothetical protein PDIP_15540 [Penicillium digitatum Pd1]	gi|211583076|emb|AM920428.1|	478	1e-132	Penicillium chrysogenum Wisconsin 54-1255 complete genome, contig Pc00c13	--	--	--	--	--	--	--	--	--	--	--	--	--	--	GO:0006812//cation transport;GO:0055085//transmembrane transport	GO:0008324//cation transmembrane transporter activity;GO:0008270//zinc ion binding	GO:0016021//integral to membrane	--
Unigene12077_All	235	0	28	0	9.5421	13.2201	Up	2.05496e-08	6.38798e-08	gi|255951328|ref|XP_002566431.1|	115.2	3e-24	hypothetical protein [Penicillium chrysogenum Wisconsin 54-1255] >gi|211593448|emb|CAP99834.1| hypothetical protein Pc22g25460 [Penicillium chrysogenum Wisconsin 54-1255]	gi|211591067|emb|AM920437.1|	444	1e-122	Penicillium chrysogenum Wisconsin 54-1255 complete genome, contig Pc00c22	--	--	--	--	--	--	--	--	--	--	--	--	--	--	-	-	-	--
Unigene12021_All	228	0	27	0	9.4838	13.2112	Up	3.8749e-08	1.17758e-07	--	--	--	--	gi|211583076|emb|AM920428.1|	452	1e-124	Penicillium chrysogenum Wisconsin 54-1255 complete genome, contig Pc00c13	--	--	--	--	--	--	--	--	--	--	--	--	--	--	-	-	-	--
Unigene11462_All	228	0	27	0	9.4838	13.2112	Up	3.8749e-08	1.17715e-07	--	--	--	--	gi|211581525|emb|AM920427.1|	113	2e-22	Penicillium chrysogenum Wisconsin 54-1255 complete genome, contig Pc00c12	--	--	--	--	--	--	--	--	--	--	--	--	--	--	-	-	-	--
Unigene12216_All	239	0	28	0	9.3824	13.1957	Up	2.05496e-08	6.3868e-08	gi|458600624|ref|ZP_22700657.1|	164.1	6e-39	Endonuclease, partial [Streptococcus agalactiae CCUG 38383]	--	--	--	--	--	--	--	--	--	--	--	--	--	--	--	--	--	--	GO:0006278//RNA-dependent DNA replication	GO:0003964//RNA-directed DNA polymerase activity;GO:0003723//RNA binding	-	--
Unigene12082_All	403	0	47	0	9.34	13.1892	Up	1.19989e-13	5.25254e-13	gi|255936391|ref|XP_002559222.1|	146	1e-33	Pc13g07960 [Penicillium chrysogenum Wisconsin 54-1255] >gi|211583842|emb|CAP91865.1| Pc13g07960 [Penicillium chrysogenum Wisconsin 54-1255]	gi|211583076|emb|AM920428.1|	424	1e-116	Penicillium chrysogenum Wisconsin 54-1255 complete genome, contig Pc00c13	sp|O94564|YGD6_SCHPO	72	7e-13	Zinc-type alcohol dehydrogenase-like protein C1773.06c OS=Schizosaccharomyces pombe (strain 972 / ATCC 24843) GN=SPBC1773.06c PE=3 SV=1	SPBC1773.06c	72	3e-13	COG0604	NADPH:quinone reductase and related Zn-dependent oxidoreductases	--	--	--	--	--	GO:0055114//oxidation-reduction process	GO:0000166//nucleotide binding;GO:0008270//zinc ion binding;GO:0004022//alcohol dehydrogenase (NAD) activity	-	--
Unigene11485_All	216	0	25	0	9.2691	13.1782	Up	1.37776e-07	3.97327e-07	--	--	--	--	gi|211583076|emb|AM920428.1|	428	1e-117	Penicillium chrysogenum Wisconsin 54-1255 complete genome, contig Pc00c13	--	--	--	--	--	--	--	--	--	--	--	--	--	--	-	-	-	--
CL349.Contig4_All	209	0	24	0	9.1964	13.1669	Up	2.59794e-07	7.30565e-07	gi|255932865|ref|XP_002557903.1|	139	2e-31	Pc12g10830 [Penicillium chrysogenum Wisconsin 54-1255] >gi|211582522|emb|CAP80710.1| Pc12g10830 [Penicillium chrysogenum Wisconsin 54-1255]	gi|211581525|emb|AM920427.1|	285	3e-74	Penicillium chrysogenum Wisconsin 54-1255 complete genome, contig Pc00c12	sp|Q9P5L0|CYB5_NEUCR	68.9	6e-12	Probable cytochrome b5 OS=Neurospora crassa (strain ATCC 24698 / 74-OR23-1A / CBS 708.71 / DSM 1257 / FGSC 987) GN=B23L21.190 PE=3 SV=2	--	--	--	--	--	--	--	--	--	--	-	GO:0020037//heme binding;GO:0046872//metal ion binding	-	--
CL545.Contig2_All	700	0	80	0	9.1526	13.16	Up	9.75192e-23	6.13769e-22	gi|425773540|gb|EKV11888.1|	104.8	1e-20	hypothetical protein PDIP_54490 [Penicillium digitatum Pd1] >gi|425775758|gb|EKV14010.1| hypothetical protein PDIG_34930 [Penicillium digitatum PHI26]	gi|211581525|emb|AM920427.1|	1388	0	Penicillium chrysogenum Wisconsin 54-1255 complete genome, contig Pc00c12	sp|P87179|WSC1_SCHPO	50.4	8e-06	Cell wall integrity and stress response component 1 OS=Schizosaccharomyces pombe (strain 972 / ATCC 24843) GN=wsc1 PE=1 SV=3	--	--	--	--	--	--	--	--	--	--	-	-	-	--
Unigene11617_All	386	0	44	0	9.1289	13.1562	Up	8.04466e-13	3.3558e-12	gi|425782399|gb|EKV20310.1|	271.9	2e-71	hypothetical protein PDIP_17730 [Penicillium digitatum Pd1]	gi|211586580|emb|AM920433.1|	77.8	2e-11	Penicillium chrysogenum Wisconsin 54-1255 complete genome, contig Pc00c18	--	--	--	--	--	--	--	--	--	--	--	--	--	--	-	-	-	--
CL543.Contig1_All	202	0	23	0	9.1186	13.1546	Up	4.89874e-07	1.33867e-06	gi|255957029|ref|XP_002569267.1|	95.5	2e-18	Pc21g23000 [Penicillium chrysogenum Wisconsin 54-1255] >gi|211590978|emb|CAP97197.1| Pc21g23000 [Penicillium chrysogenum Wisconsin 54-1255]	gi|211588786|emb|AM920436.1|	327	7e-87	Penicillium chrysogenum Wisconsin 54-1255 complete genome, contig Pc00c21	--	--	--	--	--	--	--	--	--	--	--	--	--	--	-	-	-	--
CL704.Contig2_All	229	0	26	0	9.0927	13.1505	Up	7.30662e-08	2.16574e-07	gi|255942507|ref|XP_002562022.1|	159.5	1e-37	Pc18g01780 [Penicillium chrysogenum Wisconsin 54-1255] >gi|211586755|emb|CAP94402.1| Pc18g01780 [Penicillium chrysogenum Wisconsin 54-1255]	gi|211586580|emb|AM920433.1|	373	1e-100	Penicillium chrysogenum Wisconsin 54-1255 complete genome, contig Pc00c18	sp|O59858|GPX1_SCHPO	99.8	3e-21	Glutathione peroxidase OS=Schizosaccharomyces pombe (strain 972 / ATCC 24843) GN=gpx1 PE=2 SV=1	SPBC32F12.03c	99.8	1e-21	COG0386	Glutathione peroxidase	K00432	3e-38	159	pcs:Pc18g01780	glutathione peroxidase [EC:1.11.1.9]	GO:0034599//cellular response to oxidative stress;GO:0055114//oxidation-reduction process	GO:0047066//phospholipid-hydroperoxide glutathione peroxidase activity;GO:0004602//glutathione peroxidase activity	GO:0031314//extrinsic to mitochondrial inner membrane;GO:0005634//nucleus;GO:0031315//extrinsic to mitochondrial outer membrane	--
Unigene12138_All	247	0	28	0	9.0785	13.1482	Up	2.05496e-08	6.38444e-08	--	--	--	--	gi|211587300|emb|AM920435.1|	490	1e-135	Penicillium chrysogenum Wisconsin 54-1255 complete genome, contig Pc00c20	--	--	--	--	--	--	--	--	--	--	--	--	--	--	-	-	-	--
CL1173.Contig1_All	257	0	29	0	9.0369	13.1416	Up	1.0898e-08	3.4658e-08	gi|255943375|ref|XP_002562456.1|	177.9	4e-43	Pc18g06290 [Penicillium chrysogenum Wisconsin 54-1255] >gi|211587189|emb|CAP94853.1| Pc18g06290 [Penicillium chrysogenum Wisconsin 54-1255]	gi|211586580|emb|AM920433.1|	509	1e-141	Penicillium chrysogenum Wisconsin 54-1255 complete genome, contig Pc00c18	sp|Q4WZ70|OYE3_ASPFU	108	1e-23	Festuclavine dehydrogenase subunit FgaOx3 OS=Neosartorya fumigata (strain ATCC MYA-4609 / Af293 / CBS 101355 / FGSC A1100) GN=fgaOx3 PE=3 SV=1	VCA0998	91.7	3e-19	COG1902	NADH:flavin oxidoreductases, Old Yellow Enzyme family	K00354	8e-23	108	afm:AFUA_2G17960	NADPH2 dehydrogenase [EC:1.6.99.1]	GO:0055114//oxidation-reduction process	GO:0016491//oxidoreductase activity;GO:0010181//FMN binding	-	--
CL865.Contig1_All	550	0	62	0	9.0278	13.1402	Up	8.85726e-18	4.66294e-17	gi|255942329|ref|XP_002561933.1|	358.6	2e-97	Pc18g00870 [Penicillium chrysogenum Wisconsin 54-1255] >gi|211586666|emb|CAP94311.1| Pc18g00870 [Penicillium chrysogenum Wisconsin 54-1255]	gi|211586580|emb|AM920433.1|	1090	0	Penicillium chrysogenum Wisconsin 54-1255 complete genome, contig Pc00c18	sp|Q12177|YL056_YEAST	151	2e-36	Uncharacterized protein YLL056C OS=Saccharomyces cerevisiae (strain ATCC 204508 / S288c) GN=YLL056C PE=2 SV=1	YLL056c	151	7e-37	COG0451	Nucleoside-diphosphate-sugar epimerases	K00100	5e-36	152	afm:AFUA_8G06600	[EC:1.1.1.-]	-	GO:0000166//nucleotide binding	-	--
Unigene12032_All	405	0	45	0	8.8984	13.1193	Up	4.2663e-13	1.80698e-12	gi|255931353|ref|XP_002557233.1|	228	3e-58	Pc12g03480 [Penicillium chrysogenum Wisconsin 54-1255] >gi|211581852|emb|CAP79975.1| Pc12g03480 [Penicillium chrysogenum Wisconsin 54-1255]	gi|211581525|emb|AM920427.1|	803	0	Penicillium chrysogenum Wisconsin 54-1255 complete genome, contig Pc00c12	--	--	--	--	--	--	--	--	--	--	--	--	--	--	-	-	-	--
Unigene12098_All	316	0	35	0	8.8702	13.1148	Up	2.42444e-10	8.67911e-10	--	--	--	--	--	--	--	--	--	--	--	--	--	--	--	--	--	--	--	--	--	--	-	-	-	--
CL886.Contig3_All	644	0	71	0	8.8293	13.1081	Up	2.93896e-20	1.70563e-19	gi|255941362|ref|XP_002561450.1|	453	1e-125	Pc16g11470 [Penicillium chrysogenum Wisconsin 54-1255] >gi|211586073|emb|CAP93817.1| Pc16g11470 [Penicillium chrysogenum Wisconsin 54-1255]	gi|211585052|emb|AM920431.1|	743	0	Penicillium chrysogenum Wisconsin 54-1255 complete genome, contig Pc00c16	sp|P41820|BFR1_SCHPO	152	2e-36	Brefeldin A resistance protein OS=Schizosaccharomyces pombe (strain 972 / ATCC 24843) GN=bfr1 PE=1 SV=1	SPCC18B5.01c_3	152	6e-37	COG0842	ABC-type multidrug transport system, permease component	K08712	4e-28	127	sce:YDR011W	ATP-binding cassette, subfamily G (WHITE), member 2, SNQ2	GO:0006810//transport;GO:0006200//ATP catabolic process	GO:0042626//ATPase activity, coupled to transmembrane movement of substances;GO:0005524//ATP binding	GO:0016021//integral to membrane	--
Unigene12006_All	536	0	59	0	8.8154	13.1058	Up	5.93836e-17	3.00867e-16	gi|255955071|ref|XP_002568288.1|	370.2	7e-101	Pc21g12610 [Penicillium chrysogenum Wisconsin 54-1255] >gi|211589999|emb|CAP96158.1| Pc21g12610 [Penicillium chrysogenum Wisconsin 54-1255]	gi|211588786|emb|AM920436.1|	1063	0	Penicillium chrysogenum Wisconsin 54-1255 complete genome, contig Pc00c21	--	--	--	--	--	--	--	--	--	--	--	--	--	--	-	-	-	--
Unigene11682_All	523	0	57	0	8.7282	13.0915	Up	2.11144e-16	1.04155e-15	gi|425774319|gb|EKV12627.1|	346.3	9e-94	hypothetical protein PDIG_42280 [Penicillium digitatum PHI26] >gi|425777063|gb|EKV15256.1| hypothetical protein PDIP_40860 [Penicillium digitatum Pd1]	--	--	--	--	--	--	--	--	--	--	--	--	--	--	--	--	--	--	-	-	-	--
Unigene11005_All	323	0	35	0	8.678	13.0831	Up	2.42444e-10	8.69205e-10	gi|255953251|ref|XP_002567378.1|	175.6	2e-42	Pc21g03140 [Penicillium chrysogenum Wisconsin 54-1255] >gi|211589089|emb|CAP95211.1| Pc21g03140 [Penicillium chrysogenum Wisconsin 54-1255]	gi|211588786|emb|AM920436.1|	478	1e-132	Penicillium chrysogenum Wisconsin 54-1255 complete genome, contig Pc00c21	sp|Q11118|WOS2_SCHPO	56.6	3e-08	Protein wos2 OS=Schizosaccharomyces pombe (strain 972 / ATCC 24843) GN=wos2 PE=2 SV=1	--	--	--	--	--	--	--	--	--	--	-	-	-	--
Unigene12130_All	232	0	25	0	8.6299	13.0751	Up	1.37776e-07	3.97395e-07	gi|255955347|ref|XP_002568426.1|	153.3	1e-35	Pc21g14100 [Penicillium chrysogenum Wisconsin 54-1255] >gi|211590137|emb|CAP96307.1| Pc21g14100 [Penicillium chrysogenum Wisconsin 54-1255]	gi|211588786|emb|AM920436.1|	460	1e-127	Penicillium chrysogenum Wisconsin 54-1255 complete genome, contig Pc00c21	--	--	--	--	--	--	--	--	--	--	--	--	--	--	-	-	-	--
CL940.Contig2_All	288	0	31	0	8.6203	13.0735	Up	3.06504e-09	1.01521e-08	gi|61380693|gb|AAX45072.1|	216.9	8e-55	calreticulin [Penicillium chrysogenum]	gi|211591067|emb|AM920437.1|	571	1e-160	Penicillium chrysogenum Wisconsin 54-1255 complete genome, contig Pc00c22	sp|Q6Q487|CALX_ASPFU	185	5e-47	Calnexin homolog OS=Neosartorya fumigata (strain ATCC MYA-4609 / Af293 / CBS 101355 / FGSC A1100) GN=AFUA_4G12850 PE=2 SV=2	--	--	--	--	--	K08054	2e-55	216	pcs:Pc22g02800	calnexin	GO:0006457//protein folding;GO:0043581	GO:0005509//calcium ion binding;GO:0051082//unfolded protein binding	GO:0005783//endoplasmic reticulum	--
Unigene11208_All	736	0	79	0	8.5961	13.0695	Up	1.83885e-22	1.1479e-21	gi|255954413|ref|XP_002567959.1|	463.4	1e-128	Pc21g09200 [Penicillium chrysogenum Wisconsin 54-1255] >gi|211589670|emb|CAP95817.1| Pc21g09200 [Penicillium chrysogenum Wisconsin 54-1255]	gi|211588786|emb|AM920436.1|	686	0	Penicillium chrysogenum Wisconsin 54-1255 complete genome, contig Pc00c21	sp|Q09923|YAKC_SCHPO	168	2e-41	Aldo-keto reductase yakc [NADP(+)] OS=Schizosaccharomyces pombe (strain 972 / ATCC 24843) GN=yakc PE=1 SV=1	DR2261	201	8e-52	COG0667	Predicted oxidoreductases (related to aryl-alcohol dehydrogenases)	K00100	2e-114	414	afm:AFUA_8G01560	[EC:1.1.1.-]	-	-	-	--
CL834.Contig2_All	243	0	26	0	8.5688	13.0649	Up	7.30662e-08	2.16536e-07	gi|255931287|ref|XP_002557200.1|	66.2	1e-09	Pc12g03140 [Penicillium chrysogenum Wisconsin 54-1255] >gi|211581819|emb|CAP79941.1| Pc12g03140 [Penicillium chrysogenum Wisconsin 54-1255]	gi|211581525|emb|AM920427.1|	272	5e-70	Penicillium chrysogenum Wisconsin 54-1255 complete genome, contig Pc00c12	--	--	--	--	--	--	--	--	--	--	--	--	--	--	-	-	-	--
Unigene11432_All	235	0	25	0	8.5197	13.0566	Up	1.37776e-07	3.97531e-07	--	--	--	--	gi|211587300|emb|AM920435.1|	466	1e-128	Penicillium chrysogenum Wisconsin 54-1255 complete genome, contig Pc00c20	--	--	--	--	--	--	--	--	--	--	--	--	--	--	-	-	-	--
CL314.Contig2_All	237	0	25	0	8.4478	13.0444	Up	1.37776e-07	3.96919e-07	gi|255943663|ref|XP_002562599.1|	161.4	4e-38	Pc20g00350 [Penicillium chrysogenum Wisconsin 54-1255] >gi|211587334|emb|CAP85364.1| Pc20g00350 [Penicillium chrysogenum Wisconsin 54-1255]	gi|211587300|emb|AM920435.1|	392	1e-106	Penicillium chrysogenum Wisconsin 54-1255 complete genome, contig Pc00c20	sp|P19968|NUZM_NEUCR	112	7e-25	NADH-ubiquinone oxidoreductase 21.3 kDa subunit OS=Neurospora crassa (strain ATCC 24698 / 74-OR23-1A / CBS 708.71 / DSM 1257 / FGSC 987) GN=20H10.080 PE=2 SV=2	--	--	--	--	--	K00329	9e-28	124	afm:AFUA_4G05910	NADH dehydrogenase [EC:1.6.5.3]	-	-	-	--
CL1029.Contig2_All	248	0	26	0	8.396	13.0355	Up	7.30662e-08	2.1646e-07	gi|255932105|ref|XP_002557609.1|	79.7	1e-13	Pc12g07740 [Penicillium chrysogenum Wisconsin 54-1255] >gi|211582228|emb|CAP80401.1| Pc12g07740 [Penicillium chrysogenum Wisconsin 54-1255]	gi|211581525|emb|AM920427.1|	492	1e-136	Penicillium chrysogenum Wisconsin 54-1255 complete genome, contig Pc00c12	--	--	--	--	--	--	--	--	--	--	--	--	--	--	-	-	-	--
Unigene11985_All	983	0	103	0	8.3914	13.0347	Up	4.50402e-29	3.39131e-28	--	--	--	--	--	--	--	--	--	--	--	--	--	--	--	--	--	--	--	--	--	--	-	-	-	--
Unigene11453_All	239	0	25	0	8.3771	13.0322	Up	1.37776e-07	3.97463e-07	--	--	--	--	gi|211581525|emb|AM920427.1|	418	1e-114	Penicillium chrysogenum Wisconsin 54-1255 complete genome, contig Pc00c12	--	--	--	--	--	--	--	--	--	--	--	--	--	--	-	-	-	--
Unigene12033_All	297	0	31	0	8.3591	13.0291	Up	3.06504e-09	1.01501e-08	--	--	--	--	--	--	--	--	--	--	--	--	--	--	--	--	--	--	--	--	--	--	-	-	-	--
Unigene11237_All	326	0	33	0	8.1068	12.9849	Up	8.62034e-10	2.97951e-09	gi|255931179|ref|XP_002557146.1|	239.6	1e-61	Pc12g02580 [Penicillium chrysogenum Wisconsin 54-1255] >gi|211581765|emb|CAP79885.1| Pc12g02580 [Penicillium chrysogenum Wisconsin 54-1255]	gi|211581525|emb|AM920427.1|	646	0	Penicillium chrysogenum Wisconsin 54-1255 complete genome, contig Pc00c12	sp|P18899|DDR48_YEAST	72.4	6e-13	Stress protein DDR48 OS=Saccharomyces cerevisiae (strain ATCC 204508 / S288c) GN=DDR48 PE=1 SV=4	Cgl2925	51.2	4e-07	COG0629	Single-stranded DNA-binding protein	K02035	1e-12	74.7	smr:Smar_1332	peptide/nickel transport system substrate-binding protein	-	-	-	--
CL86.Contig1_All	267	0	27	0	8.0985	12.9834	Up	3.8749e-08	1.17652e-07	gi|255939117|ref|XP_002560328.1|	188	4e-46	Pc15g01030 [Penicillium chrysogenum Wisconsin 54-1255] >gi|211584950|emb|CAP82989.1| Pc15g01030 [Penicillium chrysogenum Wisconsin 54-1255]	gi|211584852|emb|AM920430.1|	529	1e-147	Penicillium chrysogenum Wisconsin 54-1255 complete genome, contig Pc00c15	sp|P0C7S9|GEL1_ASPFU	127	1e-29	1,3-beta-glucanosyltransferase gel1 OS=Neosartorya fumigata (strain ATCC MYA-4609 / Af293 / CBS 101355 / FGSC A1100) GN=gel1 PE=3 SV=1	--	--	--	--	--	--	--	--	--	--	GO:0005975//carbohydrate metabolic process;GO:0055114//oxidation-reduction process	GO:0004497//monooxygenase activity;GO:0016740//transferase activity	GO:0009277//fungal-type cell wall	--
Unigene11464_All	297	0	30	0	8.0894	12.9818	Up	5.77954e-09	1.8734e-08	gi|255949230|ref|XP_002565382.1|	100.9	6e-20	Pc22g14610 [Penicillium chrysogenum Wisconsin 54-1255] >gi|211592399|emb|CAP98749.1| Pc22g14610 [Penicillium chrysogenum Wisconsin 54-1255]	gi|211591067|emb|AM920437.1|	581	1e-163	Penicillium chrysogenum Wisconsin 54-1255 complete genome, contig Pc00c22	--	--	--	--	--	--	--	--	--	K07213	8e-07	55.1	act:ACLA_026590	copper chaperone	GO:0030001//metal ion transport	GO:0046872//metal ion binding	-	--
CL431.Contig2_All	330	0	33	0	8.0085	12.9673	Up	8.62034e-10	2.97829e-09	gi|255945029|ref|XP_002563282.1|	226.5	1e-57	Pc20g07590 [Penicillium chrysogenum Wisconsin 54-1255] >gi|211588017|emb|CAP86088.1| Pc20g07590 [Penicillium chrysogenum Wisconsin 54-1255]	gi|211587300|emb|AM920435.1|	424	1e-116	Penicillium chrysogenum Wisconsin 54-1255 complete genome, contig Pc00c20	sp|Q03667|MIC17_YEAST	84	2e-16	Mitochondrial intermembrane space cysteine motif-containing protein MIC17 OS=Saccharomyces cerevisiae (strain ATCC 204508 / S288c) GN=MIC17 PE=1 SV=1	--	--	--	--	--	K09945	1e-21	104	mgr:MGG_02735	hypothetical protein	GO:0009060//aerobic respiration	-	GO:0005634//nucleus;GO:0005758//mitochondrial intermembrane space	--
CL554.Contig1_All	271	0	27	0	7.979	12.962	Up	3.8749e-08	1.17694e-07	gi|425771158|gb|EKV09611.1|	58.5	3e-07	hypothetical protein PDIP_64090 [Penicillium digitatum Pd1] >gi|425776682|gb|EKV14890.1| hypothetical protein PDIG_29690 [Penicillium digitatum PHI26]	gi|211591067|emb|AM920437.1|	537	1e-150	Penicillium chrysogenum Wisconsin 54-1255 complete genome, contig Pc00c22	--	--	--	--	--	--	--	--	--	--	--	--	--	--	-	-	-	--
CL443.Contig1_All	242	0	24	0	7.9423	12.9553	Up	2.59794e-07	7.29833e-07	gi|255951904|ref|XP_002566718.1|	117.5	7e-25	Pc24g00610 [Penicillium chrysogenum Wisconsin 54-1255] >gi|211904340|emb|CAP86969.1| Pc24g00610 [Penicillium chrysogenum Wisconsin 54-1255]	gi|211581525|emb|AM920427.1|	111	1e-21	Penicillium chrysogenum Wisconsin 54-1255 complete genome, contig Pc00c12	--	--	--	--	--	--	--	--	--	--	--	--	--	--	-	GO:0008270//zinc ion binding;GO:0003677//DNA binding	-	--
Unigene12034_All	407	0	40	0	7.8708	12.9423	Up	1.01703e-11	3.97554e-11	gi|255949302|ref|XP_002565418.1|	104.4	6e-21	hypothetical protein [Penicillium chrysogenum Wisconsin 54-1255] >gi|211592435|emb|CAP98788.1| hypothetical protein Pc22g15000 [Penicillium chrysogenum Wisconsin 54-1255]	gi|211591067|emb|AM920437.1|	801	0	Penicillium chrysogenum Wisconsin 54-1255 complete genome, contig Pc00c22	--	--	--	--	--	--	--	--	--	--	--	--	--	--	-	-	-	--
Unigene11016_All	346	0	34	0	7.8697	12.9421	Up	4.5716e-10	1.61155e-09	gi|255946860|ref|XP_002564197.1|	237.3	6e-61	Pc22g01530 [Penicillium chrysogenum Wisconsin 54-1255] >gi|211591214|emb|CAP97441.1| Pc22g01530 [Penicillium chrysogenum Wisconsin 54-1255]	gi|211591067|emb|AM920437.1|	436	1e-119	Penicillium chrysogenum Wisconsin 54-1255 complete genome, contig Pc00c22	sp|P39721|AIM2_YEAST	80.1	3e-15	Protein AIM2 OS=Saccharomyces cerevisiae (strain ATCC 204508 / S288c) GN=AIM2 PE=1 SV=1	YAL049c	80.1	9e-16	COG0412	Dienelactone hydrolase and related enzymes	K01066	7e-41	168	afm:AFUA_6G12740	esterase / lipase [EC:3.1.1.-]	-	GO:0016787//hydrolase activity	-	--
Unigene12288_All	225	0	22	0	7.8306	12.9349	Up	9.23722e-07	2.46462e-06	--	--	--	--	--	--	--	--	--	--	--	--	--	--	--	--	--	--	--	--	--	--	-	-	-	--
CL478.Contig4_All	471	0	46	0	7.8215	12.9332	Up	2.26254e-13	9.73725e-13	gi|255937521|ref|XP_002559787.1|	304.7	3e-81	Pc13g13760 [Penicillium chrysogenum Wisconsin 54-1255] >gi|211584407|emb|CAP92445.1| Pc13g13760 [Penicillium chrysogenum Wisconsin 54-1255]	gi|211583076|emb|AM920428.1|	815	0	Penicillium chrysogenum Wisconsin 54-1255 complete genome, contig Pc00c13	--	--	--	--	--	--	--	--	--	K00224	5e-29	129	afm:AFUA_8G07330	[EC:1.3.1.-]	-	GO:0000166//nucleotide binding	-	--
Unigene12315_All	227	0	22	0	7.7616	12.9221	Up	9.23722e-07	2.46541e-06	gi|255942497|ref|XP_002562017.1|	149.4	1e-34	Pc18g01730 [Penicillium chrysogenum Wisconsin 54-1255] >gi|211586750|emb|CAP94397.1| Pc18g01730 [Penicillium chrysogenum Wisconsin 54-1255]	gi|211586580|emb|AM920433.1|	450	1e-124	Penicillium chrysogenum Wisconsin 54-1255 complete genome, contig Pc00c18	--	--	--	--	--	--	--	--	--	--	--	--	--	--	-	-	-	--
Unigene11384_All	301	0	29	0	7.7159	12.9136	Up	1.0898e-08	3.46449e-08	gi|255930149|ref|XP_002556634.1|	203	1e-50	Pc06g00180 [Penicillium chrysogenum Wisconsin 54-1255] >gi|211581247|emb|CAP79011.1| Pc06g00180 [Penicillium chrysogenum Wisconsin 54-1255]	gi|462692370|gb|AGIH01000276.1|	343	2e-91	Penicillium decumbens 114-2 Contig276, whole genome shotgun sequence	sp|P08157|ALDH_EMENI	191	8e-49	Aldehyde dehydrogenase OS=Emericella nidulans (strain FGSC A4 / ATCC 38163 / CBS 112.46 / NRRL 194 / M139) GN=aldA PE=3 SV=2	SPAC9E9.09c	146	1e-35	COG1012	NAD-dependent aldehyde dehydrogenases	K00128	2e-51	202	pcs:Pc06g00180	aldehyde dehydrogenase (NAD+) [EC:1.2.1.3]	GO:0006068//ethanol catabolic process;GO:0055114//oxidation-reduction process	GO:0004029//aldehyde dehydrogenase (NAD) activity	-	--
CL610.Contig2_All	770	0	74	0	7.6965	12.91	Up	4.38356e-21	2.62546e-20	gi|255939382|ref|XP_002560460.1|	508.1	5e-142	Pc16g00370 [Penicillium chrysogenum Wisconsin 54-1255] >gi|211585083|emb|CAP92707.1| Pc16g00370 [Penicillium chrysogenum Wisconsin 54-1255]	gi|211585052|emb|AM920431.1|	1526	0	Penicillium chrysogenum Wisconsin 54-1255 complete genome, contig Pc00c16	sp|P22367|MSAS_PENPA	259	1e-68	6-methylsalicylic acid synthase OS=Penicillium patulum PE=1 SV=1	all1649	149	5e-36	COG3321	Polyketide synthase modules and related proteins	K15320	1e-142	508	pcs:Pc16g00370	6-methylsalicylic acid synthase [EC:2.3.1.165]	GO:0008152//metabolic process	GO:0000166//nucleotide binding;GO:0016740//transferase activity	-	--
CL856.Contig2_All	678	0	65	0	7.6778	12.9065	Up	1.32109e-18	7.19101e-18	gi|255946800|ref|XP_002564167.1|	227.6	1e-57	Pc22g01230 [Penicillium chrysogenum Wisconsin 54-1255] >gi|211591184|emb|CAP97411.1| Pc22g01230 [Penicillium chrysogenum Wisconsin 54-1255]	gi|211591067|emb|AM920437.1|	654	0	Penicillium chrysogenum Wisconsin 54-1255 complete genome, contig Pc00c22	sp|Q9P7K6|SDO1L_SCHPO	63.5	8e-10	SDO1-like protein C21C3.19 OS=Schizosaccharomyces pombe (strain 972 / ATCC 24843) GN=SPBC21C3.19 PE=3 SV=1	--	--	--	--	--	K06916	4e-09	64.3	scm:SCHCODRAFT_255144		-	-	-	--
CL298.Contig1_All	210	0	20	0	7.6272	12.8969	Up	3.28438e-06	8.30392e-06	gi|8676907|gb|AAF70262.2|	147.1	8e-34	alternative oxidase [Podospora anserina]	gi|211581525|emb|AM920427.1|	408	1e-111	Penicillium chrysogenum Wisconsin 54-1255 complete genome, contig Pc00c12	sp|O74180|AOX_ASPNG	129	3e-30	Alternative oxidase, mitochondrial OS=Aspergillus niger GN=aox1 PE=2 SV=2	--	--	--	--	--	K00540	2e-29	130	afm:AFUA_2G05060	[EC:1.-.-.-]	GO:0022900//electron transport chain;GO:0007585//respiratory gaseous exchange	GO:0009916//alternative oxidase activity;GO:0046872//metal ion binding	GO:0016021//integral to membrane;GO:0070469//respiratory chain	--
CL591.Contig2_All	211	0	20	0	7.591	12.8901	Up	3.28438e-06	8.30517e-06	gi|255931179|ref|XP_002557146.1|	142.5	2e-32	Pc12g02580 [Penicillium chrysogenum Wisconsin 54-1255] >gi|211581765|emb|CAP79885.1| Pc12g02580 [Penicillium chrysogenum Wisconsin 54-1255]	gi|211581525|emb|AM920427.1|	216	2e-53	Penicillium chrysogenum Wisconsin 54-1255 complete genome, contig Pc00c12	--	--	--	--	--	--	--	--	--	--	--	--	--	--	-	-	-	--
Unigene11613_All	350	0	33	0	7.5509	12.8824	Up	8.62034e-10	2.97707e-09	gi|255931241|ref|XP_002557177.1|	86.7	1e-15	hypothetical protein [Penicillium chrysogenum Wisconsin 54-1255] >gi|211581796|emb|CAP79918.1| hypothetical protein Pc12g02910 [Penicillium chrysogenum Wisconsin 54-1255]	gi|211581525|emb|AM920427.1|	694	0	Penicillium chrysogenum Wisconsin 54-1255 complete genome, contig Pc00c12	--	--	--	--	--	--	--	--	--	--	--	--	--	--	-	-	-	--
Unigene11496_All	298	0	28	0	7.5248	12.8774	Up	2.05496e-08	6.38562e-08	--	--	--	--	gi|211591067|emb|AM920437.1|	567	1e-159	Penicillium chrysogenum Wisconsin 54-1255 complete genome, contig Pc00c22	--	--	--	--	--	--	--	--	--	--	--	--	--	--	-	-	-	--
CL216.Contig2_All	320	0	30	0	7.508	12.8742	Up	5.77954e-09	1.87376e-08	gi|255954977|ref|XP_002568241.1|	216.9	8e-55	Pc21g12100 [Penicillium chrysogenum Wisconsin 54-1255] >gi|211589952|emb|CAP96107.1| Pc21g12100 [Penicillium chrysogenum Wisconsin 54-1255]	gi|211588786|emb|AM920436.1|	470	1e-129	Penicillium chrysogenum Wisconsin 54-1255 complete genome, contig Pc00c21	--	--	--	--	--	--	--	--	--	--	--	--	--	--	-	-	-	--
Unigene12228_All	246	0	23	0	7.4876	12.8703	Up	4.89874e-07	1.34062e-06	gi|255934834|ref|XP_002558444.1|	99	2e-19	Pc12g16460 [Penicillium chrysogenum Wisconsin 54-1255] >gi|211583063|emb|CAP81273.1| Pc12g16460 [Penicillium chrysogenum Wisconsin 54-1255]	gi|211581525|emb|AM920427.1|	488	1e-135	Penicillium chrysogenum Wisconsin 54-1255 complete genome, contig Pc00c12	--	--	--	--	--	--	--	--	--	--	--	--	--	--	GO:0055114//oxidation-reduction process	GO:0016491//oxidoreductase activity;GO:0000166//nucleotide binding	-	--
CL282.Contig2_All	291	0	27	0	7.4306	12.8593	Up	3.8749e-08	1.17779e-07	gi|255935653|ref|XP_002558853.1|	200.7	6e-50	Pc13g04170 [Penicillium chrysogenum Wisconsin 54-1255] >gi|211583473|emb|CAP91486.1| Pc13g04170 [Penicillium chrysogenum Wisconsin 54-1255]	gi|211583076|emb|AM920428.1|	426	1e-116	Penicillium chrysogenum Wisconsin 54-1255 complete genome, contig Pc00c13	--	--	--	--	--	--	--	--	--	--	--	--	--	--	-	-	-	--
Unigene11454_All	259	0	24	0	7.421	12.8574	Up	2.59794e-07	7.30321e-07	gi|255931909|ref|XP_002557511.1|	173.3	1e-41	Pc12g06730 [Penicillium chrysogenum Wisconsin 54-1255] >gi|211582130|emb|CAP80300.1| Pc12g06730 [Penicillium chrysogenum Wisconsin 54-1255]	gi|211581525|emb|AM920427.1|	345	4e-92	Penicillium chrysogenum Wisconsin 54-1255 complete genome, contig Pc00c12	sp|P40159|YNU8_YEAST	52.4	6e-07	Uncharacterized protein YNL208W OS=Saccharomyces cerevisiae (strain ATCC 204508 / S288c) GN=YNL208W PE=1 SV=2	--	--	--	--	--	K02967	3e-08	59.7	ure:UREG_01975	small subunit ribosomal protein S2	-	-	-	--
CL711.Contig2_All	313	0	29	0	7.42	12.8572	Up	1.0898e-08	3.46776e-08	gi|255949636|ref|XP_002565585.1|	158.3	3e-37	Pc22g16710 [Penicillium chrysogenum Wisconsin 54-1255] >gi|211592602|emb|CAP98959.1| Pc22g16710 [Penicillium chrysogenum Wisconsin 54-1255]	gi|211591067|emb|AM920437.1|	335	5e-89	Penicillium chrysogenum Wisconsin 54-1255 complete genome, contig Pc00c22	--	--	--	--	--	--	--	--	--	--	--	--	--	--	-	-	-	--
Unigene12181_All	270	0	25	0	7.4153	12.8563	Up	1.37776e-07	3.96851e-07	gi|159124379|gb|EDP49497.1|	145.2	3e-33	NACHT and WD domain protein [Aspergillus fumigatus A1163]	gi|462692426|gb|AGIH01000258.1|	214	1e-52	Penicillium decumbens 114-2 Contig258, whole genome shotgun sequence	sp|Q00808|HETE1_PODAS	75.1	9e-14	Vegetative incompatibility protein HET-E-1 OS=Podospora anserina GN=HET-E1 PE=4 SV=1	--	--	--	--	--	K00777	6e-10	65.5	afm:AFUA_7G07100	[EC:2.4.2.-]	-	-	-	--
Unigene11490_All	295	0	27	0	7.3298	12.8396	Up	3.8749e-08	1.17673e-07	--	--	--	--	gi|14278973|dbj|AB060639.1|	75.8	7e-11	Penicillium digitatum gene for ABC transporter PMR5, complete cds	--	--	--	--	--	--	--	--	--	--	--	--	--	--	-	-	-	--
Unigene11588_All	306	0	28	0	7.3281	12.8392	Up	2.05496e-08	6.37856e-08	gi|255954417|ref|XP_002567961.1|	84.3	6e-15	Pc21g09220 [Penicillium chrysogenum Wisconsin 54-1255] >gi|211589672|emb|CAP95819.1| Pc21g09220 [Penicillium chrysogenum Wisconsin 54-1255]	gi|211588786|emb|AM920436.1|	607	1e-171	Penicillium chrysogenum Wisconsin 54-1255 complete genome, contig Pc00c21	--	--	--	--	--	--	--	--	--	--	--	--	--	--	GO:0055085//transmembrane transport	-	GO:0016021//integral to membrane	--
Unigene11626_All	208	0	19	0	7.3155	12.8367	Up	6.19312e-06	1.51507e-05	--	--	--	--	gi|211591067|emb|AM920437.1|	412	1e-112	Penicillium chrysogenum Wisconsin 54-1255 complete genome, contig Pc00c22	--	--	--	--	--	--	--	--	--	--	--	--	--	--	-	-	-	--
Unigene12321_All	274	0	25	0	7.3071	12.8351	Up	1.37776e-07	3.97191e-07	gi|458600624|ref|ZP_22700657.1|	181.4	4e-44	Endonuclease, partial [Streptococcus agalactiae CCUG 38383]	--	--	--	--	--	--	--	--	--	--	--	--	--	--	--	--	--	--	-	-	-	--
CL723.Contig1_All	364	0	33	0	7.2605	12.8259	Up	8.62034e-10	2.97768e-09	gi|255941516|ref|XP_002561527.1|	248.4	2e-64	Pc16g12280 [Penicillium chrysogenum Wisconsin 54-1255] >gi|211586150|emb|CAP93898.1| Pc16g12280 [Penicillium chrysogenum Wisconsin 54-1255]	gi|211585052|emb|AM920431.1|	722	0	Penicillium chrysogenum Wisconsin 54-1255 complete genome, contig Pc00c16	sp|O74829|YN2F_SCHPO	103	2e-22	Uncharacterized MFS-type transporter C530.15c OS=Schizosaccharomyces pombe (strain 972 / ATCC 24843) GN=SPBC530.15c PE=1 SV=2	SPAC11D3.05	97.1	7e-21	COG0477	Permeases of the major facilitator superfamily	K08157	3e-25	116	tve:TRV_04159	MFS transporter, DHA1 family, multidrug resistance protein	GO:0055085//transmembrane transport	-	GO:0016021//integral to membrane	--
Unigene11009_All	254	0	23	0	7.2518	12.8241	Up	4.89874e-07	1.34106e-06	--	--	--	--	gi|211591067|emb|AM920437.1|	504	1e-140	Penicillium chrysogenum Wisconsin 54-1255 complete genome, contig Pc00c22	--	--	--	--	--	--	--	--	--	--	--	--	--	--	-	-	-	--
Unigene11491_All	233	0	21	0	7.218	12.8174	Up	1.74179e-06	4.53664e-06	gi|255940102|ref|XP_002560820.1|	117.9	5e-25	Pc16g04690 [Penicillium chrysogenum Wisconsin 54-1255] >gi|211585443|emb|CAP93139.1| Pc16g04690 [Penicillium chrysogenum Wisconsin 54-1255]	gi|211585052|emb|AM920431.1|	462	1e-127	Penicillium chrysogenum Wisconsin 54-1255 complete genome, contig Pc00c16	--	--	--	--	--	--	--	--	--	--	--	--	--	--	GO:0008152//metabolic process	GO:0003824//catalytic activity	-	--
Unigene12191_All	211	0	19	0	7.2115	12.8161	Up	6.19312e-06	1.51662e-05	--	--	--	--	gi|211591067|emb|AM920437.1|	103	2e-19	Penicillium chrysogenum Wisconsin 54-1255 complete genome, contig Pc00c22	--	--	--	--	--	--	--	--	--	--	--	--	--	--	-	-	-	--
Unigene11604_All	246	0	22	0	7.1621	12.8062	Up	9.23722e-07	2.46502e-06	gi|255955075|ref|XP_002568290.1|	82.4	2e-14	Pc21g12630 [Penicillium chrysogenum Wisconsin 54-1255] >gi|211590001|emb|CAP96160.1| Pc21g12630 [Penicillium chrysogenum Wisconsin 54-1255]	gi|211588786|emb|AM920436.1|	488	1e-135	Penicillium chrysogenum Wisconsin 54-1255 complete genome, contig Pc00c21	--	--	--	--	--	--	--	--	--	--	--	--	--	--	GO:0008152//metabolic process	GO:0003824//catalytic activity	-	--
CL634.Contig2_All	415	0	37	0	7.1401	12.8017	Up	6.81868e-11	2.53252e-10	gi|255948098|ref|XP_002564816.1|	172.6	1e-41	Pc22g08000 [Penicillium chrysogenum Wisconsin 54-1255] >gi|211591833|emb|CAP98088.1| Pc22g08000 [Penicillium chrysogenum Wisconsin 54-1255]	gi|211591067|emb|AM920437.1|	823	0	Penicillium chrysogenum Wisconsin 54-1255 complete genome, contig Pc00c22	--	--	--	--	--	--	--	--	--	--	--	--	--	--	-	-	-	--
Unigene12175_All	573	0	51	0	7.128	12.7993	Up	9.49108e-15	4.37906e-14	gi|255950522|ref|XP_002566028.1|	335.1	3e-90	Pc22g21310 [Penicillium chrysogenum Wisconsin 54-1255] >gi|211593045|emb|CAP99419.1| Pc22g21310 [Penicillium chrysogenum Wisconsin 54-1255]	gi|211591067|emb|AM920437.1|	1136	0	Penicillium chrysogenum Wisconsin 54-1255 complete genome, contig Pc00c22	--	--	--	--	--	--	--	--	--	--	--	--	--	--	-	-	-	--
Unigene11302_All	394	0	35	0	7.1142	12.7965	Up	2.42444e-10	8.6939e-10	gi|255930167|ref|XP_002556643.1|	267.7	4e-70	Pc06g00280 [Penicillium chrysogenum Wisconsin 54-1255] >gi|211581256|emb|CAP79021.1| Pc06g00280 [Penicillium chrysogenum Wisconsin 54-1255]	gi|211581229|emb|AM920421.1|	781	0	Penicillium chrysogenum Wisconsin 54-1255 complete genome, contig Pc00c06	--	--	--	--	--	--	--	--	--	K15385	6e-07	55.5	afv:AFLA_066920	aspyridone synthetase trans-acting enoyl reductase	GO:0055114//oxidation-reduction process	GO:0016491//oxidoreductase activity;GO:0000166//nucleotide binding;GO:0008270//zinc ion binding	-	--
CL384.Contig2_All	386	0	34	0	7.0541	12.7842	Up	4.5716e-10	1.61121e-09	gi|255931291|ref|XP_002557202.1|	199.9	1e-49	Pc12g03160 [Penicillium chrysogenum Wisconsin 54-1255] >gi|211581821|emb|CAP79943.1| Pc12g03160 [Penicillium chrysogenum Wisconsin 54-1255]	gi|211581525|emb|AM920427.1|	765	0	Penicillium chrysogenum Wisconsin 54-1255 complete genome, contig Pc00c12	sp|Q0CEX9|BTGE_ASPTN	98.6	8e-21	Probable beta-glucosidase btgE OS=Aspergillus terreus (strain NIH 2624 / FGSC A1156) GN=btgE PE=3 SV=1	XF0818	48.1	4e-06	COG2730	Endoglucanase	K01238	4e-18	92.8	afm:AFUA_8G05610	[EC:3.2.1.-]	GO:0005975//carbohydrate metabolic process	GO:0003824//catalytic activity	-	--
CL412.Contig3_All	457	0	40	0	7.0097	12.7751	Up	1.01703e-11	3.97462e-11	gi|255937363|ref|XP_002559708.1|	276.9	7e-73	Pc13g12940 [Penicillium chrysogenum Wisconsin 54-1255] >gi|211584328|emb|CAP92363.1| Pc13g12940 [Penicillium chrysogenum Wisconsin 54-1255]	gi|211583076|emb|AM920428.1|	906	0	Penicillium chrysogenum Wisconsin 54-1255 complete genome, contig Pc00c13	--	--	--	--	--	--	--	--	--	--	--	--	--	--	-	-	-	--
CL349.Contig1_All	263	0	23	0	7.0037	12.7739	Up	4.89874e-07	1.33954e-06	gi|255932865|ref|XP_002557903.1|	135.2	3e-30	Pc12g10830 [Penicillium chrysogenum Wisconsin 54-1255] >gi|211582522|emb|CAP80710.1| Pc12g10830 [Penicillium chrysogenum Wisconsin 54-1255]	gi|211581525|emb|AM920427.1|	266	3e-68	Penicillium chrysogenum Wisconsin 54-1255 complete genome, contig Pc00c12	sp|Q9P5L0|CYB5_NEUCR	99.4	4e-21	Probable cytochrome b5 OS=Neurospora crassa (strain ATCC 24698 / 74-OR23-1A / CBS 708.71 / DSM 1257 / FGSC 987) GN=B23L21.190 PE=3 SV=2	SPBC29A10.16c	84.3	5e-17	COG5274	Cytochrome b involved in lipid metabolism	K00326	6e-15	82	ani:AN3862.2	cytochrome-b5 reductase [EC:1.6.2.2]	-	GO:0020037//heme binding;GO:0046872//metal ion binding	-	--
Unigene11311_All	321	0	28	0	6.9856	12.7702	Up	2.05496e-08	6.38091e-08	gi|255931359|ref|XP_002557236.1|	173.3	1e-41	Pc12g03510 [Penicillium chrysogenum Wisconsin 54-1255] >gi|211581855|emb|CAP79978.1| Pc12g03510 [Penicillium chrysogenum Wisconsin 54-1255]	gi|211581525|emb|AM920427.1|	636	1e-179	Penicillium chrysogenum Wisconsin 54-1255 complete genome, contig Pc00c12	--	--	--	--	--	--	--	--	--	--	--	--	--	--	GO:0008152//metabolic process	GO:0016787//hydrolase activity	-	--
CL1667.Contig2_All	207	0	18	0	6.9639	12.7657	Up	1.16779e-05	2.77149e-05	gi|1431858|gb|AAB03900.1|	143.3	1e-32	nitrate reductase [Penicillium chrysogenum]	gi|255937064|ref|XM_002559513.1|	410	1e-112	Penicillium chrysogenum Wisconsin 54-1255 nitrate reductase (NADPH) niaD or niiA-Penicillium chrysogenum (Pc13g11410) mRNA, complete cds	sp|P36858|NIA_ASPNG	101	1e-21	Nitrate reductase [NADPH] OS=Aspergillus niger GN=niaD PE=3 SV=1	SPCC970.03	47.8	5e-06	COG0543	2-polyprenylphenol hydroxylase and related flavodoxin oxidoreductases	K10534	2e-33	143	pcs:Pc13g11410	nitrate reductase (NADPH) [EC:1.7.1.3]	GO:0042128//nitrate assimilation;GO:0055114//oxidation-reduction process	GO:0050660//flavin adenine dinucleotide binding;GO:0009055//electron carrier activity;GO:0005506//iron ion binding;GO:0030151//molybdenum ion binding;GO:0020037//heme binding;GO:0043546//molybdopterin cofactor binding;GO:0046857//oxidoreductase activity, acting on other nitrogenous compounds as donors, with NAD or NADP as acceptor	-	--
Unigene11054_All	207	0	18	0	6.9639	12.7657	Up	1.16779e-05	2.76954e-05	gi|255931353|ref|XP_002557233.1|	137.1	8e-31	Pc12g03480 [Penicillium chrysogenum Wisconsin 54-1255] >gi|211581852|emb|CAP79975.1| Pc12g03480 [Penicillium chrysogenum Wisconsin 54-1255]	gi|211581525|emb|AM920427.1|	329	2e-87	Penicillium chrysogenum Wisconsin 54-1255 complete genome, contig Pc00c12	--	--	--	--	--	--	--	--	--	--	--	--	--	--	-	-	-	--
CL44.Contig2_All	299	0	26	0	6.9639	12.7657	Up	7.30662e-08	2.16498e-07	gi|255950876|ref|XP_002566205.1|	158.7	2e-37	Pc22g23120 [Penicillium chrysogenum Wisconsin 54-1255] >gi|211593222|emb|CAP99600.1| Pc22g23120 [Penicillium chrysogenum Wisconsin 54-1255]	gi|211591067|emb|AM920437.1|	593	1e-166	Penicillium chrysogenum Wisconsin 54-1255 complete genome, contig Pc00c22	--	--	--	--	--	--	--	--	--	K00799	5e-38	158	pcs:Pc22g23120	glutathione S-transferase [EC:2.5.1.18]	-	-	-	--
Unigene11595_All	207	0	18	0	6.9639	12.7657	Up	1.16779e-05	2.76798e-05	gi|255939117|ref|XP_002560328.1|	70.9	7e-11	Pc15g01030 [Penicillium chrysogenum Wisconsin 54-1255] >gi|211584950|emb|CAP82989.1| Pc15g01030 [Penicillium chrysogenum Wisconsin 54-1255]	gi|211584852|emb|AM920430.1|	410	1e-112	Penicillium chrysogenum Wisconsin 54-1255 complete genome, contig Pc00c15	--	--	--	--	--	--	--	--	--	--	--	--	--	--	GO:0005975//carbohydrate metabolic process	GO:0003824//catalytic activity	-	--
Unigene11498_All	276	0	24	0	6.9639	12.7657	Up	2.59794e-07	7.29468e-07	--	--	--	--	gi|211583076|emb|AM920428.1|	309	2e-81	Penicillium chrysogenum Wisconsin 54-1255 complete genome, contig Pc00c13	--	--	--	--	--	--	--	--	--	--	--	--	--	--	-	-	-	--
Unigene12327_All	243	0	21	0	6.921	12.7568	Up	1.74179e-06	4.53594e-06	--	--	--	--	gi|211591067|emb|AM920437.1|	482	1e-133	Penicillium chrysogenum Wisconsin 54-1255 complete genome, contig Pc00c22	--	--	--	--	--	--	--	--	--	--	--	--	--	--	-	-	-	--
Unigene11441_All	434	0	37	0	6.8275	12.7371	Up	6.81868e-11	2.53141e-10	gi|255941642|ref|XP_002561590.1|	129	2e-28	Pc16g12910 [Penicillium chrysogenum Wisconsin 54-1255] >gi|211586213|emb|CAP93961.1| Pc16g12910 [Penicillium chrysogenum Wisconsin 54-1255]	gi|211585052|emb|AM920431.1|	860	0	Penicillium chrysogenum Wisconsin 54-1255 complete genome, contig Pc00c16	sp|P43071|CDR1_CANAX	73.6	3e-13	Multidrug resistance protein CDR1 OS=Candida albicans GN=CDR1 PE=3 SV=1	YDR406w_4	57	1e-08	COG0842	ABC-type multidrug transport system, permease component	K08711	2e-12	73.6	cal:CaO19.6000	ATP-binding cassette, subfamily G (WHITE), member 2, PDR	GO:0006810//transport;GO:0006200//ATP catabolic process	GO:0042626//ATPase activity, coupled to transmembrane movement of substances;GO:0005524//ATP binding	GO:0016021//integral to membrane	--
Unigene12188_All	329	0	28	0	6.8158	12.7347	Up	2.05496e-08	6.37974e-08	gi|255938137|ref|XP_002559839.1|	192.2	2e-47	Pc13g14310 [Penicillium chrysogenum Wisconsin 54-1255] >gi|211584459|emb|CAP92500.1| Pc13g14310 [Penicillium chrysogenum Wisconsin 54-1255]	gi|211583076|emb|AM920428.1|	652	0	Penicillium chrysogenum Wisconsin 54-1255 complete genome, contig Pc00c13	--	--	--	--	--	--	--	--	--	--	--	--	--	--	-	GO:0008757//S-adenosylmethionine-dependent methyltransferase activity	-	--
CL1260.Contig1_All	236	0	20	0	6.7869	12.7285	Up	3.28438e-06	8.28899e-06	gi|255948366|ref|XP_002564950.1|	169.5	1e-40	Pc22g09380 [Penicillium chrysogenum Wisconsin 54-1255] >gi|211591967|emb|CAP98226.1| Pc22g09380 [Penicillium chrysogenum Wisconsin 54-1255]	gi|211591067|emb|AM920437.1|	468	1e-129	Penicillium chrysogenum Wisconsin 54-1255 complete genome, contig Pc00c22	sp|P0C956|GEL4_ASPFU	89.7	3e-18	1,3-beta-glucanosyltransferase gel4 OS=Neosartorya fumigata (strain ATCC MYA-4609 / Af293 / CBS 101355 / FGSC A1100) GN=gel4 PE=3 SV=1	--	--	--	--	--	--	--	--	--	--	GO:0005975//carbohydrate metabolic process	GO:0003824//catalytic activity	GO:0016020//membrane	--
Unigene12112_All	378	0	32	0	6.7797	12.727	Up	1.62548e-09	5.49308e-09	--	--	--	--	--	--	--	--	--	--	--	--	--	--	--	--	--	--	--	--	--	--	-	-	-	--
Unigene11783_All	250	0	21	0	6.7272	12.7158	Up	1.74179e-06	4.53454e-06	gi|255944823|ref|XP_002563179.1|	80.9	7e-14	Pc20g06530 [Penicillium chrysogenum Wisconsin 54-1255] >gi|211587914|emb|CAP85982.1| Pc20g06530 [Penicillium chrysogenum Wisconsin 54-1255]	gi|211587300|emb|AM920435.1|	496	1e-137	Penicillium chrysogenum Wisconsin 54-1255 complete genome, contig Pc00c20	sp|Q9P6R1|VRP1_SCHPO	52	8e-07	Verprolin OS=Schizosaccharomyces pombe (strain 972 / ATCC 24843) GN=vrp1 PE=1 SV=1	--	--	--	--	--	K01317	4e-06	52.8	ava:Ava_4160	acrosin [EC:3.4.21.10]	-	-	-	--
Unigene11353_All	239	0	20	0	6.7017	12.7103	Up	3.28438e-06	8.29894e-06	gi|119482361|ref|XP_001261209.1|	117.5	7e-25	cation transporter, putative [Neosartorya fischeri NRRL 181] >gi|119409363|gb|EAW19312.1| cation transporter, putative [Neosartorya fischeri NRRL 181]	gi|211581525|emb|AM920427.1|	438	1e-120	Penicillium chrysogenum Wisconsin 54-1255 complete genome, contig Pc00c12	sp|P28584|TRK2_YEAST	95.9	5e-20	Low-affinity potassium transport protein OS=Saccharomyces cerevisiae (strain ATCC 204508 / S288c) GN=TRK2 PE=1 SV=1	YKR050w	95.9	2e-20	COG0168	Trk-type K+ transport systems, membrane components	--	--	--	--	--	GO:0071805//potassium ion transmembrane transport	GO:0015079//potassium ion transmembrane transporter activity	GO:0016021//integral to membrane	--
Unigene11629_All	348	0	29	0	6.6738	12.7043	Up	1.0898e-08	3.46645e-08	gi|375244000|gb|AFA42947.1|	247.3	6e-64	glucose oxidase [Penicillium chrysogenum]	gi|211587300|emb|AM920435.1|	690	0	Penicillium chrysogenum Wisconsin 54-1255 complete genome, contig Pc00c20	sp|P81156|GOX_PENAG	206	2e-53	Glucose oxidase OS=Penicillium amagasakiense PE=1 SV=1	--	--	--	--	--	K00108	7e-09	62	uma:UM03551.1	choline dehydrogenase [EC:1.1.99.1]	GO:0055114//oxidation-reduction process;GO:0006066//alcohol metabolic process	GO:0050660//flavin adenine dinucleotide binding;GO:0046562//glucose oxidase activity;GO:0008812//choline dehydrogenase activity	GO:0005576//extracellular region	--
Unigene11301_All	554	0	46	0	6.6497	12.6991	Up	2.26254e-13	9.73476e-13	gi|255931345|ref|XP_002557229.1|	297.4	6e-79	Pc12g03440 [Penicillium chrysogenum Wisconsin 54-1255] >gi|211581848|emb|CAP79971.1| Pc12g03440 [Penicillium chrysogenum Wisconsin 54-1255]	gi|211581525|emb|AM920427.1|	1098	0	Penicillium chrysogenum Wisconsin 54-1255 complete genome, contig Pc00c12	sp|P40920|HSP30_EMENI	112	8e-25	30 kDa heat shock protein OS=Emericella nidulans (strain FGSC A4 / ATCC 38163 / CBS 112.46 / NRRL 194 / M139) GN=hsp30 PE=2 SV=1	SMa1118	76.6	2e-14	COG0071	Molecular chaperone (small heat shock protein)	K13993	2e-79	297	pcs:Pc12g03440	HSP20 family protein	-	-	-	--
Unigene12233_All	326	0	27	0	6.6328	12.6954	Up	3.8749e-08	1.1763e-07	--	--	--	--	gi|211588786|emb|AM920436.1|	646	0	Penicillium chrysogenum Wisconsin 54-1255 complete genome, contig Pc00c21	--	--	--	--	--	--	--	--	--	K00559	2e-06	53.5	pcs:Pc21g10300	sterol 24-C-methyltransferase [EC:2.1.1.41]	-	-	-	--
Unigene12178_All	460	0	38	0	6.6157	12.6917	Up	3.61614e-11	1.36843e-10	gi|255945365|ref|XP_002563450.1|	254.6	3e-66	Pc20g09550 [Penicillium chrysogenum Wisconsin 54-1255] >gi|211588185|emb|CAP86284.1| Pc20g09550 [Penicillium chrysogenum Wisconsin 54-1255]	gi|211587300|emb|AM920435.1|	771	0	Penicillium chrysogenum Wisconsin 54-1255 complete genome, contig Pc00c20	--	--	--	--	--	--	--	--	--	--	--	--	--	--	-	-	-	--
Unigene12290_All	474	0	39	0	6.5893	12.6859	Up	1.91773e-11	7.3934e-11	--	--	--	--	gi|211581525|emb|AM920427.1|	940	0	Penicillium chrysogenum Wisconsin 54-1255 complete genome, contig Pc00c12	--	--	--	--	--	--	--	--	--	--	--	--	--	--	-	-	-	--
Unigene12544_All	231	0	19	0	6.5871	12.6854	Up	6.19312e-06	1.5175e-05	gi|458866231|ref|ZP_22965205.1|	154.8	4e-36	Endonuclease [Streptococcus agalactiae CCUG 37742]	gi|259111435|gb|GQ880505.1|	426	1e-116	Uncultured organism clone VC1CI35TR genomic sequence	--	--	--	--	--	--	--	--	--	--	--	--	--	--	-	-	-	--
CL1237.Contig2_All	207	0	17	0	6.5771	12.6832	Up	2.20202e-05	5.05016e-05	gi|255944563|ref|XP_002563049.1|	136.7	1e-30	Pc20g05090 [Penicillium chrysogenum Wisconsin 54-1255] >gi|211587784|emb|CAP85838.1| Pc20g05090 [Penicillium chrysogenum Wisconsin 54-1255]	gi|211587300|emb|AM920435.1|	410	1e-112	Penicillium chrysogenum Wisconsin 54-1255 complete genome, contig Pc00c20	sp|O74208|PDH1_CANGA	54.7	1e-07	ATP-binding cassette transporter CGR1 OS=Candida glabrata (strain ATCC 2001 / CBS 138 / JCM 3761 / NBRC 0622 / NRRL Y-65) GN=PDH1 PE=3 SV=3	YDR406w_4	48.9	2e-06	COG0842	ABC-type multidrug transport system, permease component	K08711	2e-07	57.4	cne:CNB05770	ATP-binding cassette, subfamily G (WHITE), member 2, PDR	GO:0006810//transport;GO:0006200//ATP catabolic process	GO:0042626//ATPase activity, coupled to transmembrane movement of substances;GO:0005524//ATP binding	GO:0016021//integral to membrane	--
Unigene11504_All	578	0	47	0	6.5121	12.6689	Up	1.19989e-13	5.25118e-13	gi|255946561|ref|XP_002564048.1|	325.5	2e-87	Pc20g15760 [Penicillium chrysogenum Wisconsin 54-1255] >gi|211588783|emb|CAP86905.1| Pc20g15760 [Penicillium chrysogenum Wisconsin 54-1255]	gi|211587300|emb|AM920435.1|	1146	0	Penicillium chrysogenum Wisconsin 54-1255 complete genome, contig Pc00c20	sp|P32804|ZRT1_YEAST	229	5e-60	Zinc-regulated transporter 1 OS=Saccharomyces cerevisiae (strain ATCC 204508 / S288c) GN=ZRT1 PE=2 SV=1	--	--	--	--	--	K14709	2e-73	276	nfi:NFIA_023110	solute carrier family 39 (zinc transporter), member 1/2/3	GO:0006830//high-affinity zinc ion transport	GO:0000006//high affinity zinc uptake transmembrane transporter activity	GO:0005887//integral to plasma membrane	--
Unigene11047_All	261	0	21	0	6.4436	12.6537	Up	1.74179e-06	4.53524e-06	--	--	--	--	--	--	--	--	--	--	--	--	--	--	--	--	--	--	--	--	--	--	-	-	-	--
Unigene11794_All	212	0	17	0	6.4219	12.6488	Up	2.20202e-05	5.04123e-05	--	--	--	--	--	--	--	--	--	--	--	--	--	--	--	--	--	--	--	--	--	--	-	-	-	--
Unigene11500_All	774	0	62	0	6.4151	12.6473	Up	8.85726e-18	4.6644e-17	gi|255956093|ref|XP_002568799.1|	492.7	2e-137	Pc21g18040 [Penicillium chrysogenum Wisconsin 54-1255] >gi|211590510|emb|CAP96701.1| Pc21g18040 [Penicillium chrysogenum Wisconsin 54-1255]	gi|211588786|emb|AM920436.1|	1417	0	Penicillium chrysogenum Wisconsin 54-1255 complete genome, contig Pc00c21	sp|P71667|NLHH_MYCTU	90.9	6e-18	Carboxylesterase NlhH OS=Mycobacterium tuberculosis GN=nlhH PE=1 SV=1	AF1716	98.2	1e-20	COG0657	Esterase/lipase	K01066	1e-19	99.8	rha:RHA1_ro10223	esterase / lipase [EC:3.1.1.-]	GO:0008152//metabolic process	GO:0016787//hydrolase activity	-	--
Unigene11567_All	250	0	20	0	6.4068	12.6454	Up	3.28438e-06	8.29396e-06	gi|255957071|ref|XP_002569288.1|	95.9	2e-18	Pc21g23210 [Penicillium chrysogenum Wisconsin 54-1255] >gi|211590999|emb|CAP97218.1| Pc21g23210 [Penicillium chrysogenum Wisconsin 54-1255]	gi|211588786|emb|AM920436.1|	474	1e-131	Penicillium chrysogenum Wisconsin 54-1255 complete genome, contig Pc00c21	sp|Q1HVF7|EBNA1_EBVA8	78.2	1e-14	Epstein-Barr nuclear antigen 1 OS=Epstein-Barr virus (strain AG876) GN=EBNA1 PE=3 SV=1	XF0818	69.7	1e-12	COG2730	Endoglucanase	K01179	3e-11	69.7	xfa:XF0818	endoglucanase [EC:3.2.1.4]	GO:0090304;GO:0019219;GO:0005975//carbohydrate metabolic process;GO:0034645//cellular macromolecule biosynthetic process;GO:0019048//virus-host interaction	GO:0004553//hydrolase activity, hydrolyzing O-glycosyl compounds	-	--
Unigene11320_All	941	0	75	0	6.383	12.64	Up	2.32472e-21	1.40737e-20	gi|255952969|ref|XP_002567237.1|	117.9	2e-24	Pc21g01710 [Penicillium chrysogenum Wisconsin 54-1255] >gi|211588948|emb|CAP95068.1| Pc21g01710 [Penicillium chrysogenum Wisconsin 54-1255]	gi|211588786|emb|AM920436.1|	1857	0	Penicillium chrysogenum Wisconsin 54-1255 complete genome, contig Pc00c21	sp|Q4WF61|NRPS3_ASPFU	433	7e-121	Nonribosomal peptide synthetase 3 OS=Neosartorya fumigata (strain ATCC MYA-4609 / Af293 / CBS 101355 / FGSC A1100) GN=NRPS3 PE=2 SV=2	BS_ppsA_2	151	1e-36	COG1020	Non-ribosomal peptide synthetase modules and related proteins	K01932	5e-120	433	afm:AFUA_3G03350	[EC:6.3.2.-]	GO:0008152//metabolic process;GO:0009405//pathogenesis	GO:0016874//ligase activity;GO:0016853//isomerase activity	-	--
CL1209.Contig3_All	252	0	20	0	6.356	12.6339	Up	3.28438e-06	8.30268e-06	gi|255950084|ref|XP_002565809.1|	117.1	9e-25	Pc22g19060 [Penicillium chrysogenum Wisconsin 54-1255] >gi|211592826|emb|CAP99194.1| Pc22g19060 [Penicillium chrysogenum Wisconsin 54-1255]	gi|211591067|emb|AM920437.1|	500	1e-138	Penicillium chrysogenum Wisconsin 54-1255 complete genome, contig Pc00c22	--	--	--	--	--	--	--	--	--	K03768	2e-25	117	pcs:Pc22g19060	peptidyl-prolyl cis-trans isomerase B (cyclophilin B) [EC:5.2.1.8]	GO:0006457//protein folding;GO:0000413//protein peptidyl-prolyl isomerization	GO:0003755//peptidyl-prolyl cis-trans isomerase activity	-	--
Unigene10995_All	227	0	18	0	6.3504	12.6326	Up	1.16779e-05	2.77071e-05	gi|255949572|ref|XP_002565553.1|	158.7	2e-37	Pc22g16370 [Penicillium chrysogenum Wisconsin 54-1255] >gi|338819522|sp|B6HR44.1|SHO1_PENCW RecName: Full=High osmolarity signaling protein sho1; AltName: Full=Osmosensor sho1 >gi|211592570|emb|CAP98925.1| Pc22g16370 [Penicillium chrysogenum Wisconsin 54-1255]	gi|211591067|emb|AM920437.1|	450	1e-124	Penicillium chrysogenum Wisconsin 54-1255 complete genome, contig Pc00c22	sp|B6HR44|SHO1_PENCW	158	6e-39	High osmolarity signaling protein sho1 OS=Penicillium chrysogenum (strain ATCC 28089 / DSM 1075 / Wisconsin 54-1255) GN=sho1 PE=3 SV=1	--	--	--	--	--	K11246	5e-38	158	pcs:Pc22g16370	SHO1 osmosensor	GO:0006950//response to stress	-	GO:0005886//plasma membrane;GO:0016021//integral to membrane	--
CL575.Contig1_All	240	0	19	0	6.3401	12.6303	Up	6.19312e-06	1.51838e-05	gi|255938371|ref|XP_002559956.1|	170.6	7e-41	Pc13g15610 [Penicillium chrysogenum Wisconsin 54-1255] >gi|211584576|emb|CAP92630.1| Pc13g15610 [Penicillium chrysogenum Wisconsin 54-1255]	gi|211583076|emb|AM920428.1|	476	1e-131	Penicillium chrysogenum Wisconsin 54-1255 complete genome, contig Pc00c13	sp|A2QU58|MCA1B_ASPNC	159	5e-39	Metacaspase-1B OS=Aspergillus niger (strain CBS 513.88 / FGSC A1513) GN=casB PE=3 SV=1	--	--	--	--	--	--	--	--	--	--	GO:0006915//apoptotic process;GO:0006515//misfolded or incompletely synthesized protein catabolic process	GO:0004197//cysteine-type endopeptidase activity	-	--
Unigene11670_All	417	0	33	0	6.3377	12.6297	Up	8.62034e-10	2.9789e-09	gi|255945189|ref|XP_002563362.1|	236.5	1e-60	Pc20g08390 [Penicillium chrysogenum Wisconsin 54-1255] >gi|211588097|emb|CAP86168.1| Pc20g08390 [Penicillium chrysogenum Wisconsin 54-1255]	gi|211587300|emb|AM920435.1|	827	0	Penicillium chrysogenum Wisconsin 54-1255 complete genome, contig Pc00c20	sp|P22278|RAS1_MUCCL	55.5	7e-08	Ras-like protein 1 OS=Mucor circinelloides f. lusitanicus GN=RAS1 PE=2 SV=1	--	--	--	--	--	K07976	1e-07	58.2	ehi:EHI_199820	Rab family, other	GO:0007264//small GTPase mediated signal transduction	GO:0005525//GTP binding	-	--
CL1096.Contig1_All	468	0	37	0	6.3315	12.6283	Up	6.81868e-11	2.53197e-10	gi|296142038|gb|ADG96019.1|	309.7	1e-82	chitosanase preproprotein [Penicillium chrysogenum]	gi|211581525|emb|AM920427.1|	539	1e-150	Penicillium chrysogenum Wisconsin 54-1255 complete genome, contig Pc00c12	--	--	--	--	--	--	--	--	--	K01233	2e-82	306	pcs:Pc12g07820	chitosanase [EC:3.2.1.132]	-	-	-	--
Unigene12372_All	317	0	25	0	6.3159	12.6248	Up	1.37776e-07	3.97123e-07	gi|255932029|ref|XP_002557571.1|	137.5	6e-31	Pc12g07360 [Penicillium chrysogenum Wisconsin 54-1255] >gi|211582190|emb|CAP80363.1| Pc12g07360 [Penicillium chrysogenum Wisconsin 54-1255]	gi|211581525|emb|AM920427.1|	628	1e-177	Penicillium chrysogenum Wisconsin 54-1255 complete genome, contig Pc00c12	--	--	--	--	--	--	--	--	--	--	--	--	--	--	GO:0019722//calcium-mediated signaling	-	-	--
CL457.Contig1_All	216	0	17	0	6.303	12.6218	Up	2.20202e-05	5.04947e-05	gi|425767237|gb|EKV05811.1|	60.8	8e-08	hypothetical protein PDIG_80080 [Penicillium digitatum PHI26]	gi|211583076|emb|AM920428.1|	230	1e-57	Penicillium chrysogenum Wisconsin 54-1255 complete genome, contig Pc00c13	--	--	--	--	--	--	--	--	--	--	--	--	--	--	-	-	-	--
CL1329.Contig1_All	216	0	17	0	6.303	12.6218	Up	2.20202e-05	5.04397e-05	gi|324029076|gb|ADY16684.1|	137.5	6e-31	hypothetical protein [Penicillium aethiopicum]	gi|211585052|emb|AM920431.1|	428	1e-117	Penicillium chrysogenum Wisconsin 54-1255 complete genome, contig Pc00c16	--	--	--	--	--	--	--	--	--	K00540	5e-15	82.4	afm:AFUA_7G06420	[EC:1.-.-.-]	GO:0055114//oxidation-reduction process	GO:0016491//oxidoreductase activity;GO:0010181//FMN binding	-	--
Unigene11429_All	217	0	17	0	6.274	12.6152	Up	2.20202e-05	5.05912e-05	--	--	--	--	--	--	--	--	--	--	--	--	--	--	--	--	--	--	--	--	--	--	-	-	-	--
Unigene11516_All	230	0	18	0	6.2675	12.6137	Up	1.16779e-05	2.7672e-05	gi|255938474|ref|XP_002560007.1|	60.1	1e-07	Pc14g00120 [Penicillium chrysogenum Wisconsin 54-1255] >gi|211584628|emb|CAP74153.1| Pc14g00120 [Penicillium chrysogenum Wisconsin 54-1255]	--	--	--	--	--	--	--	--	--	--	--	--	--	--	--	--	--	--	-	-	-	--
Unigene12257_All	257	0	20	0	6.2323	12.6055	Up	3.28438e-06	8.29023e-06	--	--	--	--	--	--	--	--	--	--	--	--	--	--	--	--	--	--	--	--	--	--	-	-	-	--
CL1508.Contig2_All	451	0	35	0	6.215	12.6015	Up	2.42444e-10	8.6902e-10	gi|255931909|ref|XP_002557511.1|	299.3	1e-79	Pc12g06730 [Penicillium chrysogenum Wisconsin 54-1255] >gi|211582130|emb|CAP80300.1| Pc12g06730 [Penicillium chrysogenum Wisconsin 54-1255]	gi|211581525|emb|AM920427.1|	500	1e-138	Penicillium chrysogenum Wisconsin 54-1255 complete genome, contig Pc00c12	sp|Q4WXV6|BBP_ASPFU	62.8	6e-10	Branchpoint-bridging protein OS=Neosartorya fumigata (strain ATCC MYA-4609 / Af293 / CBS 101355 / FGSC A1100) GN=bbp PE=3 SV=1	ML0222	54.7	6e-08	COG0465	ATP-dependent Zn proteases	K12609	1e-12	74.7	yli:YALI0F22165g	CCR4-NOT transcriptional complex subunit CAF120	-	-	-	--
Unigene12194_All	284	0	22	0	6.2038	12.5989	Up	9.23722e-07	2.46423e-06	gi|255953053|ref|XP_002567279.1|	89	2e-16	Pc21g02140 [Penicillium chrysogenum Wisconsin 54-1255] >gi|211588990|emb|CAP95111.1| Pc21g02140 [Penicillium chrysogenum Wisconsin 54-1255]	gi|211588786|emb|AM920436.1|	474	1e-131	Penicillium chrysogenum Wisconsin 54-1255 complete genome, contig Pc00c21	--	--	--	--	--	--	--	--	--	--	--	--	--	--	-	-	-	--
CL137.Contig1_All	310	0	24	0	6.2002	12.5981	Up	2.59794e-07	7.30199e-07	gi|255941160|ref|XP_002561349.1|	192.2	2e-47	Pc16g10390 [Penicillium chrysogenum Wisconsin 54-1255] >gi|211585972|emb|CAP93709.1| Pc16g10390 [Penicillium chrysogenum Wisconsin 54-1255]	gi|211585052|emb|AM920431.1|	615	1e-173	Penicillium chrysogenum Wisconsin 54-1255 complete genome, contig Pc00c16	--	--	--	--	AGc1508	65.9	2e-11	COG0604	NADPH:quinone reductase and related Zn-dependent oxidoreductases	K00344	2e-33	143	afm:AFUA_1G02090	NADPH2:quinone reductase [EC:1.6.5.5]	GO:0055114//oxidation-reduction process	GO:0016491//oxidoreductase activity;GO:0000166//nucleotide binding;GO:0008270//zinc ion binding	-	--
Unigene11041_All	220	0	17	0	6.1884	12.5954	Up	2.20202e-05	5.04603e-05	gi|255936323|ref|XP_002559188.1|	63.2	1e-08	hypothetical protein [Penicillium chrysogenum Wisconsin 54-1255] >gi|211583808|emb|CAP91827.1| hypothetical protein Pc13g07580 [Penicillium chrysogenum Wisconsin 54-1255]	gi|211583076|emb|AM920428.1|	436	1e-119	Penicillium chrysogenum Wisconsin 54-1255 complete genome, contig Pc00c13	--	--	--	--	--	--	--	--	--	--	--	--	--	--	-	-	-	--
Unigene11299_All	337	0	26	0	6.1787	12.5931	Up	7.30662e-08	2.16422e-07	gi|425769248|gb|EKV07747.1|	136	1e-30	hypothetical protein PDIP_72400 [Penicillium digitatum Pd1] >gi|425770892|gb|EKV09352.1| hypothetical protein PDIG_63020 [Penicillium digitatum PHI26]	gi|211586580|emb|AM920433.1|	93.7	3e-16	Penicillium chrysogenum Wisconsin 54-1255 complete genome, contig Pc00c18	--	--	--	--	--	--	--	--	--	--	--	--	--	--	-	-	-	--
CL725.Contig1_All	223	0	17	0	6.1052	12.5758	Up	2.20202e-05	5.04809e-05	gi|255953491|ref|XP_002567498.1|	146.7	1e-33	Pc21g04520 [Penicillium chrysogenum Wisconsin 54-1255] >gi|211589209|emb|CAP95349.1| Pc21g04520 [Penicillium chrysogenum Wisconsin 54-1255]	gi|211588786|emb|AM920436.1|	317	8e-84	Penicillium chrysogenum Wisconsin 54-1255 complete genome, contig Pc00c21	sp|Q02088|TPM_SCHPO	82	7e-16	Tropomyosin OS=Schizosaccharomyces pombe (strain 972 / ATCC 24843) GN=cdc8 PE=3 SV=1	--	--	--	--	--	K10405	4e-10	66.2	uma:UM04507.1	kinesin family member C1	-	-	-	--
Unigene11268_All	224	0	17	0	6.0779	12.5694	Up	2.20202e-05	5.0536e-05	--	--	--	--	--	--	--	--	--	--	--	--	--	--	--	--	--	--	--	--	--	--	-	-	-	--
CL267.Contig2_All	211	0	16	0	6.0728	12.5681	Up	4.15218e-05	9.19212e-05	gi|255932355|ref|XP_002557734.1|	140.2	1e-31	Pc12g09060 [Penicillium chrysogenum Wisconsin 54-1255] >gi|211582353|emb|CAP80533.1| Pc12g09060 [Penicillium chrysogenum Wisconsin 54-1255]	gi|211581525|emb|AM920427.1|	410	1e-112	Penicillium chrysogenum Wisconsin 54-1255 complete genome, contig Pc00c12	sp|Q4WHU1|HPPD1_ASPFU	107	2e-23	Probable 4-hydroxyphenylpyruvate dioxygenase 1 OS=Neosartorya fumigata (strain ATCC MYA-4609 / Af293 / CBS 101355 / FGSC A1100) GN=AFUA_2G04200 PE=3 SV=1	--	--	--	--	--	K00457	2e-32	140	pcs:Pc12g09060	4-hydroxyphenylpyruvate dioxygenase [EC:1.13.11.27]	GO:0006572//tyrosine catabolic process;GO:0006559//L-phenylalanine catabolic process;GO:0055114//oxidation-reduction process	GO:0046872//metal ion binding;GO:0003868//4-hydroxyphenylpyruvate dioxygenase activity	-	--
CL1580.Contig1_All	211	0	16	0	6.0728	12.5681	Up	4.15218e-05	9.17885e-05	gi|255953065|ref|XP_002567285.1|	162.5	1e-38	Pc21g02200 [Penicillium chrysogenum Wisconsin 54-1255] >gi|211588996|emb|CAP95117.1| Pc21g02200 [Penicillium chrysogenum Wisconsin 54-1255]	gi|211588786|emb|AM920436.1|	418	1e-114	Penicillium chrysogenum Wisconsin 54-1255 complete genome, contig Pc00c21	--	--	--	--	--	--	--	--	--	--	--	--	--	--	-	-	-	--
Unigene12258_All	277	0	21	0	6.0714	12.5678	Up	1.74179e-06	4.53383e-06	--	--	--	--	--	--	--	--	--	--	--	--	--	--	--	--	--	--	--	--	--	--	-	-	-	--
CL1421.Contig1_All	238	0	18	0	6.0569	12.5644	Up	1.16779e-05	2.77266e-05	gi|255941954|ref|XP_002561746.1|	124.8	4e-27	Pc16g14490 [Penicillium chrysogenum Wisconsin 54-1255] >gi|211586369|emb|CAP94119.1| Pc16g14490 [Penicillium chrysogenum Wisconsin 54-1255]	gi|211585052|emb|AM920431.1|	438	1e-120	Penicillium chrysogenum Wisconsin 54-1255 complete genome, contig Pc00c16	sp|Q03529|SCS7_YEAST	72.4	6e-13	Ceramide very long chain fatty acid hydroxylase SCS7 OS=Saccharomyces cerevisiae (strain ATCC 204508 / S288c) GN=SCS7 PE=1 SV=1	YMR272c_2	72.4	2e-13	COG3000	Sterol desaturase	K00517	3e-24	112	afm:AFUA_1G15820	[EC:1.14.-.-]	GO:0006633//fatty acid biosynthetic process;GO:0006665//sphingolipid metabolic process;GO:0055114//oxidation-reduction process	GO:0016491//oxidoreductase activity;GO:0005506//iron ion binding;GO:0020037//heme binding	GO:0005783//endoplasmic reticulum	--
Unigene12311_All	238	0	18	0	6.0569	12.5644	Up	1.16779e-05	2.77188e-05	--	--	--	--	gi|211591067|emb|AM920437.1|	472	1e-130	Penicillium chrysogenum Wisconsin 54-1255 complete genome, contig Pc00c22	--	--	--	--	--	--	--	--	--	--	--	--	--	--	-	-	-	--
CL1.Contig3_All	238	0	18	0	6.0569	12.5644	Up	1.16779e-05	2.76876e-05	--	--	--	--	gi|211591067|emb|AM920437.1|	472	1e-130	Penicillium chrysogenum Wisconsin 54-1255 complete genome, contig Pc00c22	--	--	--	--	--	--	--	--	--	--	--	--	--	--	-	-	-	--
CL655.Contig1_All	212	0	16	0	6.0442	12.5613	Up	4.15218e-05	9.17403e-05	gi|255957129|ref|XP_002569317.1|	135.2	3e-30	Pc21g23500 [Penicillium chrysogenum Wisconsin 54-1255] >gi|211591028|emb|CAP97247.1| Pc21g23500 [Penicillium chrysogenum Wisconsin 54-1255]	gi|211588786|emb|AM920436.1|	190	1e-45	Penicillium chrysogenum Wisconsin 54-1255 complete genome, contig Pc00c21	sp|Q4WRB8|TCTP_ASPFU	79	6e-15	Translationally-controlled tumor protein homolog OS=Neosartorya fumigata (strain ATCC MYA-4609 / Af293 / CBS 101355 / FGSC A1100) GN=AFUA_1G16840 PE=3 SV=1	--	--	--	--	--	--	--	--	--	--	-	-	GO:0044424//intracellular part	--
Unigene11376_All	239	0	18	0	6.0315	12.5583	Up	1.16779e-05	2.76915e-05	gi|255952965|ref|XP_002567235.1|	169.9	1e-40	Pc21g01690 [Penicillium chrysogenum Wisconsin 54-1255] >gi|211588946|emb|CAP95066.1| Pc21g01690 [Penicillium chrysogenum Wisconsin 54-1255]	gi|211588786|emb|AM920436.1|	343	1e-91	Penicillium chrysogenum Wisconsin 54-1255 complete genome, contig Pc00c21	--	--	--	--	--	--	--	--	--	--	--	--	--	--	GO:0055085//transmembrane transport	-	GO:0016021//integral to membrane	--
CL589.Contig1_All	213	0	16	0	6.0158	12.5545	Up	4.15218e-05	9.18367e-05	gi|730338|sp|P39457.1|PLB1_PENCH	149.1	2e-34	RecName: Full=Lysophospholipase; AltName: Full=Phospholipase B; Flags: Precursor >gi|3184|emb|CAA42906.1| lysophospholipase [Penicillium chrysogenum]	gi|255942724|ref|XM_002562085.1|	422	1e-115	Penicillium chrysogenum Wisconsin 54-1255 lysophospholipase phospholipase B plb1-Penicillium chrysogenum (plb1) mRNA, complete cds	sp|P39457|PLB1_PENCH	149	5e-36	Lysophospholipase (Fragment) OS=Penicillium chrysogenum PE=1 SV=1	--	--	--	--	--	K13333	4e-35	149	pcs:Pc18g02900	lysophospholipase [EC:3.1.1.5]	GO:0009395//phospholipid catabolic process	GO:0004622//lysophospholipase activity	GO:0005886//plasma membrane;GO:0031225//anchored to membrane	--
Unigene11725_All	333	0	25	0	6.0124	12.5537	Up	1.37776e-07	3.97055e-07	gi|255939203|ref|XP_002560371.1|	226.1	1e-57	Pc15g01510 [Penicillium chrysogenum Wisconsin 54-1255] >gi|211584993|emb|CAP83037.1| Pc15g01510 [Penicillium chrysogenum Wisconsin 54-1255]	gi|211584852|emb|AM920430.1|	513	1e-142	Penicillium chrysogenum Wisconsin 54-1255 complete genome, contig Pc00c15	--	--	--	--	--	--	--	--	--	--	--	--	--	--	GO:0055114//oxidation-reduction process	GO:0016491//oxidoreductase activity;GO:0005507//copper ion binding	-	--
Unigene12383_All	200	0	15	0	6.0064	12.5523	Up	7.82948e-05	0.000167005	--	--	--	--	--	--	--	--	--	--	--	--	--	--	--	--	--	--	--	--	--	--	-	-	-	--
Unigene11365_All	322	0	24	0	5.9691	12.5433	Up	2.59794e-07	7.30687e-07	gi|304407714|ref|ZP_07389365.1|	110.2	1e-22	S-layer domain protein [Paenibacillus curdlanolyticus YK9] >gi|304343197|gb|EFM09040.1| S-layer domain protein [Paenibacillus curdlanolyticus YK9]	gi|384096431|gb|JQ353714.1|	65.9	7e-08	Paenibacillus larvae strain 04-309 S-layer protein A (splA) gene, partial cds	sp|P38538|SLAPH_BRECH	63.9	2e-10	Surface layer protein OS=Brevibacillus choshinensis PE=1 SV=1	--	--	--	--	--	--	--	--	--	--	-	-	-	--
Unigene11962_All	282	0	21	0	5.9638	12.542	Up	1.74179e-06	4.53243e-06	--	--	--	--	--	--	--	--	--	--	--	--	--	--	--	--	--	--	--	--	--	--	-	-	-	--
Unigene12212_All	202	0	15	0	5.9469	12.5379	Up	7.82948e-05	0.000166815	--	--	--	--	gi|211591067|emb|AM920437.1|	109	3e-21	Penicillium chrysogenum Wisconsin 54-1255 complete genome, contig Pc00c22	--	--	--	--	--	--	--	--	--	--	--	--	--	--	-	-	-	--
Unigene11615_All	512	0	38	0	5.9438	12.5372	Up	3.61614e-11	1.36935e-10	gi|255954357|ref|XP_002567931.1|	269.6	1e-70	Pc21g08920 [Penicillium chrysogenum Wisconsin 54-1255] >gi|211589642|emb|CAP95789.1| Pc21g08920 [Penicillium chrysogenum Wisconsin 54-1255]	gi|211588786|emb|AM920436.1|	999	0	Penicillium chrysogenum Wisconsin 54-1255 complete genome, contig Pc00c21	sp|Q00258|NORA_ASPPA	98.6	1e-20	Norsolorinic acid reductase OS=Aspergillus parasiticus GN=norA PE=3 SV=1	YJR155w	90.1	2e-18	COG0667	Predicted oxidoreductases (related to aryl-alcohol dehydrogenases)	K00100	4e-26	119	mgr:MGG_01713	[EC:1.1.1.-]	-	-	-	--
Unigene11157_All	216	0	16	0	5.9322	12.5344	Up	4.15218e-05	9.19092e-05	gi|255946561|ref|XP_002564048.1|	149.1	2e-34	Pc20g15760 [Penicillium chrysogenum Wisconsin 54-1255] >gi|211588783|emb|CAP86905.1| Pc20g15760 [Penicillium chrysogenum Wisconsin 54-1255]	gi|211587300|emb|AM920435.1|	428	1e-117	Penicillium chrysogenum Wisconsin 54-1255 complete genome, contig Pc00c20	--	--	--	--	--	--	--	--	--	K14709	1e-06	54.7	afv:AFLA_025390	solute carrier family 39 (zinc transporter), member 1/2/3	GO:0071577//zinc ion transmembrane transport	GO:0005385//zinc ion transmembrane transporter activity	GO:0016021//integral to membrane	--
Unigene11289_All	311	0	23	0	5.9227	12.532	Up	4.89874e-07	1.33845e-06	gi|255952927|ref|XP_002567216.1|	58.9	3e-07	Pc21g01460 [Penicillium chrysogenum Wisconsin 54-1255] >gi|211588927|emb|CAP95043.1| Pc21g01460 [Penicillium chrysogenum Wisconsin 54-1255]	gi|211588786|emb|AM920436.1|	601	1e-169	Penicillium chrysogenum Wisconsin 54-1255 complete genome, contig Pc00c21	--	--	--	--	--	--	--	--	--	--	--	--	--	--	-	-	-	--
Unigene12235_All	258	0	19	0	5.8978	12.526	Up	6.19312e-06	1.5164e-05	--	--	--	--	gi|211591067|emb|AM920437.1|	127	2e-26	Penicillium chrysogenum Wisconsin 54-1255 complete genome, contig Pc00c22	--	--	--	--	--	--	--	--	--	--	--	--	--	--	-	-	-	--
CL1342.Contig1_All	204	0	15	0	5.8886	12.5237	Up	7.82948e-05	0.000166899	gi|1351310|sp|P43496.3|TRXB_PENCH	140.6	7e-32	RecName: Full=Thioredoxin reductase >gi|4379348|emb|CAA53725.1| thioredoxin reductase [Penicillium chrysogenum]	gi|255947141|ref|XM_002564292.1|	404	1e-110	Penicillium chrysogenum Wisconsin 54-1255 thioredoxin reductase TrxB-Penicillium chrysogenum (TrxB) mRNA, complete cds	sp|P43496|TRXB_PENCH	140	2e-33	Thioredoxin reductase OS=Penicillium chrysogenum GN=TRR1 PE=1 SV=3	YHR106w	85.1	3e-17	COG0492	Thioredoxin reductase	K00384	1e-32	140	pcs:Pc22g02940	thioredoxin reductase (NADPH) [EC:1.8.1.9]	GO:0019430//removal of superoxide radicals;GO:0055114//oxidation-reduction process	GO:0050660//flavin adenine dinucleotide binding;GO:0004791//thioredoxin-disulfide reductase activity	GO:0005737//cytoplasm	--
Unigene11402_All	327	0	24	0	5.8778	12.5211	Up	2.59794e-07	7.30443e-07	--	--	--	--	gi|211588786|emb|AM920436.1|	109	5e-21	Penicillium chrysogenum Wisconsin 54-1255 complete genome, contig Pc00c21	--	--	--	--	--	--	--	--	--	--	--	--	--	--	-	-	-	--
Unigene11606_All	232	0	17	0	5.8683	12.5187	Up	2.20202e-05	5.05843e-05	gi|255936085|ref|XP_002559069.1|	71.6	4e-11	Pc13g06350 [Penicillium chrysogenum Wisconsin 54-1255] >gi|211583689|emb|CAP91704.1| Pc13g06350 [Penicillium chrysogenum Wisconsin 54-1255]	gi|211583076|emb|AM920428.1|	460	1e-127	Penicillium chrysogenum Wisconsin 54-1255 complete genome, contig Pc00c13	--	--	--	--	--	--	--	--	--	--	--	--	--	--	-	-	-	--
CL800.Contig2_All	232	0	17	0	5.8683	12.5187	Up	2.20202e-05	5.05153e-05	gi|255948784|ref|XP_002565159.1|	103.2	1e-20	Pc22g12130 [Penicillium chrysogenum Wisconsin 54-1255] >gi|211592176|emb|CAP98501.1| Pc22g12130 [Penicillium chrysogenum Wisconsin 54-1255]	gi|211591067|emb|AM920437.1|	460	1e-127	Penicillium chrysogenum Wisconsin 54-1255 complete genome, contig Pc00c22	--	--	--	--	--	--	--	--	--	K09554	3e-21	103	pcs:Pc22g12130	cell division cycle protein 37	GO:0051301//cell division	GO:0019901//protein kinase binding	-	--
Unigene11786_All	358	0	26	0	5.8162	12.5059	Up	7.30662e-08	2.16384e-07	gi|212540520|ref|XP_002150415.1|	82.8	2e-14	ATPase inhibitor, mitochondrial precursor, putative [Talaromyces marneffei ATCC 18224] >gi|210067714|gb|EEA21806.1| ATPase inhibitor, mitochondrial precursor, putative [Talaromyces marneffei ATCC 18224]	gi|211585052|emb|AM920431.1|	468	1e-129	Penicillium chrysogenum Wisconsin 54-1255 complete genome, contig Pc00c16	sp|P09940|ATIF_CYBJA	51.2	1e-06	ATPase inhibitor, mitochondrial OS=Cyberlindnera jadinii PE=1 SV=1	--	--	--	--	--	--	--	--	--	--	GO:0045980//negative regulation of nucleotide metabolic process;GO:0043086//negative regulation of catalytic activity	GO:0004857//enzyme inhibitor activity	GO:0005739//mitochondrion	--
Unigene12347_All	235	0	17	0	5.7934	12.5002	Up	2.20202e-05	5.05705e-05	--	--	--	--	gi|211591067|emb|AM920437.1|	466	1e-128	Penicillium chrysogenum Wisconsin 54-1255 complete genome, contig Pc00c22	--	--	--	--	--	--	--	--	--	--	--	--	--	--	-	-	-	--
Unigene12325_All	235	0	17	0	5.7934	12.5002	Up	2.20202e-05	5.05291e-05	--	--	--	--	--	--	--	--	--	--	--	--	--	--	--	--	--	--	--	--	--	--	-	-	-	--
Unigene12324_All	388	0	28	0	5.7794	12.4967	Up	2.05496e-08	6.38327e-08	gi|383620177|ref|ZP_09946583.1|	35.4	8e-06	hypothetical protein HlacAJ_02483 [Halobiforma lacisalsi AJ5]	gi|211588786|emb|AM920436.1|	769	0	Penicillium chrysogenum Wisconsin 54-1255 complete genome, contig Pc00c21	--	--	--	--	--	--	--	--	--	--	--	--	--	--	-	-	-	--
Unigene11466_All	319	0	23	0	5.7742	12.4954	Up	4.89874e-07	1.33997e-06	gi|255934118|ref|XP_002558340.1|	78.6	3e-13	Pc12g15400 [Penicillium chrysogenum Wisconsin 54-1255] >gi|211582959|emb|CAP81167.1| Pc12g15400 [Penicillium chrysogenum Wisconsin 54-1255]	gi|211581525|emb|AM920427.1|	632	1e-178	Penicillium chrysogenum Wisconsin 54-1255 complete genome, contig Pc00c12	--	--	--	--	--	--	--	--	--	K01183	3e-16	86.3	pan:PODANSg4492	chitinase [EC:3.2.1.14]	-	GO:0003824//catalytic activity	-	--
Unigene11589_All	236	0	17	0	5.7689	12.4941	Up	2.20202e-05	5.04535e-05	gi|255954417|ref|XP_002567961.1|	164.1	6e-39	Pc21g09220 [Penicillium chrysogenum Wisconsin 54-1255] >gi|211589672|emb|CAP95819.1| Pc21g09220 [Penicillium chrysogenum Wisconsin 54-1255]	gi|211588786|emb|AM920436.1|	307	8e-81	Penicillium chrysogenum Wisconsin 54-1255 complete genome, contig Pc00c21	sp|Q9USN4|YJA1_SCHPO	80.9	2e-15	Uncharacterized transporter C1529.01 OS=Schizosaccharomyces pombe (strain 972 / ATCC 24843) GN=SPCC1529.01 PE=3 SV=2	SPAC1348.05	65.5	2e-11	COG0477	Permeases of the major facilitator superfamily	K00492	3e-16	86.7	afv:AFLA_131810	[EC:1.14.13.-]	GO:0055085//transmembrane transport	-	GO:0016021//integral to membrane	--
Unigene11059_All	264	0	19	0	5.7637	12.4928	Up	6.19312e-06	1.51595e-05	--	--	--	--	gi|211581525|emb|AM920427.1|	60	4e-06	Penicillium chrysogenum Wisconsin 54-1255 complete genome, contig Pc00c12	--	--	--	--	--	--	--	--	--	--	--	--	--	--	-	-	-	--
CL510.Contig1_All	906	0	65	0	5.7456	12.4882	Up	1.32109e-18	7.19567e-18	gi|255955153|ref|XP_002568329.1|	536.2	2e-150	Pc21g13040 [Penicillium chrysogenum Wisconsin 54-1255] >gi|211590040|emb|CAP96201.1| Pc21g13040 [Penicillium chrysogenum Wisconsin 54-1255]	gi|211588786|emb|AM920436.1|	1796	0	Penicillium chrysogenum Wisconsin 54-1255 complete genome, contig Pc00c21	sp|O59699|YN42_SCHPO	153	1e-36	Uncharacterized transporter C36.02c OS=Schizosaccharomyces pombe (strain 972 / ATCC 24843) GN=SPBC36.02c PE=3 SV=1	YBR008c	140	4e-33	COG0477	Permeases of the major facilitator superfamily	K08157	2e-39	165	cal:CaO19.13930	MFS transporter, DHA1 family, multidrug resistance protein	GO:0055085//transmembrane transport	-	GO:0016021//integral to membrane	--
CL302.Contig1_All	335	0	24	0	5.7375	12.4862	Up	2.59794e-07	7.2959e-07	gi|255944881|ref|XP_002563208.1|	221.5	3e-56	Pc20g06830 [Penicillium chrysogenum Wisconsin 54-1255] >gi|211587943|emb|CAP86012.1| Pc20g06830 [Penicillium chrysogenum Wisconsin 54-1255]	gi|211587300|emb|AM920435.1|	664	0	Penicillium chrysogenum Wisconsin 54-1255 complete genome, contig Pc00c20	sp|P08640|MUC1_YEAST	58.9	7e-09	Flocculation protein FLO11 OS=Saccharomyces cerevisiae (strain ATCC 204508 / S288c) GN=MUC1 PE=1 SV=2	ECs3284	48.1	4e-06	COG3115	Cell division protein	K01178	6e-08	58.9	sce:YIR019C	glucoamylase [EC:3.2.1.3]	-	-	-	--
Unigene11456_All	573	0	41	0	5.7304	12.4844	Up	5.39356e-12	2.13913e-11	--	--	--	--	--	--	--	--	--	--	--	--	--	--	--	--	--	--	--	--	--	--	-	-	-	--
Unigene11840_All	294	0	21	0	5.7204	12.4819	Up	1.74179e-06	4.53804e-06	--	--	--	--	--	--	--	--	--	--	--	--	--	--	--	--	--	--	--	--	--	--	-	-	-	--
Unigene10959_All	420	0	30	0	5.7204	12.4819	Up	5.77954e-09	1.87304e-08	gi|255953089|ref|XP_002567297.1|	282.7	1e-74	Pc21g02330 [Penicillium chrysogenum Wisconsin 54-1255] >gi|211589008|emb|CAP95130.1| Pc21g02330 [Penicillium chrysogenum Wisconsin 54-1255]	gi|211588786|emb|AM920436.1|	420	1e-114	Penicillium chrysogenum Wisconsin 54-1255 complete genome, contig Pc00c21	--	--	--	--	--	--	--	--	--	--	--	--	--	--	GO:0006355//regulation of transcription, DNA-dependent	GO:0003700//sequence-specific DNA binding transcription factor activity;GO:0043565//sequence-specific DNA binding	-	--
Unigene12206_All	493	0	35	0	5.6856	12.4731	Up	2.42444e-10	8.6865e-10	--	--	--	--	gi|211585052|emb|AM920431.1|	85.7	1e-13	Penicillium chrysogenum Wisconsin 54-1255 complete genome, contig Pc00c16	--	--	--	--	--	--	--	--	--	--	--	--	--	--	-	-	-	--
CL590.Contig1_All	325	0	23	0	5.6676	12.4685	Up	4.89874e-07	1.33888e-06	gi|255957173|ref|XP_002569339.1|	144.4	5e-33	Pc21g23720 [Penicillium chrysogenum Wisconsin 54-1255] >gi|211591050|emb|CAP97269.1| Pc21g23720 [Penicillium chrysogenum Wisconsin 54-1255]	gi|211588786|emb|AM920436.1|	644	0	Penicillium chrysogenum Wisconsin 54-1255 complete genome, contig Pc00c21	--	--	--	--	--	--	--	--	--	K00540	4e-15	82.8	afm:AFUA_1G17180	[EC:1.-.-.-]	GO:0055114//oxidation-reduction process	GO:0050660//flavin adenine dinucleotide binding;GO:0016491//oxidoreductase activity	-	--
Unigene12027_All	212	0	15	0	5.6664	12.4682	Up	7.82948e-05	0.000166688	gi|322422444|ref|YP_004221870.1|	91.3	5e-17	NADH dehydrogenase subunit 4 (mitochondrion) [Penicillium digitatum] >gi|316891698|gb|ADU57306.1| NADH dehydrogenase subunit 4 [Penicillium digitatum] >gi|425765293|gb|EKV03999.1| NADH dehydrogenase subunit 4 (mitochondrion) [Penicillium digitatum Pd1] >gi|425765309|gb|EKV04014.1| NADH dehydrogenase subunit 4 (mitochondrion) [Penicillium digitatum PHI26]	gi|316891688|gb|HQ622809.1|	391	1e-106	Penicillium digitatum strain pd01 mitochondrion, complete genome	sp|P03913|NU4M_ASPAM	77.8	1e-14	NADH-ubiquinone oxidoreductase chain 4 OS=Aspergillus amstelodami GN=ND4 PE=3 SV=1	--	--	--	--	--	K03881	1e-13	77.8	ang:Asnifp05	NADH-ubiquinone oxidoreductase chain 4 [EC:1.6.5.3]	GO:0042773//ATP synthesis coupled electron transport	GO:0008137//NADH dehydrogenase (ubiquinone) activity	GO:0005739//mitochondrion	--
CL670.Contig1_All	227	0	16	0	5.6448	12.4627	Up	4.15218e-05	9.17523e-05	gi|255938325|ref|XP_002559933.1|	103.2	1e-20	Pc13g15380 [Penicillium chrysogenum Wisconsin 54-1255] >gi|211584553|emb|CAP92607.1| Pc13g15380 [Penicillium chrysogenum Wisconsin 54-1255]	gi|211583076|emb|AM920428.1|	432	1e-118	Penicillium chrysogenum Wisconsin 54-1255 complete genome, contig Pc00c13	sp|Q8X0X0|GSH1_NEUCR	49.7	4e-06	Glutamate--cysteine ligase OS=Neurospora crassa (strain ATCC 24698 / 74-OR23-1A / CBS 708.71 / DSM 1257 / FGSC 987) GN=gcs-1 PE=3 SV=1	--	--	--	--	--	K11204	3e-21	103	pcs:Pc13g15380	glutamate--cysteine ligase catalytic subunit [EC:6.3.2.2]	GO:0006750//glutathione biosynthetic process	GO:0004357//glutamate-cysteine ligase activity	GO:0005737//cytoplasm	--
Unigene12379_All	313	0	22	0	5.629	12.4587	Up	9.23722e-07	2.46384e-06	gi|255931291|ref|XP_002557202.1|	206.5	1e-51	Pc12g03160 [Penicillium chrysogenum Wisconsin 54-1255] >gi|211581821|emb|CAP79943.1| Pc12g03160 [Penicillium chrysogenum Wisconsin 54-1255]	gi|211581525|emb|AM920427.1|	620	1e-175	Penicillium chrysogenum Wisconsin 54-1255 complete genome, contig Pc00c12	sp|Q0CEX9|BTGE_ASPTN	119	5e-27	Probable beta-glucosidase btgE OS=Aspergillus terreus (strain NIH 2624 / FGSC A1156) GN=btgE PE=3 SV=1	XF0818	72	2e-13	COG2730	Endoglucanase	K01238	1e-23	110	afm:AFUA_8G05610	[EC:3.2.1.-]	GO:0000272//polysaccharide catabolic process	GO:0016798//hydrolase activity, acting on glycosyl bonds	-	--
Unigene11440_All	243	0	17	0	5.6027	12.4519	Up	2.20202e-05	5.05498e-05	gi|255941642|ref|XP_002561590.1|	171.4	4e-41	Pc16g12910 [Penicillium chrysogenum Wisconsin 54-1255] >gi|211586213|emb|CAP93961.1| Pc16g12910 [Penicillium chrysogenum Wisconsin 54-1255]	gi|211585052|emb|AM920431.1|	482	1e-133	Penicillium chrysogenum Wisconsin 54-1255 complete genome, contig Pc00c16	sp|O74676|CDR4_CANAX	73.9	2e-13	ABC transporter CDR4 OS=Candida albicans GN=CDR4 PE=3 SV=1	YDR406w_4	63.9	7e-11	COG0842	ABC-type multidrug transport system, permease component	K08711	1e-13	77.8	pic:PICST_85570	ATP-binding cassette, subfamily G (WHITE), member 2, PDR	GO:0006810//transport;GO:0006200//ATP catabolic process	GO:0042626//ATPase activity, coupled to transmembrane movement of substances;GO:0005524//ATP binding	GO:0016021//integral to membrane	--
CL7.Contig2_All	286	0	20	0	5.6004	12.4513	Up	3.28438e-06	8.29271e-06	gi|255956245|ref|XP_002568875.1|	127.5	7e-28	Pc21g18840 [Penicillium chrysogenum Wisconsin 54-1255] >gi|211590586|emb|CAP96781.1| Pc21g18840 [Penicillium chrysogenum Wisconsin 54-1255]	gi|211588786|emb|AM920436.1|	412	1e-112	Penicillium chrysogenum Wisconsin 54-1255 complete genome, contig Pc00c21	sp|Q01359|COX6_NEUCR	97.4	2e-20	Cytochrome c oxidase subunit 6, mitochondrial OS=Neurospora crassa (strain ATCC 24698 / 74-OR23-1A / CBS 708.71 / DSM 1257 / FGSC 987) GN=cox-6 PE=3 SV=2	--	--	--	--	--	K02264	1e-28	127	pcs:Pc21g18840	cytochrome c oxidase subunit 5a	GO:0006123//mitochondrial electron transport, cytochrome c to oxygen	GO:0004129//cytochrome-c oxidase activity	GO:0005751//mitochondrial respiratory chain complex IV	--
CL1094.Contig3_All	201	0	14	0	5.5781	12.4456	Up	0.000147635	0.000303416	gi|255954617|ref|XP_002568061.1|	134	7e-30	Pc21g10260 [Penicillium chrysogenum Wisconsin 54-1255] >gi|211589772|emb|CAP95923.1| Pc21g10260 [Penicillium chrysogenum Wisconsin 54-1255]	gi|211588786|emb|AM920436.1|	398	1e-108	Penicillium chrysogenum Wisconsin 54-1255 complete genome, contig Pc00c21	--	--	--	--	--	--	--	--	--	--	--	--	--	--	GO:0055114//oxidation-reduction process	GO:0016638//oxidoreductase activity, acting on the CH-NH2 group of donors;GO:0010181//FMN binding	-	--
Unigene11598_All	403	0	28	0	5.5642	12.442	Up	2.05496e-08	6.38209e-08	gi|255955017|ref|XP_002568261.1|	109.8	1e-22	Pc21g12300 [Penicillium chrysogenum Wisconsin 54-1255] >gi|211589972|emb|CAP96127.1| Pc21g12300 [Penicillium chrysogenum Wisconsin 54-1255]	gi|211588786|emb|AM920436.1|	791	0	Penicillium chrysogenum Wisconsin 54-1255 complete genome, contig Pc00c21	--	--	--	--	--	--	--	--	--	--	--	--	--	--	-	-	-	--
Unigene12424_All	216	0	15	0	5.5615	12.4413	Up	7.82948e-05	0.000167132	--	--	--	--	gi|211591067|emb|AM920437.1|	428	1e-117	Penicillium chrysogenum Wisconsin 54-1255 complete genome, contig Pc00c22	--	--	--	--	--	--	--	--	--	--	--	--	--	--	-	-	-	--
Unigene11048_All	216	0	15	0	5.5615	12.4413	Up	7.82948e-05	0.000166752	--	--	--	--	gi|211586580|emb|AM920433.1|	428	1e-117	Penicillium chrysogenum Wisconsin 54-1255 complete genome, contig Pc00c18	--	--	--	--	--	--	--	--	--	--	--	--	--	--	-	-	-	--
Unigene11492_All	203	0	14	0	5.5231	12.4313	Up	0.000147635	0.000302972	--	--	--	--	gi|211585052|emb|AM920431.1|	402	1e-109	Penicillium chrysogenum Wisconsin 54-1255 complete genome, contig Pc00c16	--	--	--	--	--	--	--	--	--	--	--	--	--	--	-	-	-	--
Unigene12408_All	421	0	29	0	5.5166	12.4296	Up	1.0898e-08	3.46711e-08	gi|255955063|ref|XP_002568284.1|	265	2e-69	Pc21g12570 [Penicillium chrysogenum Wisconsin 54-1255] >gi|211589995|emb|CAP96154.1| Pc21g12570 [Penicillium chrysogenum Wisconsin 54-1255]	gi|211588786|emb|AM920436.1|	579	1e-162	Penicillium chrysogenum Wisconsin 54-1255 complete genome, contig Pc00c21	--	--	--	--	YLR126c	47.4	8e-06	COG0518	GMP synthase - Glutamine amidotransferase domain	--	--	--	--	--	-	-	-	--
Unigene11356_All	218	0	15	0	5.5105	12.428	Up	7.82948e-05	0.000166667	gi|255935407|ref|XP_002558730.1|	68.9	2e-10	Pc13g02920 [Penicillium chrysogenum Wisconsin 54-1255] >gi|211583350|emb|CAP91361.1| Pc13g02920 [Penicillium chrysogenum Wisconsin 54-1255]	gi|211583076|emb|AM920428.1|	432	1e-118	Penicillium chrysogenum Wisconsin 54-1255 complete genome, contig Pc00c13	--	--	--	--	--	--	--	--	--	--	--	--	--	--	-	-	-	--
Unigene12286_All	349	0	24	0	5.5073	12.4271	Up	2.59794e-07	7.29712e-07	gi|255944687|ref|XP_002563111.1|	47	2e-34	Pc20g05820 [Penicillium chrysogenum Wisconsin 54-1255] >gi|211587846|emb|CAP85911.1| Pc20g05820 [Penicillium chrysogenum Wisconsin 54-1255]	gi|211587300|emb|AM920435.1|	174	1e-40	Penicillium chrysogenum Wisconsin 54-1255 complete genome, contig Pc00c20	sp|P22189|ATC3_SCHPO	60.5	2e-09	Calcium-transporting ATPase 3 OS=Schizosaccharomyces pombe (strain 972 / ATCC 24843) GN=cta3 PE=1 SV=1	--	--	--	--	--	K01536	9e-17	76.6	afm:AFUA_2G01320	Na+-exporting ATPase [EC:3.6.3.7]	-	GO:0043167//ion binding;GO:0016787//hydrolase activity;GO:0000166//nucleotide binding	GO:0016020//membrane	--
CL971.Contig1_All	364	0	25	0	5.5004	12.4253	Up	1.37776e-07	3.96987e-07	gi|255954265|ref|XP_002567885.1|	205.3	2e-51	Pc21g08460 [Penicillium chrysogenum Wisconsin 54-1255] >gi|211589596|emb|CAP95743.1| Pc21g08460 [Penicillium chrysogenum Wisconsin 54-1255]	gi|211588786|emb|AM920436.1|	579	1e-162	Penicillium chrysogenum Wisconsin 54-1255 complete genome, contig Pc00c21	--	--	--	--	--	--	--	--	--	--	--	--	--	--	-	-	-	--
Unigene12159_All	335	0	23	0	5.4984	12.4248	Up	4.89874e-07	1.33932e-06	--	--	--	--	gi|211583076|emb|AM920428.1|	664	0	Penicillium chrysogenum Wisconsin 54-1255 complete genome, contig Pc00c13	--	--	--	--	--	--	--	--	--	--	--	--	--	--	-	-	-	--
Unigene10976_All	292	0	20	0	5.4853	12.4214	Up	3.28438e-06	8.29769e-06	gi|255946658|ref|XP_002564096.1|	200.7	6e-50	Pc22g00510 [Penicillium chrysogenum Wisconsin 54-1255] >gi|211591113|emb|CAP97339.1| Pc22g00510 [Penicillium chrysogenum Wisconsin 54-1255]	gi|211591067|emb|AM920437.1|	339	3e-90	Penicillium chrysogenum Wisconsin 54-1255 complete genome, contig Pc00c22	--	--	--	--	--	--	--	--	--	--	--	--	--	--	-	-	-	--
Unigene11696_All	219	0	15	0	5.4853	12.4214	Up	7.82948e-05	0.000166773	--	--	--	--	gi|211591067|emb|AM920437.1|	434	1e-119	Penicillium chrysogenum Wisconsin 54-1255 complete genome, contig Pc00c22	--	--	--	--	--	--	--	--	--	--	--	--	--	--	-	-	-	--
CL1438.Contig1_All	219	0	15	0	5.4853	12.4214	Up	7.82948e-05	0.000166604	gi|255941288|ref|XP_002561413.1|	145.2	3e-33	Pc16g11070 [Penicillium chrysogenum Wisconsin 54-1255] >gi|211586036|emb|CAP93777.1| Pc16g11070 [Penicillium chrysogenum Wisconsin 54-1255]	gi|211585052|emb|AM920431.1|	434	1e-119	Penicillium chrysogenum Wisconsin 54-1255 complete genome, contig Pc00c16	sp|Q5B041|HSP60_EMENI	126	3e-29	Heat shock protein 60 OS=Emericella nidulans (strain FGSC A4 / ATCC 38163 / CBS 112.46 / NRRL 194 / M139) GN=hsp60 PE=1 SV=1	SPAC12G12.04	98.6	2e-21	COG0459	Chaperonin GroEL (HSP60 family)	K04077	6e-34	145	pcs:Pc16g11070	chaperonin GroEL	GO:0006950//response to stress;GO:0042026//protein refolding	GO:0005524//ATP binding	GO:0005739//mitochondrion	--
CL589.Contig3_All	234	0	16	0	5.4759	12.4189	Up	4.15218e-05	9.17042e-05	gi|730338|sp|P39457.1|PLB1_PENCH	159.8	1e-37	RecName: Full=Lysophospholipase; AltName: Full=Phospholipase B; Flags: Precursor >gi|3184|emb|CAA42906.1| lysophospholipase [Penicillium chrysogenum]	gi|255942724|ref|XM_002562085.1|	456	1e-125	Penicillium chrysogenum Wisconsin 54-1255 lysophospholipase phospholipase B plb1-Penicillium chrysogenum (plb1) mRNA, complete cds	sp|P39457|PLB1_PENCH	159	3e-39	Lysophospholipase (Fragment) OS=Penicillium chrysogenum PE=1 SV=1	--	--	--	--	--	K13333	2e-38	159	pcs:Pc18g02900	lysophospholipase [EC:3.1.1.5]	GO:0009395//phospholipid catabolic process	GO:0004622//lysophospholipase activity	GO:0005886//plasma membrane;GO:0031225//anchored to membrane	--
CL632.Contig2_All	234	0	16	0	5.4759	12.4189	Up	4.15218e-05	9.16922e-05	gi|255948740|ref|XP_002565137.1|	164.1	6e-39	Pc22g11910 [Penicillium chrysogenum Wisconsin 54-1255] >gi|211592154|emb|CAP98479.1| Pc22g11910 [Penicillium chrysogenum Wisconsin 54-1255]	gi|211591067|emb|AM920437.1|	464	1e-128	Penicillium chrysogenum Wisconsin 54-1255 complete genome, contig Pc00c22	--	--	--	--	--	--	--	--	--	--	--	--	--	--	GO:0006629//lipid metabolic process	GO:0008081//phosphoric diester hydrolase activity	-	--
Unigene11705_All	337	0	23	0	5.4658	12.4162	Up	4.89874e-07	1.33975e-06	--	--	--	--	gi|211581525|emb|AM920427.1|	668	0	Penicillium chrysogenum Wisconsin 54-1255 complete genome, contig Pc00c12	--	--	--	--	--	--	--	--	--	--	--	--	--	--	-	-	-	--
CL1118.Contig1_All	221	0	15	0	5.4357	12.4083	Up	7.82948e-05	0.000166878	--	--	--	--	gi|211591067|emb|AM920437.1|	420	1e-115	Penicillium chrysogenum Wisconsin 54-1255 complete genome, contig Pc00c22	--	--	--	--	--	--	--	--	--	--	--	--	--	--	-	-	-	--
CL979.Contig2_All	266	0	18	0	5.4193	12.4039	Up	1.16779e-05	2.7711e-05	gi|255944801|ref|XP_002563168.1|	183.3	1e-44	Pc20g06400 [Penicillium chrysogenum Wisconsin 54-1255] >gi|211587903|emb|CAP85969.1| Pc20g06400 [Penicillium chrysogenum Wisconsin 54-1255]	gi|211587300|emb|AM920435.1|	527	1e-147	Penicillium chrysogenum Wisconsin 54-1255 complete genome, contig Pc00c20	--	--	--	--	--	--	--	--	--	--	--	--	--	--	-	GO:0008270//zinc ion binding;GO:0003676//nucleic acid binding	GO:0005622//intracellular	--
Unigene11503_All	328	0	22	0	5.3716	12.3911	Up	9.23722e-07	2.46697e-06	gi|255957147|ref|XP_002569326.1|	213	1e-53	Pc21g23590 [Penicillium chrysogenum Wisconsin 54-1255] >gi|211591037|emb|CAP97256.1| Pc21g23590 [Penicillium chrysogenum Wisconsin 54-1255]	gi|211588786|emb|AM920436.1|	458	1e-126	Penicillium chrysogenum Wisconsin 54-1255 complete genome, contig Pc00c21	sp|P0CH64|DDI3_YEAST	105	5e-23	DNA damage-inducible protein 3 OS=Saccharomyces cerevisiae (strain ATCC 204508 / S288c) GN=DDI3 PE=2 SV=1	--	--	--	--	--	K01726	7e-36	151	afm:AFUA_1G10870	[EC:4.2.1.-]	GO:0008152//metabolic process	GO:0046872//metal ion binding;GO:0016829//lyase activity;GO:0008081//phosphoric diester hydrolase activity	-	--
CL845.Contig2_All	270	0	18	0	5.339	12.3824	Up	1.16779e-05	2.76993e-05	gi|255932353|ref|XP_002557733.1|	172.2	2e-41	Pc12g09050 [Penicillium chrysogenum Wisconsin 54-1255] >gi|211582352|emb|CAP80532.1| Pc12g09050 [Penicillium chrysogenum Wisconsin 54-1255]	gi|211581525|emb|AM920427.1|	519	1e-144	Penicillium chrysogenum Wisconsin 54-1255 complete genome, contig Pc00c12	--	--	--	--	--	--	--	--	--	--	--	--	--	--	-	-	-	--
Unigene12273_All	360	0	24	0	5.339	12.3824	Up	2.59794e-07	7.29955e-07	--	--	--	--	gi|211591067|emb|AM920437.1|	101	1e-18	Penicillium chrysogenum Wisconsin 54-1255 complete genome, contig Pc00c22	--	--	--	--	--	--	--	--	--	--	--	--	--	--	-	-	-	--
Unigene12517_All	255	0	17	0	5.339	12.3824	Up	2.20202e-05	5.0426e-05	--	--	--	--	gi|211591067|emb|AM920437.1|	75.8	6e-11	Penicillium chrysogenum Wisconsin 54-1255 complete genome, contig Pc00c22	--	--	--	--	--	--	--	--	--	--	--	--	--	--	-	-	-	--
Unigene11362_All	631	0	42	0	5.3306	12.3801	Up	2.86036e-12	1.15568e-11	gi|255954735|ref|XP_002568120.1|	411.8	3e-113	Pc21g10880 [Penicillium chrysogenum Wisconsin 54-1255] >gi|211589831|emb|CAP95985.1| Pc21g10880 [Penicillium chrysogenum Wisconsin 54-1255]	gi|211588786|emb|AM920436.1|	781	0	Penicillium chrysogenum Wisconsin 54-1255 complete genome, contig Pc00c21	--	--	--	--	--	--	--	--	--	--	--	--	--	--	GO:0006950//response to stress	-	GO:0016021//integral to membrane	--
CL498.Contig1_All	256	0	17	0	5.3182	12.3767	Up	2.20202e-05	5.04466e-05	gi|255939251|ref|XP_002560395.1|	165.2	3e-39	Pc15g01800 [Penicillium chrysogenum Wisconsin 54-1255] >gi|211585017|emb|CAP83066.1| Pc15g01800 [Penicillium chrysogenum Wisconsin 54-1255]	gi|211584852|emb|AM920430.1|	507	1e-141	Penicillium chrysogenum Wisconsin 54-1255 complete genome, contig Pc00c15	sp|P28876|PMA2_SCHPO	110	2e-24	Plasma membrane ATPase 2 OS=Schizosaccharomyces pombe (strain 972 / ATCC 24843) GN=pma2 PE=3 SV=1	SPAC1071.10c	110	8e-25	COG0474	Cation transport ATPase	K01535	6e-40	165	pcs:Pc15g01800	H+-transporting ATPase [EC:3.6.3.6]	GO:0006754//ATP biosynthetic process;GO:0006812//cation transport;GO:0006200//ATP catabolic process	GO:0008553//hydrogen-exporting ATPase activity, phosphorylative mechanism;GO:0046872//metal ion binding;GO:0005524//ATP binding	GO:0016021//integral to membrane	--
Unigene11409_All	211	0	14	0	5.3137	12.3755	Up	0.000147635	0.00030349	gi|255931355|ref|XP_002557234.1|	151.4	4e-35	Pc12g03490 [Penicillium chrysogenum Wisconsin 54-1255] >gi|211581853|emb|CAP79976.1| Pc12g03490 [Penicillium chrysogenum Wisconsin 54-1255]	gi|211581525|emb|AM920427.1|	418	1e-114	Penicillium chrysogenum Wisconsin 54-1255 complete genome, contig Pc00c12	sp|P59668|FAD12_MORIS	63.5	3e-10	Delta(12) fatty acid desaturase OS=Mortierella isabellina PE=2 SV=1	all1597	55.1	3e-08	COG3239	Fatty acid desaturase	K10256	8e-36	151	pcs:Pc12g03490	omega-6 fatty acid desaturase (delta-12 desaturase) [EC:1.14.19.-]	GO:0006629//lipid metabolic process	-	-	--
Unigene12318_All	407	0	27	0	5.3128	12.3753	Up	3.8749e-08	1.17737e-07	--	--	--	--	gi|211587300|emb|AM920435.1|	63.9	4e-07	Penicillium chrysogenum Wisconsin 54-1255 complete genome, contig Pc00c20	--	--	--	--	--	--	--	--	--	--	--	--	--	--	-	-	-	--
Unigene12478_All	302	0	20	0	5.3037	12.3728	Up	3.28438e-06	8.29645e-06	--	--	--	--	gi|211588786|emb|AM920436.1|	61.9	1e-06	Penicillium chrysogenum Wisconsin 54-1255 complete genome, contig Pc00c21	--	--	--	--	--	--	--	--	--	--	--	--	--	--	-	-	-	--
CL216.Contig1_All	242	0	16	0	5.2949	12.3704	Up	4.15218e-05	9.17644e-05	gi|255954977|ref|XP_002568241.1|	167.5	6e-40	Pc21g12100 [Penicillium chrysogenum Wisconsin 54-1255] >gi|211589952|emb|CAP96107.1| Pc21g12100 [Penicillium chrysogenum Wisconsin 54-1255]	gi|211588786|emb|AM920436.1|	480	1e-132	Penicillium chrysogenum Wisconsin 54-1255 complete genome, contig Pc00c21	--	--	--	--	--	--	--	--	--	--	--	--	--	--	-	-	-	--
CL278.Contig2_All	242	0	16	0	5.2949	12.3704	Up	4.15218e-05	9.17162e-05	--	--	--	--	gi|211588786|emb|AM920436.1|	480	1e-132	Penicillium chrysogenum Wisconsin 54-1255 complete genome, contig Pc00c21	--	--	--	--	--	--	--	--	--	--	--	--	--	--	-	-	-	--
CL147.Contig2_All	985	0	65	0	5.2848	12.3676	Up	1.32109e-18	7.19799e-18	gi|425778097|gb|EKV16241.1|	303.9	2e-80	hypothetical protein PDIG_21130 [Penicillium digitatum PHI26] >gi|425781491|gb|EKV19453.1| hypothetical protein PDIP_23410 [Penicillium digitatum Pd1]	--	--	--	--	--	--	--	--	--	--	--	--	--	--	--	--	--	--	-	-	-	--
CL1513.Contig1_All	289	0	19	0	5.2651	12.3622	Up	6.19312e-06	1.51551e-05	gi|255932939|ref|XP_002557940.1|	188.3	3e-46	Pc12g11220 [Penicillium chrysogenum Wisconsin 54-1255] >gi|211582559|emb|CAP80749.1| Pc12g11220 [Penicillium chrysogenum Wisconsin 54-1255]	gi|211581525|emb|AM920427.1|	573	1e-160	Penicillium chrysogenum Wisconsin 54-1255 complete genome, contig Pc00c12	--	--	--	--	--	--	--	--	--	K00224	2e-25	117	afm:AFUA_1G12460	[EC:1.3.1.-]	-	GO:0000166//nucleotide binding	-	--
CL1111.Contig1_All	259	0	17	0	5.2566	12.3599	Up	2.20202e-05	5.05774e-05	gi|425781867|gb|EKV19804.1|	87.8	6e-16	Oxalate decarboxylase, putative [Penicillium digitatum PHI26] >gi|425784015|gb|EKV21826.1| Oxalate decarboxylase, putative [Penicillium digitatum Pd1]	gi|211581525|emb|AM920427.1|	414	1e-113	Penicillium chrysogenum Wisconsin 54-1255 complete genome, contig Pc00c12	--	--	--	--	--	--	--	--	--	--	--	--	--	--	-	GO:0045735//nutrient reservoir activity	-	--
Unigene12255_All	351	0	23	0	5.2478	12.3575	Up	4.89874e-07	1.34041e-06	gi|261188039|ref|XP_002620436.1|	64.7	5e-09	predicted protein [Ajellomyces dermatitidis SLH14081] >gi|239593311|gb|EEQ75892.1| predicted protein [Ajellomyces dermatitidis SLH14081]	--	--	--	--	--	--	--	--	--	--	--	--	--	--	--	--	--	--	-	-	-	--
CL787.Contig2_All	230	0	15	0	5.223	12.3507	Up	7.82948e-05	0.000166963	--	--	--	--	gi|211586580|emb|AM920433.1|	456	1e-125	Penicillium chrysogenum Wisconsin 54-1255 complete genome, contig Pc00c18	--	--	--	--	--	--	--	--	--	--	--	--	--	--	-	-	-	--
CL1250.Contig1_All	230	0	15	0	5.223	12.3507	Up	7.82948e-05	0.000166942	gi|255954639|ref|XP_002568072.1|	157.9	4e-37	Pc21g10370 [Penicillium chrysogenum Wisconsin 54-1255] >gi|211589783|emb|CAP95934.1| Pc21g10370 [Penicillium chrysogenum Wisconsin 54-1255]	gi|211588786|emb|AM920436.1|	448	1e-123	Penicillium chrysogenum Wisconsin 54-1255 complete genome, contig Pc00c21	sp|Q9Y7X5|UGE1_SCHPO	108	7e-24	UDP-glucose 4-epimerase uge1 OS=Schizosaccharomyces pombe (strain 972 / ATCC 24843) GN=uge1 PE=1 SV=1	SPBC365.14c	108	2e-24	COG1087	UDP-glucose 4-epimerase	K01784	9e-38	157	pcs:Pc21g10370	UDP-glucose 4-epimerase [EC:5.1.3.2]	GO:0044237//cellular metabolic process;GO:0006012//galactose metabolic process	GO:0050662//coenzyme binding;GO:0000166//nucleotide binding;GO:0003978//UDP-glucose 4-epimerase activity	-	--
Unigene11585_All	215	0	14	0	5.2149	12.3484	Up	0.000147635	0.000303268	--	--	--	--	gi|211591067|emb|AM920437.1|	418	1e-114	Penicillium chrysogenum Wisconsin 54-1255 complete genome, contig Pc00c22	--	--	--	--	--	--	--	--	--	--	--	--	--	--	-	-	-	--
Unigene12623_All	246	0	16	0	5.2088	12.3467	Up	4.15218e-05	9.16681e-05	--	--	--	--	gi|211587300|emb|AM920435.1|	404	1e-110	Penicillium chrysogenum Wisconsin 54-1255 complete genome, contig Pc00c20	--	--	--	--	--	--	--	--	--	--	--	--	--	--	-	-	-	--
Unigene11108_All	216	0	14	0	5.1907	12.3417	Up	0.000147635	0.00030312	gi|255952877|ref|XP_002567191.1|	95.9	2e-18	Pc21g01200 [Penicillium chrysogenum Wisconsin 54-1255] >gi|211588902|emb|CAP95017.1| Pc21g01200 [Penicillium chrysogenum Wisconsin 54-1255]	gi|211588786|emb|AM920436.1|	375	1e-101	Penicillium chrysogenum Wisconsin 54-1255 complete genome, contig Pc00c21	--	--	--	--	--	--	--	--	--	--	--	--	--	--	GO:0043666//regulation of phosphoprotein phosphatase activity;GO:0009966//regulation of signal transduction	GO:0004864//protein phosphatase inhibitor activity	-	--
Unigene11064_All	325	0	21	0	5.1747	12.3373	Up	1.74179e-06	4.53313e-06	gi|255946447|ref|XP_002563991.1|	191	5e-47	Pc20g15170 [Penicillium chrysogenum Wisconsin 54-1255] >gi|211588726|emb|CAP86846.1| Pc20g15170 [Penicillium chrysogenum Wisconsin 54-1255]	gi|211587300|emb|AM920435.1|	644	0	Penicillium chrysogenum Wisconsin 54-1255 complete genome, contig Pc00c20	sp|Q7Z9I4|YCP6_SCHPO	66.6	3e-11	Uncharacterized oxidoreductase C663.06c OS=Schizosaccharomyces pombe (strain 972 / ATCC 24843) GN=SPCC663.06c PE=3 SV=1	--	--	--	--	--	K00540	3e-06	53.1	afm:AFUA_1G01500	[EC:1.-.-.-]	GO:0055114//oxidation-reduction process	GO:0016491//oxidoreductase activity;GO:0000166//nucleotide binding	-	--
CL1020.Contig3_All	248	0	16	0	5.1668	12.3351	Up	4.15218e-05	9.18971e-05	gi|255952907|ref|XP_002567206.1|	171	5e-41	Pc21g01360 [Penicillium chrysogenum Wisconsin 54-1255] >gi|211588917|emb|CAP95033.1| Pc21g01360 [Penicillium chrysogenum Wisconsin 54-1255]	gi|211588786|emb|AM920436.1|	492	1e-136	Penicillium chrysogenum Wisconsin 54-1255 complete genome, contig Pc00c21	--	--	--	--	--	--	--	--	--	K01115	1e-41	171	pcs:Pc21g01360	phospholipase D [EC:3.1.4.4]	GO:0008152//metabolic process	GO:0003824//catalytic activity	-	--
Unigene11412_All	403	0	26	0	5.1668	12.3351	Up	7.30662e-08	2.16651e-07	gi|380484782|emb|CCF39778.1|	141	6e-32	hypothetical protein CH063_02203 [Colletotrichum higginsianum]	gi|211581525|emb|AM920427.1|	240	3e-60	Penicillium chrysogenum Wisconsin 54-1255 complete genome, contig Pc00c12	--	--	--	--	--	--	--	--	--	--	--	--	--	--	-	-	-	--
Unigene11388_All	264	0	17	0	5.157	12.3323	Up	2.20202e-05	5.05429e-05	gi|255945887|ref|XP_002563711.1|	70.5	1e-10	Pc20g12260 [Penicillium chrysogenum Wisconsin 54-1255] >gi|211588446|emb|CAP86555.1| Pc20g12260 [Penicillium chrysogenum Wisconsin 54-1255]	gi|211587300|emb|AM920435.1|	523	1e-146	Penicillium chrysogenum Wisconsin 54-1255 complete genome, contig Pc00c20	--	--	--	--	--	--	--	--	--	--	--	--	--	--	-	-	-	--
Unigene11125_All	202	0	13	0	5.154	12.3315	Up	0.000278384	0.000553938	gi|425773861|gb|EKV12186.1|	80.1	1e-13	HhH-GPD family base excision DNA repair protein [Penicillium digitatum PHI26] >gi|425782437|gb|EKV20346.1| HhH-GPD family base excision DNA repair protein [Penicillium digitatum Pd1]	gi|211587300|emb|AM920435.1|	139	4e-30	Penicillium chrysogenum Wisconsin 54-1255 complete genome, contig Pc00c20	--	--	--	--	--	--	--	--	--	--	--	--	--	--	-	-	-	--
CL106.Contig1_All	358	0	23	0	5.1451	12.329	Up	4.89874e-07	1.34019e-06	gi|255946668|ref|XP_002564101.1|	187.6	5e-46	Pc22g00560 [Penicillium chrysogenum Wisconsin 54-1255] >gi|211591118|emb|CAP97344.1| Pc22g00560 [Penicillium chrysogenum Wisconsin 54-1255]	gi|211591067|emb|AM920437.1|	710	0	Penicillium chrysogenum Wisconsin 54-1255 complete genome, contig Pc00c22	--	--	--	--	--	--	--	--	--	--	--	--	--	--	-	-	-	--
CL96.Contig1_All	218	0	14	0	5.1431	12.3284	Up	0.000147635	0.000303453	gi|255953477|ref|XP_002567491.1|	135.6	2e-30	general amino acid permease Gap1-Penicillium chrysogenum [Penicillium chrysogenum Wisconsin 54-1255] >gi|211589202|emb|CAP95342.1| general amino acid permease Gap1-Penicillium chrysogenum [Penicillium chrysogenum Wisconsin 54-1255]	gi|255953476|ref|XM_002567445.1|	432	1e-118	Penicillium chrysogenum Wisconsin 54-1255 general amino acid permease Gap1-Penicillium chrysogenum (Gap1) mRNA, complete cds	sp|P19145|GAP1_YEAST	87	2e-17	General amino-acid permease GAP1 OS=Saccharomyces cerevisiae (strain ATCC 204508 / S288c) GN=GAP1 PE=1 SV=2	YBR068c	82	2e-16	COG0833	Amino acid transporters	K03293	1e-20	100	cal:CaO19.6993	amino acid transporter, AAT family	GO:0003333//amino acid transmembrane transport	GO:0015171//amino acid transmembrane transporter activity	GO:0016021//integral to membrane	--
Unigene10981_All	296	0	19	0	5.1406	12.3277	Up	6.19312e-06	1.51728e-05	gi|255932347|ref|XP_002557730.1|	164.1	6e-39	Pc12g09020 [Penicillium chrysogenum Wisconsin 54-1255] >gi|211582349|emb|CAP80529.1| Pc12g09020 [Penicillium chrysogenum Wisconsin 54-1255]	gi|211581525|emb|AM920427.1|	587	1e-165	Penicillium chrysogenum Wisconsin 54-1255 complete genome, contig Pc00c12	sp|O43123|MAAI_EMENI	109	4e-24	Maleylacetoacetate isomerase OS=Emericella nidulans (strain FGSC A4 / ATCC 38163 / CBS 112.46 / NRRL 194 / M139) GN=maiA PE=1 SV=1	RSc0384	66.6	1e-11	COG0625	Glutathione S-transferase	K01800	1e-39	164	pcs:Pc12g09020	maleylacetoacetate isomerase [EC:5.2.1.2]	GO:0006572//tyrosine catabolic process;GO:0006559//L-phenylalanine catabolic process	GO:0016034//maleylacetoacetate isomerase activity	GO:0005737//cytoplasm	--
Unigene12282_All	343	0	22	0	5.1367	12.3266	Up	9.23722e-07	2.46619e-06	--	--	--	--	--	--	--	--	--	--	--	--	--	--	--	--	--	--	--	--	--	--	-	-	-	--
Unigene11423_All	234	0	15	0	5.1337	12.3258	Up	7.82948e-05	0.000166836	gi|255953677|ref|XP_002567591.1|	138.7	3e-31	Pc21g05450 [Penicillium chrysogenum Wisconsin 54-1255] >gi|211589302|emb|CAP95442.1| Pc21g05450 [Penicillium chrysogenum Wisconsin 54-1255]	gi|211588786|emb|AM920436.1|	256	3e-65	Penicillium chrysogenum Wisconsin 54-1255 complete genome, contig Pc00c21	--	--	--	--	--	--	--	--	--	--	--	--	--	--	-	-	-	--
Unigene12312_All	500	0	32	0	5.1255	12.3235	Up	1.62548e-09	5.49087e-09	--	--	--	--	gi|211591067|emb|AM920437.1|	61.9	2e-06	Penicillium chrysogenum Wisconsin 54-1255 complete genome, contig Pc00c22	--	--	--	--	--	--	--	--	--	--	--	--	--	--	-	-	-	--
CL1540.Contig1_All	219	0	14	0	5.1196	12.3218	Up	0.000147635	0.00030375	gi|255946954|ref|XP_002564244.1|	151.4	4e-35	Pc22g02000 [Penicillium chrysogenum Wisconsin 54-1255] >gi|211591261|emb|CAP97488.1| Pc22g02000 [Penicillium chrysogenum Wisconsin 54-1255]	gi|211591067|emb|AM920437.1|	434	1e-119	Penicillium chrysogenum Wisconsin 54-1255 complete genome, contig Pc00c22	sp|P19414|ACON_YEAST	131	1e-30	Aconitate hydratase, mitochondrial OS=Saccharomyces cerevisiae (strain ATCC 204508 / S288c) GN=ACO1 PE=1 SV=2	YLR304c	131	3e-31	COG1048	Aconitase A	K01681	8e-36	151	pcs:Pc22g02000	aconitate hydratase 1 [EC:4.2.1.3]	GO:0019541//propionate metabolic process;GO:0000002//mitochondrial genome maintenance;GO:0006099//tricarboxylic acid cycle	GO:0052632//citrate hydro-lyase (cis-aconitate-forming) activity;GO:0003690//double-stranded DNA binding;GO:0052633//isocitrate hydro-lyase (cis-aconitate-forming) activity;GO:0051539//4 iron, 4 sulfur cluster binding;GO:0003697//single-stranded DNA binding	GO:0005829//cytosol;GO:0042645//mitochondrial nucleoid	--
Unigene12298_All	298	0	19	0	5.1061	12.318	Up	6.19312e-06	1.51772e-05	--	--	--	--	--	--	--	--	--	--	--	--	--	--	--	--	--	--	--	--	--	--	-	-	-	--
CL503.Contig1_All	204	0	13	0	5.1035	12.3173	Up	0.000278384	0.000553546	gi|255936543|ref|XP_002559298.1|	77	1e-12	Pc13g08730 [Penicillium chrysogenum Wisconsin 54-1255] >gi|211583918|emb|CAP91942.1| Pc13g08730 [Penicillium chrysogenum Wisconsin 54-1255]	gi|211583076|emb|AM920428.1|	391	1e-106	Penicillium chrysogenum Wisconsin 54-1255 complete genome, contig Pc00c13	--	--	--	--	--	--	--	--	--	K01210	2e-13	77	pcs:Pc13g08730	glucan 1,3-beta-glucosidase [EC:3.2.1.58]	-	-	-	--
Unigene12421_All	220	0	14	0	5.0963	12.3152	Up	0.000147635	0.000303379	--	--	--	--	gi|211581525|emb|AM920427.1|	436	1e-119	Penicillium chrysogenum Wisconsin 54-1255 complete genome, contig Pc00c12	--	--	--	--	--	--	--	--	--	--	--	--	--	--	-	-	-	--
Unigene11114_All	236	0	15	0	5.0902	12.3135	Up	7.82948e-05	0.000166794	gi|425775454|gb|EKV13723.1|	156.4	1e-36	hypothetical protein PDIG_36340 [Penicillium digitatum PHI26] >gi|425783744|gb|EKV21570.1| hypothetical protein PDIP_05150 [Penicillium digitatum Pd1]	gi|211581229|emb|AM920421.1|	111	1e-21	Penicillium chrysogenum Wisconsin 54-1255 complete genome, contig Pc00c06	--	--	--	--	--	--	--	--	--	--	--	--	--	--	-	-	-	--
Unigene12442_All	362	0	23	0	5.0883	12.313	Up	4.89874e-07	1.34084e-06	gi|429857917|gb|ELA32756.1|	59.7	1e-07	multidrug resistance protein cdr1 [Colletotrichum gloeosporioides Nara gc5]	--	--	--	--	--	--	--	--	--	--	--	--	--	--	--	--	--	--	-	-	-	--
Unigene11584_All	347	0	22	0	5.0775	12.3099	Up	9.23722e-07	2.46658e-06	--	--	--	--	--	--	--	--	--	--	--	--	--	--	--	--	--	--	--	--	--	--	-	-	-	--
Unigene11008_All	442	0	28	0	5.0733	12.3087	Up	2.05496e-08	6.38916e-08	gi|255939388|ref|XP_002560463.1|	310.1	7e-83	Pc16g00400 [Penicillium chrysogenum Wisconsin 54-1255] >gi|211585086|emb|CAP92710.1| Pc16g00400 [Penicillium chrysogenum Wisconsin 54-1255]	gi|211585052|emb|AM920431.1|	876	0	Penicillium chrysogenum Wisconsin 54-1255 complete genome, contig Pc00c16	--	--	--	--	--	--	--	--	--	K00517	7e-19	95.1	afm:AFUA_8G00760	[EC:1.14.-.-]	GO:0055114//oxidation-reduction process	GO:0020037//heme binding;GO:0016705//oxidoreductase activity, acting on paired donors, with incorporation or reduction of molecular oxygen;GO:0004497//monooxygenase activity;GO:0005506//iron ion binding;GO:0009055//electron carrier activity	-	--
Unigene11036_All	285	0	18	0	5.058	12.3044	Up	1.16779e-05	2.77227e-05	gi|255939900|ref|XP_002560719.1|	198	4e-49	Pc16g03600 [Penicillium chrysogenum Wisconsin 54-1255] >gi|211585342|emb|CAP93030.1| Pc16g03600 [Penicillium chrysogenum Wisconsin 54-1255]	gi|211585052|emb|AM920431.1|	442	1e-121	Penicillium chrysogenum Wisconsin 54-1255 complete genome, contig Pc00c16	--	--	--	--	--	--	--	--	--	K15361	1e-07	58.2	pte:PTT_19170	WD repeat-containing protein 48	-	GO:0008080//N-acetyltransferase activity	-	--
Unigene11160_All	270	0	17	0	5.0424	12.2999	Up	2.20202e-05	5.05636e-05	--	--	--	--	--	--	--	--	--	--	--	--	--	--	--	--	--	--	--	--	--	--	-	-	-	--
CL1291.Contig1_All	270	0	17	0	5.0424	12.2999	Up	2.20202e-05	5.04878e-05	gi|255951170|ref|XP_002566352.1|	155.6	2e-36	Pc22g24640 [Penicillium chrysogenum Wisconsin 54-1255] >gi|211593369|emb|CAP99752.1| Pc22g24640 [Penicillium chrysogenum Wisconsin 54-1255]	gi|211591067|emb|AM920437.1|	291	6e-76	Penicillium chrysogenum Wisconsin 54-1255 complete genome, contig Pc00c22	sp|O43099|PMP20_ASPFU	105	5e-23	Putative peroxiredoxin pmp20 OS=Neosartorya fumigata (strain ATCC MYA-4609 / Af293 / CBS 101355 / FGSC A1100) GN=pmp20 PE=1 SV=1	mll7508	49.7	1e-06	COG0678	Peroxiredoxin	K14171	5e-37	155	pcs:Pc22g24640	alkyl hydroperoxide reductase 1 [EC:1.11.1.15]	GO:0055114//oxidation-reduction process;GO:0010038//response to metal ion;GO:0034599//cellular response to oxidative stress	GO:0016491//oxidoreductase activity	GO:0005737//cytoplasm	--
CL643.Contig2_All	302	0	19	0	5.0385	12.2988	Up	6.19312e-06	1.51529e-05	gi|255938746|ref|XP_002560143.1|	203.4	9e-51	Pc14g01490 [Penicillium chrysogenum Wisconsin 54-1255] >gi|211584764|emb|CAP74290.1| Pc14g01490 [Penicillium chrysogenum Wisconsin 54-1255]	gi|211584616|emb|AM920429.1|	559	1e-156	Penicillium chrysogenum Wisconsin 54-1255 complete genome, contig Pc00c14	--	--	--	--	--	--	--	--	--	K11886	2e-16	87.4	cim:CIMG_07280	proteasome component ECM29	-	-	-	--
Unigene11877_All	207	0	13	0	5.0295	12.2962	Up	0.000278384	0.000554135	--	--	--	--	--	--	--	--	--	--	--	--	--	--	--	--	--	--	--	--	--	--	-	-	-	--
Unigene12294_All	287	0	18	0	5.0228	12.2943	Up	1.16779e-05	2.77032e-05	--	--	--	--	gi|211591067|emb|AM920437.1|	569	1e-159	Penicillium chrysogenum Wisconsin 54-1255 complete genome, contig Pc00c22	--	--	--	--	--	--	--	--	--	--	--	--	--	--	-	-	-	--
Unigene12313_All	319	0	20	0	5.021	12.2938	Up	3.28438e-06	8.30018e-06	gi|255952969|ref|XP_002567237.1|	218	3e-55	Pc21g01710 [Penicillium chrysogenum Wisconsin 54-1255] >gi|211588948|emb|CAP95068.1| Pc21g01710 [Penicillium chrysogenum Wisconsin 54-1255]	gi|211588786|emb|AM920436.1|	632	1e-178	Penicillium chrysogenum Wisconsin 54-1255 complete genome, contig Pc00c21	sp|Q4WF61|NRPS3_ASPFU	137	1e-32	Nonribosomal peptide synthetase 3 OS=Neosartorya fumigata (strain ATCC MYA-4609 / Af293 / CBS 101355 / FGSC A1100) GN=NRPS3 PE=2 SV=2	--	--	--	--	--	K01932	1e-31	137	afm:AFUA_3G03350	[EC:6.3.2.-]	GO:0008152//metabolic process	GO:0003824//catalytic activity	-	--
Unigene11889_All	256	0	16	0	5.0053	12.2892	Up	4.15218e-05	9.16561e-05	gi|169838110|ref|ZP_02871298.1|	75.1	4e-12	hypothetical protein cdivTM_13603 [candidate division TM7 single-cell isolate TM7a]	gi|8894606|emb|AJ289710.2|	355	4e-95	Human endogenous retrovirus H HERV-H/env60 proviral copy, clone 734E12	--	--	--	--	--	--	--	--	--	--	--	--	--	--	-	-	-	--
Unigene11298_All	257	0	16	0	4.9859	12.2836	Up	4.15218e-05	9.18729e-05	--	--	--	--	--	--	--	--	--	--	--	--	--	--	--	--	--	--	--	--	--	--	-	-	-	--
CL161.Contig2_All	225	0	14	0	4.9831	12.2828	Up	0.000147635	0.000303194	gi|255955889|ref|XP_002568697.1|	156.8	1e-36	vacuolar serine proteinase AAG44693-Penicillium chrysogenum [Penicillium chrysogenum Wisconsin 54-1255] >gi|14215732|gb|AAG44693.2|AF263454_1 vacuolar serine protease [Penicillium chrysogenum] >gi|211590408|emb|CAP96594.1| vacuolar serine proteinase AAG44693-Penicillium chrysogenum [Penicillium chrysogenum Wisconsin 54-1255]	gi|255955888|ref|XM_002568651.1|	446	1e-122	Penicillium chrysogenum Wisconsin 54-1255 vacuolar serine proteinase AAG44693-Penicillium chrysogenum (Pc21g16970) mRNA, complete cds	sp|P33295|PEPC_ASPNG	133	2e-31	Subtilisin-like serine protease pepC OS=Aspergillus niger GN=pepC PE=3 SV=1	YEL060c	98.2	3e-21	COG1404	Subtilisin-like serine proteases	K01336	2e-37	156	pcs:Pc21g16970	cerevisin [EC:3.4.21.48]	GO:0030435//sporulation resulting in formation of a cellular spore;GO:0009405//pathogenesis;GO:0006508//proteolysis;GO:0043086//negative regulation of catalytic activity	GO:0042802//identical protein binding;GO:0004252//serine-type endopeptidase activity;GO:0019863//IgE binding	-	--
Unigene12139_All	725	0	45	0	4.9708	12.2793	Up	4.2663e-13	1.80834e-12	gi|255952765|ref|XP_002567135.1|	476.9	1e-132	Pc21g00610 [Penicillium chrysogenum Wisconsin 54-1255] >gi|211588846|emb|CAP94958.1| Pc21g00610 [Penicillium chrysogenum Wisconsin 54-1255]	gi|211588786|emb|AM920436.1|	662	0	Penicillium chrysogenum Wisconsin 54-1255 complete genome, contig Pc00c21	sp|O14201|MUG86_SCHPO	179	1e-44	Meiotically up-regulated gene 86 protein OS=Schizosaccharomyces pombe (strain 972 / ATCC 24843) GN=mug86 PE=1 SV=1	SPAC5D6.09c	179	4e-45	COG1584	Predicted membrane protein	K07034	5e-65	249	ang:ANI_1_1090064		GO:0006820//anion transport	-	GO:0016020//membrane	--
Unigene11139_All	226	0	14	0	4.961	12.2764	Up	0.000147635	0.000303564	gi|255949770|ref|XP_002565652.1|	84.7	5e-15	Pc22g17390 [Penicillium chrysogenum Wisconsin 54-1255] >gi|211592669|emb|CAP99027.1| Pc22g17390 [Penicillium chrysogenum Wisconsin 54-1255]	gi|211591067|emb|AM920437.1|	448	1e-123	Penicillium chrysogenum Wisconsin 54-1255 complete genome, contig Pc00c22	--	--	--	--	--	--	--	--	--	--	--	--	--	--	GO:0006355//regulation of transcription, DNA-dependent	GO:0003700//sequence-specific DNA binding transcription factor activity;GO:0043565//sequence-specific DNA binding	-	--
Unigene11372_All	308	0	19	0	4.9403	12.2704	Up	6.19312e-06	1.51573e-05	--	--	--	--	gi|211588786|emb|AM920436.1|	60	4e-06	Penicillium chrysogenum Wisconsin 54-1255 complete genome, contig Pc00c21	--	--	--	--	--	--	--	--	--	--	--	--	--	--	-	-	-	--
Unigene12420_All	244	0	15	0	4.9233	12.2654	Up	7.82948e-05	0.000167069	gi|350640226|gb|EHA28579.1|	141.7	3e-32	hypothetical protein ASPNIDRAFT_188478 [Aspergillus niger ATCC 1015]	gi|259479271|tpe|BN001301.1|	131	1e-27	TPA_reasm: Aspergillus nidulans FGSC A4 chromosome I	--	--	--	--	--	--	--	--	--	K01187	5e-06	52.4	fgr:FG10662.1	alpha-glucosidase [EC:3.2.1.20]	-	GO:0016772//transferase activity, transferring phosphorus-containing groups	-	--
CL1322.Contig1_All	310	0	19	0	4.9085	12.2611	Up	6.19312e-06	1.51816e-05	gi|255951344|ref|XP_002566439.1|	208.4	3e-52	Pc22g25540 [Penicillium chrysogenum Wisconsin 54-1255] >gi|211593456|emb|CAP99842.1| Pc22g25540 [Penicillium chrysogenum Wisconsin 54-1255]	gi|211591067|emb|AM920437.1|	607	1e-171	Penicillium chrysogenum Wisconsin 54-1255 complete genome, contig Pc00c22	sp|O10341|Y091_NPVOP	62	8e-10	Uncharacterized 29.3 kDa protein OS=Orgyia pseudotsugata multicapsid polyhedrosis virus GN=ORF92 PE=4 SV=1	all3826	47.4	7e-06	COG3409	Putative peptidoglycan-binding domain-containing protein	K01533	4e-08	59.3	afw:Anae109_1225	Cu2+-exporting ATPase [EC:3.6.3.4]	-	-	-	--
CL41.Contig1_All	359	0	22	0	4.9077	12.2608	Up	9.23722e-07	2.46775e-06	gi|255941642|ref|XP_002561590.1|	251.1	4e-65	Pc16g12910 [Penicillium chrysogenum Wisconsin 54-1255] >gi|211586213|emb|CAP93961.1| Pc16g12910 [Penicillium chrysogenum Wisconsin 54-1255]	gi|211585052|emb|AM920431.1|	712	0	Penicillium chrysogenum Wisconsin 54-1255 complete genome, contig Pc00c16	sp|O74676|CDR4_CANAX	142	5e-34	ABC transporter CDR4 OS=Candida albicans GN=CDR4 PE=3 SV=1	YDR406w_4	127	7e-30	COG0842	ABC-type multidrug transport system, permease component	K08711	6e-39	161	cne:CNB05770	ATP-binding cassette, subfamily G (WHITE), member 2, PDR	GO:0006810//transport;GO:0006200//ATP catabolic process	GO:0042626//ATPase activity, coupled to transmembrane movement of substances;GO:0005524//ATP binding	GO:0016021//integral to membrane	--
CL806.Contig2_All	245	0	15	0	4.9032	12.2595	Up	7.82948e-05	0.000167175	gi|255947688|ref|XP_002564611.1|	163.7	8e-39	Pc22g05790 [Penicillium chrysogenum Wisconsin 54-1255] >gi|211591628|emb|CAP97867.1| Pc22g05790 [Penicillium chrysogenum Wisconsin 54-1255]	gi|211591067|emb|AM920437.1|	472	1e-130	Penicillium chrysogenum Wisconsin 54-1255 complete genome, contig Pc00c22	sp|Q9P782|YNY8_SCHPO	57.8	1e-08	Uncharacterized protein C1711.08 OS=Schizosaccharomyces pombe (strain 972 / ATCC 24843) GN=SPBC1711.08 PE=2 SV=1	SPBC1711.08	57.8	5e-09	COG5580	Activator of HSP90 ATPase	--	--	--	--	--	GO:0032781//positive regulation of ATPase activity;GO:0006950//response to stress	GO:0051087//chaperone binding;GO:0001671//ATPase activator activity	-	--
Unigene12619_All	229	0	14	0	4.896	12.2574	Up	0.000147635	0.000303231	--	--	--	--	gi|211587300|emb|AM920435.1|	454	1e-125	Penicillium chrysogenum Wisconsin 54-1255 complete genome, contig Pc00c20	--	--	--	--	--	--	--	--	--	--	--	--	--	--	-	-	-	--
CL1123.Contig1_All	213	0	13	0	4.8878	12.255	Up	0.000278384	0.000553873	gi|255936131|ref|XP_002559092.1|	84.3	6e-15	Pc13g06590 [Penicillium chrysogenum Wisconsin 54-1255] >gi|211583712|emb|CAP91728.1| Pc13g06590 [Penicillium chrysogenum Wisconsin 54-1255]	gi|211583076|emb|AM920428.1|	329	2e-87	Penicillium chrysogenum Wisconsin 54-1255 complete genome, contig Pc00c13	--	--	--	--	--	--	--	--	--	--	--	--	--	--	-	-	-	--
Unigene11100_All	263	0	16	0	4.8721	12.2503	Up	4.15218e-05	9.18005e-05	--	--	--	--	gi|211581525|emb|AM920427.1|	400	1e-109	Penicillium chrysogenum Wisconsin 54-1255 complete genome, contig Pc00c12	--	--	--	--	--	--	--	--	--	--	--	--	--	--	-	-	-	--
Unigene11113_All	248	0	15	0	4.8439	12.242	Up	7.82948e-05	0.000166984	gi|255950772|ref|XP_002566153.1|	115.9	2e-24	Pc22g22590 [Penicillium chrysogenum Wisconsin 54-1255] >gi|211593170|emb|CAP99547.1| Pc22g22590 [Penicillium chrysogenum Wisconsin 54-1255]	gi|211591067|emb|AM920437.1|	484	1e-134	Penicillium chrysogenum Wisconsin 54-1255 complete genome, contig Pc00c22	--	--	--	--	--	--	--	--	--	K00100	3e-11	69.7	afm:AFUA_3G02580	[EC:1.1.1.-]	GO:0055114//oxidation-reduction process	GO:0016491//oxidoreductase activity;GO:0000166//nucleotide binding	-	--
Unigene12368_All	233	0	14	0	4.812	12.2324	Up	0.000147635	0.000303305	--	--	--	--	--	--	--	--	--	--	--	--	--	--	--	--	--	--	--	--	--	--	-	-	-	--
Unigene11040_All	301	0	18	0	4.7892	12.2256	Up	1.16779e-05	2.76837e-05	--	--	--	--	gi|211581525|emb|AM920427.1|	597	1e-168	Penicillium chrysogenum Wisconsin 54-1255 complete genome, contig Pc00c12	--	--	--	--	--	--	--	--	--	--	--	--	--	--	-	-	-	--
CL285.Contig2_All	370	0	22	0	4.7618	12.2173	Up	9.23722e-07	2.46736e-06	gi|255939396|ref|XP_002560467.1|	194.1	6e-48	Pc16g00450 [Penicillium chrysogenum Wisconsin 54-1255] >gi|211585090|emb|CAP92715.1| Pc16g00450 [Penicillium chrysogenum Wisconsin 54-1255]	gi|211585052|emb|AM920431.1|	733	0	Penicillium chrysogenum Wisconsin 54-1255 complete genome, contig Pc00c16	sp|P0CH37|ADHC2_MYCS2	60.8	2e-09	NADP-dependent alcohol dehydrogenase C 2 OS=Mycobacterium smegmatis (strain ATCC 700084 / mc(2)155) GN=adhC2 PE=1 SV=1	AGc3663A	61.2	4e-10	COG1064	Zn-dependent alcohol dehydrogenases	K00120	1e-35	150	afm:AFUA_8G02430	[EC:1.1.-.-]	GO:0055114//oxidation-reduction process	GO:0016491//oxidoreductase activity;GO:0000166//nucleotide binding;GO:0008270//zinc ion binding	-	--
Unigene11109_All	270	0	16	0	4.7458	12.2124	Up	4.15218e-05	9.18608e-05	--	--	--	--	gi|211584852|emb|AM920430.1|	535	1e-149	Penicillium chrysogenum Wisconsin 54-1255 complete genome, contig Pc00c15	--	--	--	--	--	--	--	--	--	--	--	--	--	--	-	-	-	--
Unigene11631_All	338	0	20	0	4.7388	12.2103	Up	3.28438e-06	8.2952e-06	gi|375244000|gb|AFA42947.1|	219.2	1e-55	glucose oxidase [Penicillium chrysogenum]	gi|211587300|emb|AM920435.1|	670	0	Penicillium chrysogenum Wisconsin 54-1255 complete genome, contig Pc00c20	sp|P81156|GOX_PENAG	178	6e-45	Glucose oxidase OS=Penicillium amagasakiense PE=1 SV=1	CC0945	50.8	6e-07	COG2303	Choline dehydrogenase and related flavoproteins	K00108	2e-09	63.9	uma:UM03551.1	choline dehydrogenase [EC:1.1.99.1]	GO:0055114//oxidation-reduction process;GO:0006066//alcohol metabolic process	GO:0050660//flavin adenine dinucleotide binding;GO:0046562//glucose oxidase activity;GO:0008812//choline dehydrogenase activity	GO:0005576//extracellular region	--
Unigene12391_All	355	0	21	0	4.7374	12.2099	Up	1.74179e-06	4.53734e-06	--	--	--	--	--	--	--	--	--	--	--	--	--	--	--	--	--	--	--	--	--	--	-	-	-	--
Unigene11099_All	204	0	12	0	4.7109	12.2018	Up	0.00052493	0.000999855	gi|255938397|ref|XP_002559969.1|	135.2	3e-30	Pc13g15740 [Penicillium chrysogenum Wisconsin 54-1255] >gi|211584589|emb|CAP92643.1| Pc13g15740 [Penicillium chrysogenum Wisconsin 54-1255]	gi|211583076|emb|AM920428.1|	404	1e-110	Penicillium chrysogenum Wisconsin 54-1255 complete genome, contig Pc00c13	--	--	--	--	--	--	--	--	--	--	--	--	--	--	GO:0006281//DNA repair	GO:0004519//endonuclease activity	-	--
Unigene12701_All	255	0	15	0	4.7109	12.2018	Up	7.82948e-05	0.000166625	--	--	--	--	gi|211583076|emb|AM920428.1|	505	1e-140	Penicillium chrysogenum Wisconsin 54-1255 complete genome, contig Pc00c13	--	--	--	--	--	--	--	--	--	--	--	--	--	--	-	-	-	--
Unigene11004_All	223	0	13	0	4.6686	12.1888	Up	0.000278384	0.000552697	gi|255936655|ref|XP_002559354.1|	150.2	1e-34	Pc13g09300 [Penicillium chrysogenum Wisconsin 54-1255] >gi|211583974|emb|CAP91999.1| Pc13g09300 [Penicillium chrysogenum Wisconsin 54-1255] >gi|364503388|gb|AEW48430.1| TPP-dependent 2-oxo acid decarboxylase [Penicillium chrysogenum]	gi|364503387|gb|JQ086348.1|	442	1e-121	Penicillium chrysogenum TPP-dependent 2-oxo acid decarboxylase mRNA, complete cds	sp|Q0CNV1|PDC_ASPTN	137	2e-32	Pyruvate decarboxylase OS=Aspergillus terreus (strain NIH 2624 / FGSC A1156) GN=pdcA PE=3 SV=1	YDL080c	85.1	3e-17	COG3961	Pyruvate decarboxylase and related thiamine pyrophosphate-requiring enzymes	K01568	2e-35	150	pcs:Pc13g09300	pyruvate decarboxylase [EC:4.1.1.1]	GO:0008152//metabolic process	GO:0000287//magnesium ion binding;GO:0030976//thiamine pyrophosphate binding;GO:0004737//pyruvate decarboxylase activity	-	--
Unigene11086_All	275	0	16	0	4.6595	12.186	Up	4.15218e-05	9.16321e-05	gi|255944003|ref|XP_002562769.1|	183	1e-44	Pc20g02100 [Penicillium chrysogenum Wisconsin 54-1255] >gi|211587504|emb|CAP85539.1| Pc20g02100 [Penicillium chrysogenum Wisconsin 54-1255]	gi|211587300|emb|AM920435.1|	545	1e-152	Penicillium chrysogenum Wisconsin 54-1255 complete genome, contig Pc00c20	--	--	--	--	--	--	--	--	--	--	--	--	--	--	-	-	-	--
Unigene12395_All	241	0	14	0	4.6523	12.1837	Up	0.000147635	0.000303824	--	--	--	--	--	--	--	--	--	--	--	--	--	--	--	--	--	--	--	--	--	--	-	-	-	--
Unigene12666_All	224	0	13	0	4.6478	12.1823	Up	0.000278384	0.000552958	gi|255946668|ref|XP_002564101.1|	156.8	1e-36	Pc22g00560 [Penicillium chrysogenum Wisconsin 54-1255] >gi|211591118|emb|CAP97344.1| Pc22g00560 [Penicillium chrysogenum Wisconsin 54-1255]	gi|211591067|emb|AM920437.1|	444	1e-122	Penicillium chrysogenum Wisconsin 54-1255 complete genome, contig Pc00c22	--	--	--	--	--	--	--	--	--	--	--	--	--	--	-	-	-	--
Unigene12320_All	293	0	17	0	4.6466	12.182	Up	2.20202e-05	5.05085e-05	gi|425773928|gb|EKV12253.1|	198	4e-49	hypothetical protein PDIG_45780 [Penicillium digitatum PHI26] >gi|425782430|gb|EKV20340.1| hypothetical protein PDIP_17720 [Penicillium digitatum Pd1]	gi|51870712|dbj|AB164459.1|	468	1e-129	Penicillium digitatum PMR3 gene for ATP binding cassette transporter, complete cds	sp|O74676|CDR4_CANAX	67.4	2e-11	ABC transporter CDR4 OS=Candida albicans GN=CDR4 PE=3 SV=1	YDR406w_2	58.9	2e-09	COG0842	ABC-type multidrug transport system, permease component	K08711	5e-10	65.9	cne:CNB05770	ATP-binding cassette, subfamily G (WHITE), member 2, PDR	-	GO:0017111//nucleoside-triphosphatase activity	-	--
Unigene12386_All	259	0	15	0	4.6381	12.1793	Up	7.82948e-05	0.00016673	--	--	--	--	gi|211588786|emb|AM920436.1|	513	1e-143	Penicillium chrysogenum Wisconsin 54-1255 complete genome, contig Pc00c21	--	--	--	--	--	--	--	--	--	--	--	--	--	--	-	-	-	--
Unigene12459_All	242	0	14	0	4.633	12.1777	Up	0.000147635	0.000303046	--	--	--	--	gi|211591067|emb|AM920437.1|	456	1e-125	Penicillium chrysogenum Wisconsin 54-1255 complete genome, contig Pc00c22	--	--	--	--	--	--	--	--	--	--	--	--	--	--	-	-	-	--
Unigene12466_All	346	0	20	0	4.6292	12.1765	Up	3.28438e-06	8.29147e-06	gi|255943973|ref|XP_002562754.1|	194.9	3e-48	Pc20g01950 [Penicillium chrysogenum Wisconsin 54-1255] >gi|211587489|emb|CAP85524.1| Pc20g01950 [Penicillium chrysogenum Wisconsin 54-1255]	gi|211587300|emb|AM920435.1|	686	0	Penicillium chrysogenum Wisconsin 54-1255 complete genome, contig Pc00c20	--	--	--	--	--	--	--	--	--	K01529	2e-17	90.5	afm:AFUA_6G11490	[EC:3.6.1.-]	-	GO:0016787//hydrolase activity	-	--
CL193.Contig2_All	277	0	16	0	4.6259	12.1755	Up	4.15218e-05	9.17283e-05	gi|255950900|ref|XP_002566217.1|	72	3e-11	Pc22g23260 [Penicillium chrysogenum Wisconsin 54-1255] >gi|211593234|emb|CAP99614.1| Pc22g23260 [Penicillium chrysogenum Wisconsin 54-1255]	gi|211591067|emb|AM920437.1|	549	1e-153	Penicillium chrysogenum Wisconsin 54-1255 complete genome, contig Pc00c22	--	--	--	--	--	--	--	--	--	K08513	7e-12	72	pcs:Pc22g23260	vesicle-associated membrane protein 4	-	-	-	--
Unigene12504_All	329	0	19	0	4.625	12.1752	Up	6.19312e-06	1.51794e-05	--	--	--	--	--	--	--	--	--	--	--	--	--	--	--	--	--	--	--	--	--	--	-	-	-	--
Unigene12355_All	331	0	19	0	4.597	12.1665	Up	6.19312e-06	1.51706e-05	--	--	--	--	gi|211581525|emb|AM920427.1|	656	0	Penicillium chrysogenum Wisconsin 54-1255 complete genome, contig Pc00c12	--	--	--	--	--	--	--	--	--	--	--	--	--	--	-	-	-	--
Unigene11148_All	228	0	13	0	4.5663	12.1568	Up	0.000278384	0.000553742	--	--	--	--	--	--	--	--	--	--	--	--	--	--	--	--	--	--	--	--	--	--	-	-	-	--
CL402.Contig3_All	299	0	17	0	4.5533	12.1527	Up	2.20202e-05	5.04672e-05	gi|255939454|ref|XP_002560496.1|	202.6	1e-50	Pc16g00770 [Penicillium chrysogenum Wisconsin 54-1255] >gi|211585119|emb|CAP92747.1| Pc16g00770 [Penicillium chrysogenum Wisconsin 54-1255]	gi|211585052|emb|AM920431.1|	585	1e-164	Penicillium chrysogenum Wisconsin 54-1255 complete genome, contig Pc00c16	sp|Q9EYW9|DCEB_LISMO	101	1e-21	Glutamate decarboxylase beta OS=Listeria monocytogenes serovar 1/2a (strain ATCC BAA-679 / EGD-e) GN=gadB PE=3 SV=2	Rv3432c	117	7e-27	COG0076	Glutamate decarboxylase and related PLP-dependent proteins	K01580	3e-42	172	afm:AFUA_8G06020	glutamate decarboxylase [EC:4.1.1.15]	GO:0006536//glutamate metabolic process	GO:0030170//pyridoxal phosphate binding;GO:0004351//glutamate decarboxylase activity	-	--
Unigene12426_All	282	0	16	0	4.5438	12.1497	Up	4.15218e-05	9.18246e-05	gi|358373809|dbj|GAA90405.1|	60.5	1e-07	aldo-keto reductase [Aspergillus kawachii IFO 4308]	--	--	--	--	--	--	--	--	--	--	--	--	--	--	--	--	--	--	-	-	-	--
Unigene12363_All	335	0	19	0	4.5422	12.1492	Up	6.19312e-06	1.51684e-05	gi|255948252|ref|XP_002564893.1|	57.8	6e-07	Pc22g08810 [Penicillium chrysogenum Wisconsin 54-1255] >gi|211591910|emb|CAP98169.1| Pc22g08810 [Penicillium chrysogenum Wisconsin 54-1255]	gi|211591067|emb|AM920437.1|	656	0	Penicillium chrysogenum Wisconsin 54-1255 complete genome, contig Pc00c22	--	--	--	--	--	--	--	--	--	--	--	--	--	--	-	-	-	--
CL1035.Contig1_All	247	0	14	0	4.5392	12.1482	Up	0.000147635	0.000303787	gi|255950550|ref|XP_002566042.1|	69.3	2e-10	Pc22g21460 [Penicillium chrysogenum Wisconsin 54-1255] >gi|211593059|emb|CAP99434.1| Pc22g21460 [Penicillium chrysogenum Wisconsin 54-1255]	gi|211591067|emb|AM920437.1|	482	1e-133	Penicillium chrysogenum Wisconsin 54-1255 complete genome, contig Pc00c22	--	--	--	--	--	--	--	--	--	--	--	--	--	--	-	-	-	--
Unigene12534_All	424	0	24	0	4.5331	12.1463	Up	2.59794e-07	7.30077e-07	gi|255933562|ref|XP_002558160.1|	197.2	7e-49	hypothetical protein [Penicillium chrysogenum Wisconsin 54-1255] >gi|211582779|emb|CAP80979.1| hypothetical protein Pc12g13520 [Penicillium chrysogenum Wisconsin 54-1255]	gi|211581525|emb|AM920427.1|	841	0	Penicillium chrysogenum Wisconsin 54-1255 complete genome, contig Pc00c12	--	--	--	--	--	--	--	--	--	--	--	--	--	--	-	-	-	--
Unigene12589_All	249	0	14	0	4.5028	12.1366	Up	0.000147635	0.000303157	--	--	--	--	--	--	--	--	--	--	--	--	--	--	--	--	--	--	--	--	--	--	-	-	-	--
Unigene12753_All	250	0	14	0	4.4848	12.1308	Up	0.000147635	0.000303675	gi|425773169|gb|EKV11539.1|	174.1	6e-42	hypothetical protein PDIG_49820 [Penicillium digitatum PHI26] >gi|425776543|gb|EKV14759.1| hypothetical protein PDIP_42680 [Penicillium digitatum Pd1]	gi|211585052|emb|AM920431.1|	93.7	2e-16	Penicillium chrysogenum Wisconsin 54-1255 complete genome, contig Pc00c16	--	--	--	--	--	--	--	--	--	--	--	--	--	--	-	-	-	--
Unigene11072_All	375	0	21	0	4.4848	12.1308	Up	1.74179e-06	4.53173e-06	gi|255955071|ref|XP_002568288.1|	258.1	3e-67	Pc21g12610 [Penicillium chrysogenum Wisconsin 54-1255] >gi|211589999|emb|CAP96158.1| Pc21g12610 [Penicillium chrysogenum Wisconsin 54-1255]	gi|211588786|emb|AM920436.1|	743	0	Penicillium chrysogenum Wisconsin 54-1255 complete genome, contig Pc00c21	--	--	--	--	--	--	--	--	--	--	--	--	--	--	-	-	-	--
Unigene11502_All	268	0	15	0	4.4824	12.1301	Up	7.82948e-05	0.000166921	gi|255957147|ref|XP_002569326.1|	180.6	6e-44	Pc21g23590 [Penicillium chrysogenum Wisconsin 54-1255] >gi|211591037|emb|CAP97256.1| Pc21g23590 [Penicillium chrysogenum Wisconsin 54-1255]	gi|211588786|emb|AM920436.1|	523	1e-146	Penicillium chrysogenum Wisconsin 54-1255 complete genome, contig Pc00c21	sp|P0CH64|DDI3_YEAST	76.3	4e-14	DNA damage-inducible protein 3 OS=Saccharomyces cerevisiae (strain ATCC 204508 / S288c) GN=DDI3 PE=2 SV=1	--	--	--	--	--	K01726	4e-27	122	afm:AFUA_1G10870	[EC:4.2.1.-]	GO:0008152//metabolic process	GO:0046872//metal ion binding;GO:0016829//lyase activity;GO:0008081//phosphoric diester hydrolase activity	-	--
CL1062.Contig2_All	270	0	15	0	4.4492	12.1193	Up	7.82948e-05	0.000166709	gi|29027541|gb|AAO61995.1|	83.6	1e-14	nef attachable protein [Aster yellows phytoplasma]	gi|29027539|gb|AY191300.1|	107	2e-20	Aster yellows phytoplasma clone A450 genomic sequence	--	--	--	--	--	--	--	--	--	--	--	--	--	--	-	-	-	--
Unigene11586_All	307	0	17	0	4.4347	12.1146	Up	2.20202e-05	5.05567e-05	gi|255949564|ref|XP_002565549.1|	109	2e-22	hypothetical protein [Penicillium chrysogenum Wisconsin 54-1255] >gi|211592566|emb|CAP98921.1| hypothetical protein Pc22g16330 [Penicillium chrysogenum Wisconsin 54-1255]	gi|211591067|emb|AM920437.1|	609	1e-171	Penicillium chrysogenum Wisconsin 54-1255 complete genome, contig Pc00c22	--	--	--	--	--	--	--	--	--	--	--	--	--	--	-	-	-	--
Unigene11117_All	289	0	16	0	4.4338	12.1143	Up	4.15218e-05	9.1885e-05	gi|255939057|ref|XP_002560298.1|	189.1	1e-46	Pc15g00720 [Penicillium chrysogenum Wisconsin 54-1255] >gi|211584920|emb|CAP82958.1| Pc15g00720 [Penicillium chrysogenum Wisconsin 54-1255]	gi|211584852|emb|AM920430.1|	573	1e-160	Penicillium chrysogenum Wisconsin 54-1255 complete genome, contig Pc00c15	sp|Q11037|Y1367_MYCTU	55.1	1e-07	Uncharacterized protein Rv1367c/MT1414 OS=Mycobacterium tuberculosis GN=Rv1367c PE=4 SV=2	Rv1367c	55.1	3e-08	COG1680	Beta-lactamase class C and other penicillin binding proteins	--	--	--	--	--	-	-	-	--
Unigene12435_All	235	0	13	0	4.4302	12.1132	Up	0.000278384	0.000553808	--	--	--	--	gi|211591067|emb|AM920437.1|	458	1e-126	Penicillium chrysogenum Wisconsin 54-1255 complete genome, contig Pc00c22	--	--	--	--	--	--	--	--	--	--	--	--	--	--	-	-	-	--
Unigene12400_All	236	0	13	0	4.4115	12.1071	Up	0.000278384	0.000554069	gi|255935759|ref|XP_002558906.1|	90.9	7e-17	Pc13g04710 [Penicillium chrysogenum Wisconsin 54-1255] >gi|211583526|emb|CAP91540.1| Pc13g04710 [Penicillium chrysogenum Wisconsin 54-1255]	gi|211583076|emb|AM920428.1|	468	1e-129	Penicillium chrysogenum Wisconsin 54-1255 complete genome, contig Pc00c13	--	--	--	--	--	--	--	--	--	--	--	--	--	--	-	-	-	--
Unigene12433_All	309	0	17	0	4.406	12.1053	Up	2.20202e-05	5.04192e-05	gi|255949532|ref|XP_002565533.1|	170.2	9e-41	Pc22g16170 [Penicillium chrysogenum Wisconsin 54-1255] >gi|211592550|emb|CAP98905.1| Pc22g16170 [Penicillium chrysogenum Wisconsin 54-1255]	gi|211591067|emb|AM920437.1|	605	1e-170	Penicillium chrysogenum Wisconsin 54-1255 complete genome, contig Pc00c22	--	--	--	--	--	--	--	--	--	--	--	--	--	--	-	-	-	--
Unigene12341_All	473	0	26	0	4.4022	12.104	Up	7.30662e-08	2.16346e-07	gi|255951222|ref|XP_002566378.1|	230.3	7e-59	Pc22g24900 [Penicillium chrysogenum Wisconsin 54-1255] >gi|211593395|emb|CAP99778.1| Pc22g24900 [Penicillium chrysogenum Wisconsin 54-1255]	gi|211591067|emb|AM920437.1|	930	0	Penicillium chrysogenum Wisconsin 54-1255 complete genome, contig Pc00c22	--	--	--	--	--	--	--	--	--	K00480	5e-34	145	afm:AFUA_2G00770	salicylate hydroxylase [EC:1.14.13.1]	GO:0055114//oxidation-reduction process	GO:0018658//salicylate 1-monooxygenase activity	-	--
Unigene12423_All	273	0	15	0	4.4003	12.1034	Up	7.82948e-05	0.000167026	--	--	--	--	gi|211584852|emb|AM920430.1|	65.9	6e-08	Penicillium chrysogenum Wisconsin 54-1255 complete genome, contig Pc00c15	--	--	--	--	--	--	--	--	--	--	--	--	--	--	-	-	-	--
Unigene11046_All	292	0	16	0	4.3882	12.0994	Up	4.15218e-05	9.18488e-05	--	--	--	--	gi|211587300|emb|AM920435.1|	551	1e-154	Penicillium chrysogenum Wisconsin 54-1255 complete genome, contig Pc00c20	--	--	--	--	--	--	--	--	--	--	--	--	--	--	-	-	-	--
Unigene11724_All	350	0	19	0	4.3475	12.086	Up	6.19312e-06	1.51618e-05	gi|255939203|ref|XP_002560371.1|	186.4	1e-45	Pc15g01510 [Penicillium chrysogenum Wisconsin 54-1255] >gi|211584993|emb|CAP83037.1| Pc15g01510 [Penicillium chrysogenum Wisconsin 54-1255]	gi|211584852|emb|AM920430.1|	694	0	Penicillium chrysogenum Wisconsin 54-1255 complete genome, contig Pc00c15	--	--	--	--	--	--	--	--	--	--	--	--	--	--	GO:0055114//oxidation-reduction process	GO:0016491//oxidoreductase activity;GO:0005507//copper ion binding	-	--
Unigene11685_All	332	0	18	0	4.342	12.0841	Up	1.16779e-05	2.76759e-05	gi|255949056|ref|XP_002565295.1|	223.8	7e-57	Pc22g13690 [Penicillium chrysogenum Wisconsin 54-1255] >gi|211592312|emb|CAP98657.1| Pc22g13690 [Penicillium chrysogenum Wisconsin 54-1255]	gi|211591067|emb|AM920437.1|	658	0	Penicillium chrysogenum Wisconsin 54-1255 complete genome, contig Pc00c22	sp|Q1EAR5|CHI2_COCIM	73.9	2e-13	Endochitinase 2 OS=Coccidioides immitis (strain RS) GN=CTS2 PE=3 SV=2	XF0818	50.4	7e-07	COG2730	Endoglucanase	K01183	1e-57	223	pcs:Pc22g13690	chitinase [EC:3.2.1.14]	GO:0005975//carbohydrate metabolic process	GO:0004553//hydrolase activity, hydrolyzing O-glycosyl compounds	-	--
Unigene11729_All	277	0	15	0	4.3367	12.0824	Up	7.82948e-05	0.00016709	--	--	--	--	gi|211583076|emb|AM920428.1|	91.7	1e-15	Penicillium chrysogenum Wisconsin 54-1255 complete genome, contig Pc00c13	--	--	--	--	--	--	--	--	--	--	--	--	--	--	-	-	-	--
Unigene12537_All	317	0	17	0	4.2948	12.0684	Up	2.20202e-05	5.04741e-05	--	--	--	--	gi|211581525|emb|AM920427.1|	69.9	5e-09	Penicillium chrysogenum Wisconsin 54-1255 complete genome, contig Pc00c12	--	--	--	--	--	--	--	--	--	--	--	--	--	--	-	-	-	--
Unigene12479_All	244	0	13	0	4.2668	12.0589	Up	0.000278384	0.000552632	gi|255938564|ref|XP_002560052.1|	170.6	7e-41	Pc14g00580 [Penicillium chrysogenum Wisconsin 54-1255] >gi|211584673|emb|CAP74199.1| Pc14g00580 [Penicillium chrysogenum Wisconsin 54-1255]	gi|211584616|emb|AM920429.1|	484	1e-134	Penicillium chrysogenum Wisconsin 54-1255 complete genome, contig Pc00c14	--	--	--	--	--	--	--	--	--	--	--	--	--	--	GO:0006629//lipid metabolic process	GO:0008081//phosphoric diester hydrolase activity	-	--
Unigene12658_All	263	0	14	0	4.2631	12.0577	Up	0.000147635	0.000303638	--	--	--	--	gi|211587300|emb|AM920435.1|	521	1e-145	Penicillium chrysogenum Wisconsin 54-1255 complete genome, contig Pc00c20	--	--	--	--	--	--	--	--	--	--	--	--	--	--	-	-	-	--
CL723.Contig3_All	226	0	12	0	4.2523	12.054	Up	0.00052493	0.000999968	gi|255941516|ref|XP_002561527.1|	146	1e-33	Pc16g12280 [Penicillium chrysogenum Wisconsin 54-1255] >gi|211586150|emb|CAP93898.1| Pc16g12280 [Penicillium chrysogenum Wisconsin 54-1255]	gi|211585052|emb|AM920431.1|	258	6e-66	Penicillium chrysogenum Wisconsin 54-1255 complete genome, contig Pc00c16	sp|P32071|CYHR_CANMA	69.7	4e-12	Cycloheximide resistance protein OS=Candida maltosa GN=CYHR PE=3 SV=1	SPAC11D3.05	58.9	2e-09	COG0477	Permeases of the major facilitator superfamily	K08157	3e-11	70.1	clu:CLUG_05825	MFS transporter, DHA1 family, multidrug resistance protein	GO:0055085//transmembrane transport	-	GO:0016021//integral to membrane	--
Unigene10982_All	326	0	17	0	4.1762	12.028	Up	2.20202e-05	5.04329e-05	gi|255954669|ref|XP_002568087.1|	138.3	3e-31	Pc21g10540 [Penicillium chrysogenum Wisconsin 54-1255] >gi|211589798|emb|CAP95951.1| Pc21g10540 [Penicillium chrysogenum Wisconsin 54-1255]	gi|211588786|emb|AM920436.1|	428	1e-117	Penicillium chrysogenum Wisconsin 54-1255 complete genome, contig Pc00c21	sp|P32323|AGA1_YEAST	94	2e-19	A-agglutinin anchorage subunit OS=Saccharomyces cerevisiae (strain ATCC 204508 / S288c) GN=AGA1 PE=1 SV=1	XF1267	76.6	1e-14	COG5297	Cellobiohydrolase A (1,4-beta-cellobiosidase A)	K01216	2e-18	94	pic:PICST_25832	licheninase [EC:3.2.1.73]	GO:0005975//carbohydrate metabolic process;GO:0071555//cell wall organization	GO:0042972	GO:0005618//cell wall	--
Unigene11288_All	308	0	16	0	4.1603	12.0225	Up	4.15218e-05	9.16441e-05	gi|255952927|ref|XP_002567216.1|	213.4	9e-54	Pc21g01460 [Penicillium chrysogenum Wisconsin 54-1255] >gi|211588927|emb|CAP95043.1| Pc21g01460 [Penicillium chrysogenum Wisconsin 54-1255]	gi|211588786|emb|AM920436.1|	603	1e-169	Penicillium chrysogenum Wisconsin 54-1255 complete genome, contig Pc00c21	--	--	--	--	--	--	--	--	--	--	--	--	--	--	-	-	-	--
Unigene12713_All	251	0	13	0	4.1478	12.0181	Up	0.000278384	0.000552893	--	--	--	--	gi|211591067|emb|AM920437.1|	436	1e-119	Penicillium chrysogenum Wisconsin 54-1255 complete genome, contig Pc00c22	--	--	--	--	--	--	--	--	--	--	--	--	--	--	-	-	-	--
CL1041.Contig1_All	309	0	16	0	4.1468	12.0178	Up	4.15218e-05	9.18126e-05	gi|255932931|ref|XP_002557936.1|	199.9	1e-49	Pc12g11180 [Penicillium chrysogenum Wisconsin 54-1255] >gi|211582555|emb|CAP80745.1| Pc12g11180 [Penicillium chrysogenum Wisconsin 54-1255]	gi|211581525|emb|AM920427.1|	613	1e-172	Penicillium chrysogenum Wisconsin 54-1255 complete genome, contig Pc00c12	--	--	--	--	--	--	--	--	--	--	--	--	--	--	-	-	-	--
CL53.Contig1_All	252	0	13	0	4.1314	12.0124	Up	0.000278384	0.000552762	gi|255956145|ref|XP_002568825.1|	156	1e-36	Pc21g18310 [Penicillium chrysogenum Wisconsin 54-1255] >gi|211590536|emb|CAP96728.1| Pc21g18310 [Penicillium chrysogenum Wisconsin 54-1255]	gi|211588786|emb|AM920436.1|	500	1e-138	Penicillium chrysogenum Wisconsin 54-1255 complete genome, contig Pc00c21	--	--	--	--	--	--	--	--	--	--	--	--	--	--	-	GO:0003676//nucleic acid binding;GO:0000166//nucleotide binding	-	--
CL1493.Contig2_All	253	0	13	0	4.1151	12.0067	Up	0.000278384	0.000553611	--	--	--	--	gi|211581525|emb|AM920427.1|	502	1e-139	Penicillium chrysogenum Wisconsin 54-1255 complete genome, contig Pc00c12	--	--	--	--	--	--	--	--	--	--	--	--	--	--	-	-	-	--
CL829.Contig1_All	273	0	14	0	4.1069	12.0038	Up	0.000147635	0.000302935	gi|425767231|gb|EKV05805.1|	102.1	3e-20	COPII-coated vesicle protein SurF4/Erv29, putative [Penicillium digitatum PHI26] >gi|425780082|gb|EKV18102.1| COPII-coated vesicle protein SurF4/Erv29, putative [Penicillium digitatum Pd1]	gi|211583076|emb|AM920428.1|	398	1e-108	Penicillium chrysogenum Wisconsin 54-1255 complete genome, contig Pc00c13	sp|O74559|SURF4_SCHPO	67.8	1e-11	Surfeit locus protein 4 homolog OS=Schizosaccharomyces pombe (strain 972 / ATCC 24843) GN=SPCC970.06 PE=3 SV=1	SPCC970.06	67.8	5e-12	COG2259	Predicted membrane protein	--	--	--	--	--	-	-	GO:0016021//integral to membrane	--
CL134.Contig1_All	297	0	15	0	4.0447	11.9818	Up	7.82948e-05	0.000166646	gi|255932347|ref|XP_002557730.1|	203	1e-50	Pc12g09020 [Penicillium chrysogenum Wisconsin 54-1255] >gi|211582349|emb|CAP80529.1| Pc12g09020 [Penicillium chrysogenum Wisconsin 54-1255]	gi|211581525|emb|AM920427.1|	589	1e-165	Penicillium chrysogenum Wisconsin 54-1255 complete genome, contig Pc00c12	sp|O43123|MAAI_EMENI	140	2e-33	Maleylacetoacetate isomerase OS=Emericella nidulans (strain FGSC A4 / ATCC 38163 / CBS 112.46 / NRRL 194 / M139) GN=maiA PE=1 SV=1	VC1347	62.8	1e-10	COG0625	Glutathione S-transferase	K01800	2e-51	202	pcs:Pc12g09020	maleylacetoacetate isomerase [EC:5.2.1.2]	GO:0006572//tyrosine catabolic process;GO:0006559//L-phenylalanine catabolic process	GO:0016034//maleylacetoacetate isomerase activity	GO:0005737//cytoplasm	--
Unigene12553_All	317	0	16	0	4.0422	11.9809	Up	4.15218e-05	9.16201e-05	--	--	--	--	gi|211587300|emb|AM920435.1|	628	1e-177	Penicillium chrysogenum Wisconsin 54-1255 complete genome, contig Pc00c20	--	--	--	--	--	--	--	--	--	--	--	--	--	--	-	-	-	--
Unigene12549_All	338	0	17	0	4.028	11.9758	Up	2.20202e-05	5.05222e-05	--	--	--	--	--	--	--	--	--	--	--	--	--	--	--	--	--	--	--	--	--	--	-	-	-	--
Unigene12695_All	299	0	15	0	4.0177	11.9722	Up	7.82948e-05	0.000167153	--	--	--	--	--	--	--	--	--	--	--	--	--	--	--	--	--	--	--	--	--	--	-	-	-	--
CL1178.Contig1_All	260	0	13	0	4.0043	11.9673	Up	0.000278384	0.000554004	gi|255942271|ref|XP_002561904.1|	174.9	3e-42	Pc18g00570 [Penicillium chrysogenum Wisconsin 54-1255] >gi|211586637|emb|CAP94281.1| Pc18g00570 [Penicillium chrysogenum Wisconsin 54-1255]	gi|211586580|emb|AM920433.1|	515	1e-143	Penicillium chrysogenum Wisconsin 54-1255 complete genome, contig Pc00c18	--	--	--	--	--	--	--	--	--	K01537	7e-43	174	pcs:Pc18g00570	Ca2+-transporting ATPase [EC:3.6.3.8]	GO:0070588//calcium ion transmembrane transport	GO:0005388//calcium-transporting ATPase activity;GO:0046872//metal ion binding;GO:0005524//ATP binding	GO:0016021//integral to membrane	--
Unigene12600_All	261	0	13	0	3.9889	11.9618	Up	0.000278384	0.000553219	gi|255931733|ref|XP_002557423.1|	184.9	3e-45	Pc12g05790 [Penicillium chrysogenum Wisconsin 54-1255] >gi|211582042|emb|CAP80206.1| Pc12g05790 [Penicillium chrysogenum Wisconsin 54-1255]	gi|211581525|emb|AM920427.1|	517	1e-144	Penicillium chrysogenum Wisconsin 54-1255 complete genome, contig Pc00c12	--	--	--	--	SMc00431	53.1	1e-07	COG3791	Uncharacterized conserved protein	--	--	--	--	--	GO:0008152//metabolic process	GO:0016846//carbon-sulfur lyase activity	-	--
Unigene12533_All	323	0	16	0	3.9671	11.9539	Up	4.15218e-05	9.1608e-05	gi|255950230|ref|XP_002565882.1|	223.4	9e-57	Pc22g19800 [Penicillium chrysogenum Wisconsin 54-1255] >gi|211592899|emb|CAP99268.1| Pc22g19800 [Penicillium chrysogenum Wisconsin 54-1255]	gi|211591067|emb|AM920437.1|	638	1e-180	Penicillium chrysogenum Wisconsin 54-1255 complete genome, contig Pc00c22	sp|P36594|RPB1_SCHPO	60.1	3e-09	DNA-directed RNA polymerase II subunit rpb1 OS=Schizosaccharomyces pombe (strain 972 / ATCC 24843) GN=rpb1 PE=1 SV=1	SPBC28F2.12	60.1	1e-09	COG0086	DNA-directed RNA polymerase, beta' subunit/160 kD subunit	K03006	4e-09	62.8	nce:NCER_101719	DNA-directed RNA polymerase II subunit RPB1 [EC:2.7.7.6]	-	-	-	--
Unigene12587_All	283	0	14	0	3.9618	11.9519	Up	0.000147635	0.000303712	--	--	--	--	--	--	--	--	--	--	--	--	--	--	--	--	--	--	--	--	--	--	-	-	-	--
Unigene11038_All	283	0	14	0	3.9618	11.9519	Up	0.000147635	0.000303601	--	--	--	--	gi|211583076|emb|AM920428.1|	71.9	1e-09	Penicillium chrysogenum Wisconsin 54-1255 complete genome, contig Pc00c13	--	--	--	--	--	--	--	--	--	--	--	--	--	--	-	-	-	--
Unigene12764_All	263	0	13	0	3.9586	11.9508	Up	0.000278384	0.0005542	gi|255951144|ref|XP_002566339.1|	85.1	3e-15	hypothetical protein [Penicillium chrysogenum Wisconsin 54-1255] >gi|211593356|emb|CAP99739.1| hypothetical protein Pc22g24510 [Penicillium chrysogenum Wisconsin 54-1255]	gi|211591067|emb|AM920437.1|	521	1e-145	Penicillium chrysogenum Wisconsin 54-1255 complete genome, contig Pc00c22	--	--	--	--	--	--	--	--	--	--	--	--	--	--	-	-	-	--
Unigene12621_All	264	0	13	0	3.9436	11.9453	Up	0.000278384	0.000553677	--	--	--	--	gi|211583076|emb|AM920428.1|	103	3e-19	Penicillium chrysogenum Wisconsin 54-1255 complete genome, contig Pc00c13	--	--	--	--	--	--	--	--	--	--	--	--	--	--	-	-	-	--
Unigene12896_All	244	0	12	0	3.9386	11.9435	Up	0.00052493	0.000999516	gi|255939382|ref|XP_002560460.1|	163.3	1e-38	Pc16g00370 [Penicillium chrysogenum Wisconsin 54-1255] >gi|211585083|emb|CAP92707.1| Pc16g00370 [Penicillium chrysogenum Wisconsin 54-1255]	gi|211585052|emb|AM920431.1|	484	1e-134	Penicillium chrysogenum Wisconsin 54-1255 complete genome, contig Pc00c16	sp|P22367|MSAS_PENPA	104	1e-22	6-methylsalicylic acid synthase OS=Penicillium patulum PE=1 SV=1	all1648_1	82.8	1e-16	COG3321	Polyketide synthase modules and related proteins	K15320	2e-39	163	pcs:Pc16g00370	6-methylsalicylic acid synthase [EC:2.3.1.165]	GO:0008152//metabolic process	GO:0031177//phosphopantetheine binding;GO:0000166//nucleotide binding;GO:0016740//transferase activity	-	--
Unigene12524_All	265	0	13	0	3.9287	11.9398	Up	0.000278384	0.000552828	gi|255952965|ref|XP_002567235.1|	174.9	3e-42	Pc21g01690 [Penicillium chrysogenum Wisconsin 54-1255] >gi|211588946|emb|CAP95066.1| Pc21g01690 [Penicillium chrysogenum Wisconsin 54-1255]	gi|211588786|emb|AM920436.1|	525	1e-146	Penicillium chrysogenum Wisconsin 54-1255 complete genome, contig Pc00c21	sp|Q08777|MCH5_YEAST	52.4	6e-07	Riboflavin transporter MCH5 OS=Saccharomyces cerevisiae (strain ATCC 204508 / S288c) GN=MCH5 PE=1 SV=2	--	--	--	--	--	--	--	--	--	--	GO:0055085//transmembrane transport	-	GO:0016021//integral to membrane	--
Unigene12448_All	327	0	16	0	3.9185	11.9361	Up	4.15218e-05	9.17764e-05	--	--	--	--	gi|211591067|emb|AM920437.1|	81.8	1e-12	Penicillium chrysogenum Wisconsin 54-1255 complete genome, contig Pc00c22	--	--	--	--	--	--	--	--	--	--	--	--	--	--	-	-	-	--
CL1283.Contig2_All	475	0	23	0	3.8778	11.921	Up	4.89874e-07	1.3391e-06	gi|255937567|ref|XP_002559810.1|	134.8	4e-30	Pc13g14020 [Penicillium chrysogenum Wisconsin 54-1255] >gi|211584430|emb|CAP92471.1| Pc13g14020 [Penicillium chrysogenum Wisconsin 54-1255]	gi|211583076|emb|AM920428.1|	632	1e-178	Penicillium chrysogenum Wisconsin 54-1255 complete genome, contig Pc00c13	--	--	--	--	--	--	--	--	--	--	--	--	--	--	-	-	-	--
CL307.Contig2_All	269	0	13	0	3.8703	11.9182	Up	0.000278384	0.000553285	gi|255949056|ref|XP_002565295.1|	191.8	2e-47	Pc22g13690 [Penicillium chrysogenum Wisconsin 54-1255] >gi|211592312|emb|CAP98657.1| Pc22g13690 [Penicillium chrysogenum Wisconsin 54-1255]	gi|211591067|emb|AM920437.1|	533	1e-149	Penicillium chrysogenum Wisconsin 54-1255 complete genome, contig Pc00c22	sp|P54197|CHI2_COCP7	75.1	9e-14	Endochitinase 2 OS=Coccidioides posadasii (strain C735) GN=CTS2 PE=3 SV=2	--	--	--	--	--	K01183	6e-48	191	pcs:Pc22g13690	chitinase [EC:3.2.1.14]	GO:0005975//carbohydrate metabolic process	GO:0004553//hydrolase activity, hydrolyzing O-glycosyl compounds	-	--
Unigene12462_All	414	0	20	0	3.8689	11.9177	Up	3.28438e-06	8.30143e-06	gi|255948804|ref|XP_002565169.1|	208.8	2e-52	Pc22g12240 [Penicillium chrysogenum Wisconsin 54-1255] >gi|211592186|emb|CAP98512.1| Pc22g12240 [Penicillium chrysogenum Wisconsin 54-1255]	gi|211591067|emb|AM920437.1|	339	4e-90	Penicillium chrysogenum Wisconsin 54-1255 complete genome, contig Pc00c22	sp|O59942|AAP2_NEUCR	62	8e-10	Amino-acid permease 2 OS=Neurospora crassa (strain ATCC 24698 / 74-OR23-1A / CBS 708.71 / DSM 1257 / FGSC 987) GN=aap-2 PE=2 SV=2	SPBC15C4.04c	59.3	2e-09	COG0531	Amino acid transporters	--	--	--	--	--	GO:0003333//amino acid transmembrane transport	GO:0015171//amino acid transmembrane transporter activity	GO:0016021//integral to membrane	--
Unigene11587_All	312	0	15	0	3.8503	11.9108	Up	7.82948e-05	0.000167111	gi|255954417|ref|XP_002567961.1|	210.3	8e-53	Pc21g09220 [Penicillium chrysogenum Wisconsin 54-1255] >gi|211589672|emb|CAP95819.1| Pc21g09220 [Penicillium chrysogenum Wisconsin 54-1255]	gi|211588786|emb|AM920436.1|	618	1e-174	Penicillium chrysogenum Wisconsin 54-1255 complete genome, contig Pc00c21	sp|Q9HDX4|MFC1_SCHPO	84	2e-16	Uncharacterized transporter mfc1 OS=Schizosaccharomyces pombe (strain 972 / ATCC 24843) GN=mfc1 PE=3 SV=2	SPAC1348.05	67.8	5e-12	COG0477	Permeases of the major facilitator superfamily	K08157	2e-15	84	ssl:SS1G_10155	MFS transporter, DHA1 family, multidrug resistance protein	GO:0055085//transmembrane transport	-	GO:0016021//integral to membrane	--
Unigene12469_All	313	0	15	0	3.838	11.9061	Up	7.82948e-05	0.000166857	gi|255946447|ref|XP_002563991.1|	148.3	3e-34	Pc20g15170 [Penicillium chrysogenum Wisconsin 54-1255] >gi|211588726|emb|CAP86846.1| Pc20g15170 [Penicillium chrysogenum Wisconsin 54-1255]	gi|211587300|emb|AM920435.1|	620	1e-175	Penicillium chrysogenum Wisconsin 54-1255 complete genome, contig Pc00c20	sp|Q00278|NOR1_ASPPA	53.1	4e-07	Aflatoxin biosynthesis ketoreductase nor-1 OS=Aspergillus parasiticus GN=nor-1 PE=3 SV=1	--	--	--	--	--	--	--	--	--	--	GO:0055114//oxidation-reduction process	GO:0016491//oxidoreductase activity;GO:0000166//nucleotide binding	-	--
CL173.Contig2_All	274	0	13	0	3.7997	11.8917	Up	0.000278384	0.000553481	gi|255939864|ref|XP_002560701.1|	195.3	2e-48	Pc16g03350 [Penicillium chrysogenum Wisconsin 54-1255] >gi|211585324|emb|CAP93005.1| Pc16g03350 [Penicillium chrysogenum Wisconsin 54-1255]	gi|211585052|emb|AM920431.1|	486	1e-134	Penicillium chrysogenum Wisconsin 54-1255 complete genome, contig Pc00c16	--	--	--	--	--	--	--	--	--	--	--	--	--	--	GO:0055085//transmembrane transport	-	GO:0016021//integral to membrane	--
Unigene11525_All	275	0	13	0	3.7858	11.8864	Up	0.000278384	0.000553023	gi|425773928|gb|EKV12253.1|	188.3	3e-46	hypothetical protein PDIG_45780 [Penicillium digitatum PHI26] >gi|425782430|gb|EKV20340.1| hypothetical protein PDIP_17720 [Penicillium digitatum Pd1]	gi|51870712|dbj|AB164459.1|	301	6e-79	Penicillium digitatum PMR3 gene for ATP binding cassette transporter, complete cds	sp|O74676|CDR4_CANAX	122	6e-28	ABC transporter CDR4 OS=Candida albicans GN=CDR4 PE=3 SV=1	YDR406w_1	117	5e-27	COG1131	ABC-type multidrug transport system, ATPase component	K08711	1e-27	124	cne:CNB05770	ATP-binding cassette, subfamily G (WHITE), member 2, PDR	GO:0006810//transport;GO:0006200//ATP catabolic process	GO:0042626//ATPase activity, coupled to transmembrane movement of substances;GO:0005524//ATP binding	GO:0016021//integral to membrane	--
Unigene12744_All	302	0	14	0	3.7126	11.8582	Up	0.000147635	0.000303009	gi|255955153|ref|XP_002568329.1|	209.9	1e-52	Pc21g13040 [Penicillium chrysogenum Wisconsin 54-1255] >gi|211590040|emb|CAP96201.1| Pc21g13040 [Penicillium chrysogenum Wisconsin 54-1255]	gi|211588786|emb|AM920436.1|	599	1e-168	Penicillium chrysogenum Wisconsin 54-1255 complete genome, contig Pc00c21	sp|O74829|YN2F_SCHPO	76.6	3e-14	Uncharacterized MFS-type transporter C530.15c OS=Schizosaccharomyces pombe (strain 972 / ATCC 24843) GN=SPBC530.15c PE=1 SV=2	SPAC1348.05	65.9	2e-11	COG0477	Permeases of the major facilitator superfamily	K08157	3e-11	70.1	pno:SNOG_01606	MFS transporter, DHA1 family, multidrug resistance protein	GO:0055085//transmembrane transport	-	GO:0016021//integral to membrane	--
Unigene12696_All	304	0	14	0	3.6881	11.8487	Up	0.000147635	0.000303083	gi|255937567|ref|XP_002559810.1|	201.1	5e-50	Pc13g14020 [Penicillium chrysogenum Wisconsin 54-1255] >gi|211584430|emb|CAP92471.1| Pc13g14020 [Penicillium chrysogenum Wisconsin 54-1255]	gi|211583076|emb|AM920428.1|	603	1e-169	Penicillium chrysogenum Wisconsin 54-1255 complete genome, contig Pc00c13	--	--	--	--	--	--	--	--	--	--	--	--	--	--	-	-	-	--
Unigene12687_All	286	0	13	0	3.6402	11.8298	Up	0.000278384	0.00055335	--	--	--	--	--	--	--	--	--	--	--	--	--	--	--	--	--	--	--	--	--	--	-	-	-	--
CL964.Contig1_All	420	0	19	0	3.6229	11.8229	Up	6.19312e-06	1.5186e-05	--	--	--	--	gi|211581229|emb|AM920421.1|	180	2e-42	Penicillium chrysogenum Wisconsin 54-1255 complete genome, contig Pc00c06	--	--	--	--	--	--	--	--	--	--	--	--	--	--	-	-	-	--
Unigene12525_All	270	0	12	0	3.5593	11.7974	Up	0.00052493	0.000999629	gi|425768561|gb|EKV07080.1|	174.9	3e-42	hypothetical protein PDIP_75090 [Penicillium digitatum Pd1] >gi|425770240|gb|EKV08713.1| hypothetical protein PDIG_65770 [Penicillium digitatum PHI26]	gi|211583076|emb|AM920428.1|	339	3e-90	Penicillium chrysogenum Wisconsin 54-1255 complete genome, contig Pc00c13	--	--	--	--	slr1109	47.8	5e-06	COG0666	FOG: Ankyrin repeat	--	--	--	--	--	-	-	-	--
Unigene12693_All	293	0	13	0	3.5533	11.7949	Up	0.000278384	0.000553089	gi|425769247|gb|EKV07746.1|	62.8	2e-08	hypothetical protein PDIP_72390 [Penicillium digitatum Pd1] >gi|425770891|gb|EKV09351.1| hypothetical protein PDIG_63010 [Penicillium digitatum PHI26]	gi|211586580|emb|AM920433.1|	107	2e-20	Penicillium chrysogenum Wisconsin 54-1255 complete genome, contig Pc00c18	--	--	--	--	--	--	--	--	--	--	--	--	--	--	-	-	-	--
Unigene12850_All	327	0	14	0	3.4287	11.7434	Up	0.000147635	0.000303342	gi|255940460|ref|XP_002560999.1|	223	1e-56	Pc16g06630 [Penicillium chrysogenum Wisconsin 54-1255] >gi|211585622|emb|CAP93333.1| Pc16g06630 [Penicillium chrysogenum Wisconsin 54-1255]	gi|211585052|emb|AM920431.1|	553	1e-154	Penicillium chrysogenum Wisconsin 54-1255 complete genome, contig Pc00c16	sp|O59700|YN43_SCHPO	92.8	4e-19	Uncharacterized transporter C36.03c OS=Schizosaccharomyces pombe (strain 972 / ATCC 24843) GN=SPBC36.03c PE=3 SV=1	YBR008c	64.7	4e-11	COG0477	Permeases of the major facilitator superfamily	K08157	8e-20	98.2	ctp:CTRG_04985	MFS transporter, DHA1 family, multidrug resistance protein	GO:0055085//transmembrane transport	GO:0005215//transporter activity	GO:0016021//integral to membrane	--
Unigene12672_All	307	0	13	0	3.3912	11.7276	Up	0.000278384	0.000553154	gi|255955425|ref|XP_002568465.1|	213	1e-53	Pc21g14510 [Penicillium chrysogenum Wisconsin 54-1255] >gi|211590176|emb|CAP96348.1| Pc21g14510 [Penicillium chrysogenum Wisconsin 54-1255]	gi|211588786|emb|AM920436.1|	440	1e-120	Penicillium chrysogenum Wisconsin 54-1255 complete genome, contig Pc00c21	sp|Q6GIK4|CLFA_STAAR	48.5	9e-06	Clumping factor A OS=Staphylococcus aureus (strain MRSA252) GN=clfA PE=3 SV=1	--	--	--	--	--	K14201	9e-06	51.6	sab:SAB0744	clumping factor A	-	-	-	--
CL573.Contig2_All	358	0	15	0	3.3555	11.7123	Up	7.82948e-05	0.000167047	gi|255945191|ref|XP_002563363.1|	255.4	2e-66	Pc20g08400 [Penicillium chrysogenum Wisconsin 54-1255] >gi|211588098|emb|CAP86169.1| Pc20g08400 [Penicillium chrysogenum Wisconsin 54-1255]	gi|211587300|emb|AM920435.1|	424	1e-116	Penicillium chrysogenum Wisconsin 54-1255 complete genome, contig Pc00c20	sp|O93870|FCR1_CANAX	87.8	1e-17	Fluconazole resistance protein 1 OS=Candida albicans GN=FCR1 PE=4 SV=1	--	--	--	--	--	K09240	5e-10	65.9	lel:LELG_00667	transcriptional regulatory protein CAT8	GO:0006357//regulation of transcription from RNA polymerase II promoter	GO:0000981//sequence-specific DNA binding RNA polymerase II transcription factor activity;GO:0008270//zinc ion binding	GO:0005634//nucleus	--
CL1639.Contig2_All	585	0	22	0	3.0118	11.5564	Up	9.23722e-07	2.4658e-06	--	--	--	--	--	--	--	--	--	--	--	--	--	--	--	--	--	--	--	--	--	--	-	-	-	--
CL1608.Contig1_All	381	0	14	0	2.9428	11.523	Up	0.000147635	0.000303527	--	--	--	--	--	--	--	--	--	--	--	--	--	--	--	--	--	--	--	--	--	--	-	-	-	--
CL690.Contig4_All	710	0	25	0	2.8199	11.4614	Up	1.37776e-07	3.97259e-07	--	--	--	--	gi|211591067|emb|AM920437.1|	145	2e-31	Penicillium chrysogenum Wisconsin 54-1255 complete genome, contig Pc00c22	--	--	--	--	--	--	--	--	--	--	--	--	--	--	-	-	-	--
CL352.Contig1_All	349	0	12	0	2.7536	11.4271	Up	0.00052493	0.000999742	gi|255952961|ref|XP_002567233.1|	218	3e-55	Pc21g01670 [Penicillium chrysogenum Wisconsin 54-1255] >gi|211588944|emb|CAP95064.1| Pc21g01670 [Penicillium chrysogenum Wisconsin 54-1255]	gi|211588786|emb|AM920436.1|	692	0	Penicillium chrysogenum Wisconsin 54-1255 complete genome, contig Pc00c21	--	--	--	--	--	--	--	--	--	--	--	--	--	--	-	-	-	--
CL522.Contig2_All	1240	0	29	0	1.873	10.8711	Up	1.0898e-08	3.46514e-08	--	--	--	--	gi|211587300|emb|AM920435.1|	196	1e-46	Penicillium chrysogenum Wisconsin 54-1255 complete genome, contig Pc00c20	--	--	--	--	--	--	--	--	--	--	--	--	--	--	-	-	-	--
CL1551.Contig1_All	776	0	16	0	1.6512	10.6893	Up	4.15218e-05	9.16801e-05	--	--	--	--	--	--	--	--	--	--	--	--	--	--	--	--	--	--	--	--	--	--	-	-	-	--
Unigene11261_All	563	1	1442	0.1606	205.121	10.3188	Up	0	0	--	--	--	--	gi|462693199|gb|AGIH01000010.1|	61.9	2e-06	Penicillium decumbens 114-2 Contig10, whole genome shotgun sequence	--	--	--	--	--	--	--	--	--	--	--	--	--	--	-	-	-	--
CL55.Contig4_All	1524	0	13	0	0.6831	9.41595	Up	0.000278384	0.000553415	gi|255935001|ref|XP_002558527.1|	183	1e-43	Pc13g00800 [Penicillium chrysogenum Wisconsin 54-1255] >gi|211583147|emb|CAP91149.1| Pc13g00800 [Penicillium chrysogenum Wisconsin 54-1255]	--	--	--	--	--	--	--	--	--	--	--	--	--	--	--	--	--	--	-	-	-	--
Unigene11253_All	778	2	866	0.2325	89.1438	8.58276	Up	2.52272e-234	9.80889e-233	gi|322422448|ref|YP_004221874.1|	452.2	3e-125	cytochrome c oxidase subunit 3 (mitochondrion) [Penicillium digitatum] >gi|316891702|gb|ADU57310.1| cytochrome c oxidase subunit 3 [Penicillium digitatum] >gi|425765297|gb|EKV04003.1| cytochrome c oxidase subunit 3 (mitochondrion) [Penicillium digitatum Pd1] >gi|425765313|gb|EKV04018.1| cytochrome c oxidase subunit 3 (mitochondrion) [Penicillium digitatum PHI26]	gi|316891688|gb|HQ622809.1|	1542	0	Penicillium digitatum strain pd01 mitochondrion, complete genome	sp|P00421|COX3_EMEND	427	2e-119	Cytochrome c oxidase subunit 3 OS=Emericella nidulans GN=cox3 PE=3 SV=1	Q0275	257	1e-68	COG1845	Heme/copper-type cytochrome/quinol oxidase, subunit 3	K02262	6e-119	429	ang:Asnifp09	cytochrome c oxidase subunit 3	GO:0019646//aerobic electron transport chain	GO:0004129//cytochrome-c oxidase activity	GO:0016021//integral to membrane;GO:0005739//mitochondrion	--
Unigene11785_All	229	1	430	0.3949	150.379	8.5729	Up	7.7248e-117	1.78647e-115	gi|255952429|ref|XP_002566968.1|	125.6	2e-27	Pc49g00090 [Penicillium chrysogenum Wisconsin 54-1255] >gi|322422439|ref|YP_004221865.1| NADH dehydrogenase subunit 4L (mitochondrion) [Penicillium digitatum] >gi|357196648|ref|YP_004935034.1| nad4L gene product (mitochondrion) [Penicillium solitum] >gi|211904615|emb|CAP79606.1| Pc49g00090 [Penicillium chrysogenum Wisconsin 54-1255] >gi|316891693|gb|ADU57301.1| NADH dehydrogenase subunit 4L [Peni…	gi|354464885|gb|JN696111.1|	454	1e-125	Penicillium solitum strain 20-01 mitochondrion, complete genome	sp|Q5S589|NU4LM_ASPTU	121	1e-27	NADH-ubiquinone oxidoreductase chain 4L OS=Aspergillus tubingensis GN=nd4L PE=3 SV=1	AGc2359	66.6	1e-11	COG0713	NADH:ubiquinone oxidoreductase subunit 11 or 4L (chain K)	K03882	5e-28	125	pcs:Pc49g00090	NADH-ubiquinone oxidoreductase chain 4L [EC:1.6.5.3]	GO:0042773//ATP synthesis coupled electron transport;GO:0006314//intron homing	GO:0008137//NADH dehydrogenase (ubiquinone) activity;GO:0004519//endonuclease activity;GO:0003677//DNA binding	GO:0031966//mitochondrial membrane;GO:0016021//integral to membrane;GO:0070469//respiratory chain	--
CL834.Contig1_All	416	1	363	0.2174	69.8821	8.32843	Up	1.86406e-98	3.68348e-97	gi|255931287|ref|XP_002557200.1|	66.2	1e-09	Pc12g03140 [Penicillium chrysogenum Wisconsin 54-1255] >gi|211581819|emb|CAP79941.1| Pc12g03140 [Penicillium chrysogenum Wisconsin 54-1255]	gi|211581525|emb|AM920427.1|	676	0	Penicillium chrysogenum Wisconsin 54-1255 complete genome, contig Pc00c12	--	--	--	--	--	--	--	--	--	--	--	--	--	--	-	-	-	--
Unigene11827_All	279	2	659	0.6482	189.162	8.18897	Up	1.53159e-177	4.8561e-176	gi|322422435|ref|YP_004221861.1|	175.3	2e-42	cytochrome c oxidase subunit 1 (mitochondrion) [Penicillium digitatum] >gi|316891689|gb|ADU57297.1| cytochrome c oxidase subunit 1 [Penicillium digitatum] >gi|425765284|gb|EKV03990.1| cytochrome c oxidase subunit 1 (mitochondrion) [Penicillium digitatum Pd1] >gi|425765300|gb|EKV04005.1| cytochrome c oxidase subunit 1 (mitochondrion) [Penicillium digitatum PHI26]	gi|316891688|gb|HQ622809.1|	553	1e-154	Penicillium digitatum strain pd01 mitochondrion, complete genome	sp|P00402|COX1_EMEND	167	2e-41	Cytochrome c oxidase subunit 1 OS=Emericella nidulans GN=cox1 PE=3 SV=2	RP405	96.3	1e-20	COG0843	Heme/copper-type cytochrome/quinol oxidases, subunit 1	K02256	4e-41	169	ang:Asnifp10	cytochrome c oxidase subunit 1 [EC:1.9.3.1]	GO:0009060//aerobic respiration;GO:0006119//oxidative phosphorylation;GO:0022900//electron transport chain	GO:0009055//electron carrier activity;GO:0005506//iron ion binding;GO:0020037//heme binding;GO:0004129//cytochrome-c oxidase activity	GO:0005743//mitochondrial inner membrane;GO:0070469//respiratory chain;GO:0016021//integral to membrane	--
Unigene11807_All	758	4	1286	0.4772	135.87	8.15342	Up	0	0	gi|322422442|ref|YP_004221868.1|	476.9	1e-132	cytochrome b (mitochondrion) [Penicillium digitatum] >gi|316891696|gb|ADU57304.1| cytochrome b [Penicillium digitatum] >gi|425765291|gb|EKV03997.1| cytochrome b (mitochondrion) [Penicillium digitatum Pd1] >gi|425765307|gb|EKV04012.1| cytochrome b (mitochondrion) [Penicillium digitatum PHI26]	gi|316891688|gb|HQ622809.1|	1503	0	Penicillium digitatum strain pd01 mitochondrion, complete genome	sp|P0C2N9|CYB_ASPTN	459	6e-129	Cytochrome b OS=Aspergillus terreus (strain NIH 2624 / FGSC A1156) GN=cob PE=3 SV=1	Q0105	315	5e-86	COG1290	Cytochrome b subunit of the bc complex	K00412	5e-127	456	ang:Asnifp01	ubiquinol-cytochrome c reductase cytochrome b subunit	GO:0022904//respiratory electron transport chain	GO:0046872//metal ion binding;GO:0016491//oxidoreductase activity;GO:0009055//electron carrier activity	GO:0005743//mitochondrial inner membrane;GO:0070469//respiratory chain;GO:0016021//integral to membrane	--
Unigene11518_All	353	1	258	0.2562	58.5326	7.83583	Up	1.11318e-69	1.66148e-68	--	--	--	--	--	--	--	--	--	--	--	--	--	--	--	--	--	--	--	--	--	--	-	-	-	--
Unigene11761_All	306	1	199	0.2955	52.0816	7.46147	Up	1.53902e-53	1.85875e-52	gi|255938706|ref|XP_002560123.1|	83.2	1e-14	Pc14g01290 [Penicillium chrysogenum Wisconsin 54-1255] >gi|211584744|emb|CAP74270.1| Pc14g01290 [Penicillium chrysogenum Wisconsin 54-1255]	gi|211584616|emb|AM920429.1|	573	1e-160	Penicillium chrysogenum Wisconsin 54-1255 complete genome, contig Pc00c14	sp|P40920|HSP30_EMENI	54.3	2e-07	30 kDa heat shock protein OS=Emericella nidulans (strain FGSC A4 / ATCC 38163 / CBS 112.46 / NRRL 194 / M139) GN=hsp30 PE=2 SV=1	--	--	--	--	--	--	--	--	--	--	GO:0006950//response to stress	-	-	--
Unigene11906_All	712	1	195	0.127	21.9335	7.43216	Up	1.90717e-52	2.25961e-51	gi|255932537|ref|XP_002557825.1|	330.9	9e-89	Pc12g10000 [Penicillium chrysogenum Wisconsin 54-1255] >gi|211582444|emb|CAP80627.1| Pc12g10000 [Penicillium chrysogenum Wisconsin 54-1255]	gi|211581525|emb|AM920427.1|	1411	0	Penicillium chrysogenum Wisconsin 54-1255 complete genome, contig Pc00c12	--	--	--	--	PA0055	105	6e-23	COG3812	Uncharacterized protein conserved in bacteria	K09983	2e-89	330	pcs:Pc12g10000	hypothetical protein	-	-	-	--
Unigene11021_All	551	2	362	0.3282	52.615	7.32476	Up	3.01394e-96	5.8058e-95	gi|380702191|gb|AFD95962.1|	346.3	1e-93	cytochrome oxidase subunit 1 (mitochondrion) [Penicillium chrysogenum]	gi|211904614|emb|AM920464.1|	1037	0	Penicillium chrysogenum Wisconsin 54-1255 complete genome, contig Pc00c49	sp|P00402|COX1_EMEND	277	2e-74	Cytochrome c oxidase subunit 1 OS=Emericella nidulans GN=cox1 PE=3 SV=2	Q0070	177	1e-44	COG0843	Heme/copper-type cytochrome/quinol oxidases, subunit 1	K02256	5e-72	272	ang:Asnifp10	cytochrome c oxidase subunit 1 [EC:1.9.3.1]	GO:0009060//aerobic respiration;GO:0006119//oxidative phosphorylation;GO:0022900//electron transport chain	GO:0009055//electron carrier activity;GO:0005506//iron ion binding;GO:0020037//heme binding;GO:0004129//cytochrome-c oxidase activity	GO:0005743//mitochondrial inner membrane;GO:0070469//respiratory chain;GO:0016021//integral to membrane	--
CL854.Contig1_All	550	1	165	0.1644	24.0256	7.19122	Up	2.97006e-44	3.09048e-43	gi|255955961|ref|XP_002568733.1|	257.3	7e-67	Pc21g17350 [Penicillium chrysogenum Wisconsin 54-1255] >gi|211590444|emb|CAP96632.1| Pc21g17350 [Penicillium chrysogenum Wisconsin 54-1255]	gi|211588786|emb|AM920436.1|	1090	0	Penicillium chrysogenum Wisconsin 54-1255 complete genome, contig Pc00c21	sp|O10341|Y091_NPVOP	64.3	3e-10	Uncharacterized 29.3 kDa protein OS=Orgyia pseudotsugata multicapsid polyhedrosis virus GN=ORF92 PE=4 SV=1	ML0048	54.3	1e-07	COG0455	ATPases involved in chromosome partitioning	K08300	8e-10	65.9	tgr:Tgr7_1353	ribonuclease E [EC:3.1.26.12]	-	-	-	--
Unigene11893_All	349	1	164	0.2591	37.6332	7.18235	Up	5.56712e-44	5.75725e-43	--	--	--	--	--	--	--	--	--	--	--	--	--	--	--	--	--	--	--	--	--	--	-	-	-	--
CL1122.Contig1_All	1060	1	163	0.0853	12.315	7.17366	Up	1.04347e-43	1.07514e-42	gi|121714749|ref|XP_001274985.1|	459.9	2e-127	conserved hypothetical protein [Aspergillus clavatus NRRL 1] >gi|119403139|gb|EAW13559.1| conserved hypothetical protein [Aspergillus clavatus NRRL 1]	gi|211588786|emb|AM920436.1|	1158	0	Penicillium chrysogenum Wisconsin 54-1255 complete genome, contig Pc00c21	sp|P39315|QOR2_ECOLI	108	3e-23	Quinone oxidoreductase 2 OS=Escherichia coli (strain K12) GN=qorB PE=1 SV=1	STM4401	113	6e-25	COG0702	Predicted nucleoside-diphosphate-sugar epimerases	K00540	1e-14	83.6	lpl:lp_3239	[EC:1.-.-.-]	-	GO:0000166//nucleotide binding	-	--
Unigene11767_All	375	3	475	0.7234	101.441	7.13164	Up	2.90106e-125	7.01756e-124	--	--	--	--	--	--	--	--	--	--	--	--	--	--	--	--	--	--	--	--	--	--	-	-	-	--
Unigene11713_All	726	2	308	0.2491	33.9756	7.09163	Up	1.64043e-81	2.79821e-80	--	--	--	--	gi|211588786|emb|AM920436.1|	218	2e-53	Penicillium chrysogenum Wisconsin 54-1255 complete genome, contig Pc00c21	--	--	--	--	--	--	--	--	--	--	--	--	--	--	-	-	-	--
Unigene11864_All	282	1	154	0.3207	43.7345	7.0914	Up	2.97436e-41	2.93875e-40	--	--	--	--	gi|18249648|dbj|AB010442.2|	535	1e-149	Penicillium digitatum gene for PMR1, complete cds	--	--	--	--	--	--	--	--	--	--	--	--	--	--	-	-	-	--
Unigene2585_All	792	65	9233	7.4215	933.62	6.97498	Up	0	0	gi|425772650|gb|EKV11047.1|	314.3	1e-83	hypothetical protein PDIG_53000 [Penicillium digitatum PHI26] >gi|425775133|gb|EKV13417.1| hypothetical protein PDIP_48220 [Penicillium digitatum Pd1]	--	--	--	--	--	--	--	--	--	--	--	--	--	--	--	--	--	--	-	-	-	--
Unigene11780_All	390	3	417	0.6956	85.6297	6.94371	Up	1.86594e-109	4.01727e-108	--	--	--	--	gi|211583076|emb|AM920428.1|	773	0	Penicillium chrysogenum Wisconsin 54-1255 complete genome, contig Pc00c13	--	--	--	--	--	--	--	--	--	--	--	--	--	--	-	-	-	--
CL661.Contig2_All	382	5	685	1.1836	143.608	6.92281	Up	6.49602e-179	2.07922e-177	gi|255951000|ref|XP_002566267.1|	99	2e-19	Pc22g23760 [Penicillium chrysogenum Wisconsin 54-1255] >gi|211593284|emb|CAP99664.1| Pc22g23760 [Penicillium chrysogenum Wisconsin 54-1255]	gi|211591067|emb|AM920437.1|	712	0	Penicillium chrysogenum Wisconsin 54-1255 complete genome, contig Pc00c22	sp|O43099|PMP20_ASPFU	78.6	8e-15	Putative peroxiredoxin pmp20 OS=Neosartorya fumigata (strain ATCC MYA-4609 / Af293 / CBS 101355 / FGSC A1100) GN=pmp20 PE=1 SV=1	--	--	--	--	--	K14171	5e-20	99	pcs:Pc22g23760	alkyl hydroperoxide reductase 1 [EC:1.11.1.15]	GO:0055114//oxidation-reduction process	GO:0051920//peroxiredoxin activity;GO:0004601//peroxidase activity	GO:0005777//peroxisome	--
Unigene11738_All	1138	1	133	0.0795	9.3597	6.87936	Up	1.56916e-35	1.37096e-34	gi|255939388|ref|XP_002560463.1|	440.7	2e-121	Pc16g00400 [Penicillium chrysogenum Wisconsin 54-1255] >gi|211585086|emb|CAP92710.1| Pc16g00400 [Penicillium chrysogenum Wisconsin 54-1255]	gi|211585052|emb|AM920431.1|	2248	0	Penicillium chrysogenum Wisconsin 54-1255 complete genome, contig Pc00c16	sp|B8NHY4|ORDA_ASPFN	108	6e-23	O-methylsterigmatocystin oxidoreductase OS=Aspergillus flavus (strain ATCC 200026 / FGSC A1120 / NRRL 3357 / JCM 12722 / SRRC 167) GN=ordA PE=2 SV=1	all3746	72	2e-12	COG2124	Cytochrome P450	K00517	3e-45	185	afm:AFUA_8G00760	[EC:1.14.-.-]	GO:0055114//oxidation-reduction process	GO:0020037//heme binding;GO:0016705//oxidoreductase activity, acting on paired donors, with incorporation or reduction of molecular oxygen;GO:0004497//monooxygenase activity;GO:0005506//iron ion binding;GO:0009055//electron carrier activity	-	--
Unigene11826_All	796	8	1051	0.9088	105.741	6.86235	Up	3.0535e-273	1.38196e-271	gi|322422435|ref|YP_004221861.1|	502.3	3e-140	cytochrome c oxidase subunit 1 (mitochondrion) [Penicillium digitatum] >gi|316891689|gb|ADU57297.1| cytochrome c oxidase subunit 1 [Penicillium digitatum] >gi|425765284|gb|EKV03990.1| cytochrome c oxidase subunit 1 (mitochondrion) [Penicillium digitatum Pd1] >gi|425765300|gb|EKV04005.1| cytochrome c oxidase subunit 1 (mitochondrion) [Penicillium digitatum PHI26]	gi|316891688|gb|HQ622809.1|	1578	0	Penicillium digitatum strain pd01 mitochondrion, complete genome	sp|P00402|COX1_EMEND	492	7e-139	Cytochrome c oxidase subunit 1 OS=Emericella nidulans GN=cox1 PE=3 SV=2	Q0045	385	4e-107	COG0843	Heme/copper-type cytochrome/quinol oxidases, subunit 1	K02256	3e-135	483	ang:Asnifp10	cytochrome c oxidase subunit 1 [EC:1.9.3.1]	GO:0009060//aerobic respiration;GO:0006119//oxidative phosphorylation;GO:0022900//electron transport chain	GO:0009055//electron carrier activity;GO:0005506//iron ion binding;GO:0020037//heme binding;GO:0004129//cytochrome-c oxidase activity	GO:0005743//mitochondrial inner membrane;GO:0070469//respiratory chain;GO:0016021//integral to membrane	--
Unigene11274_All	592	2	261	0.3055	35.3079	6.85267	Up	1.04567e-68	1.54565e-67	gi|255932207|ref|XP_002557660.1|	198	6e-49	Pc12g08290 [Penicillium chrysogenum Wisconsin 54-1255] >gi|290463116|sp|B6GXZ8.1|AFP_PENCW RecName: Full=Antifungal protein; Flags: Precursor >gi|211582279|emb|CAP80456.1| Pc12g08290 [Penicillium chrysogenum Wisconsin 54-1255]	gi|211581525|emb|AM920427.1|	615	1e-173	Penicillium chrysogenum Wisconsin 54-1255 complete genome, contig Pc00c12	sp|B6GXZ8|AFP_PENCW	197	2e-50	Antifungal protein OS=Penicillium chrysogenum (strain ATCC 28089 / DSM 1075 / Wisconsin 54-1255) GN=afp PE=3 SV=1	--	--	--	--	--	--	--	--	--	--	GO:0050832//defense response to fungus;GO:0031640//killing of cells of other organism	-	GO:0005576//extracellular region	--
CL1050.Contig3_All	647	1	122	0.1398	15.1011	6.75515	Up	1.54558e-32	1.26195e-31	gi|255953667|ref|XP_002567586.1|	228.4	5e-58	Pc21g05400 [Penicillium chrysogenum Wisconsin 54-1255] >gi|211589297|emb|CAP95437.1| Pc21g05400 [Penicillium chrysogenum Wisconsin 54-1255]	gi|211588786|emb|AM920436.1|	1273	0	Penicillium chrysogenum Wisconsin 54-1255 complete genome, contig Pc00c21	sp|Q1HVF7|EBNA1_EBVA8	84	5e-16	Epstein-Barr nuclear antigen 1 OS=Epstein-Barr virus (strain AG876) GN=EBNA1 PE=3 SV=1	XF0818	77.4	2e-14	COG2730	Endoglucanase	K01216	6e-17	90.1	pic:PICST_25832	licheninase [EC:3.2.1.73]	GO:0008152//metabolic process	GO:0004553//hydrolase activity, hydrolyzing O-glycosyl compounds	-	--
Unigene11856_All	1161	12	1428	0.9347	98.5028	6.71952	Up	0	0	gi|425774443|gb|EKV12750.1|	61.6	3e-88	hypothetical protein PDIG_41860 [Penicillium digitatum PHI26] >gi|425783639|gb|EKV21479.1| hypothetical protein PDIP_06200 [Penicillium digitatum Pd1]	gi|211585052|emb|AM920431.1|	83.8	1e-12	Penicillium chrysogenum Wisconsin 54-1255 complete genome, contig Pc00c16	--	--	--	--	--	--	--	--	--	--	--	--	--	--	-	-	-	--
CL233.Contig4_All	381	2	237	0.4747	49.8168	6.71347	Up	3.52992e-62	4.81602e-61	gi|255942485|ref|XP_002562011.1|	120.2	1e-25	Pc18g01670 [Penicillium chrysogenum Wisconsin 54-1255] >gi|211586744|emb|CAP94391.1| Pc18g01670 [Penicillium chrysogenum Wisconsin 54-1255]	gi|211586580|emb|AM920433.1|	404	1e-110	Penicillium chrysogenum Wisconsin 54-1255 complete genome, contig Pc00c18	sp|Q4WYA5|PMP3_ASPFU	113	3e-25	Plasma membrane proteolipid 3 OS=Neosartorya fumigata (strain ATCC MYA-4609 / Af293 / CBS 101355 / FGSC A1100) GN=pmp3 PE=3 SV=1	SPBC713.11c	84	6e-17	COG0401	Uncharacterized homolog of Blt101	K01613	1e-09	64.3	uma:UM02098.1	phosphatidylserine decarboxylase [EC:4.1.1.65]	GO:0043581	-	GO:0016021//integral to membrane;GO:0005886//plasma membrane	--
Unigene12004_All	765	1	116	0.1182	12.1437	6.68283	Up	6.61434e-31	5.22567e-30	--	--	--	--	gi|211591067|emb|AM920437.1|	210	5e-51	Penicillium chrysogenum Wisconsin 54-1255 complete genome, contig Pc00c22	--	--	--	--	--	--	--	--	--	--	--	--	--	--	-	-	-	--
Unigene10978_All	283	2	232	0.6391	65.653	6.68268	Up	8.06876e-61	1.07303e-59	gi|255953737|ref|XP_002567621.1|	193	1e-47	Pc21g05750 [Penicillium chrysogenum Wisconsin 54-1255] >gi|211589332|emb|CAP95472.1| Pc21g05750 [Penicillium chrysogenum Wisconsin 54-1255]	gi|211588786|emb|AM920436.1|	260	2e-66	Penicillium chrysogenum Wisconsin 54-1255 complete genome, contig Pc00c21	sp|Q96VH4|HBN1_YEAST	48.5	9e-06	Putative nitroreductase HBN1 OS=Saccharomyces cerevisiae (strain ATCC 204508 / S288c) GN=HBN1 PE=1 SV=1	lin2962	74.3	5e-14	COG3560	Predicted oxidoreductase related to nitroreductase	K07078	3e-48	192	pcs:Pc21g05750		GO:0055114//oxidation-reduction process	GO:0016491//oxidoreductase activity	-	--
Unigene11687_All	579	1	115	0.1562	15.9064	6.67007	Up	1.23675e-30	9.72985e-30	gi|425773928|gb|EKV12253.1|	397.1	6e-109	hypothetical protein PDIG_45780 [Penicillium digitatum PHI26] >gi|425782430|gb|EKV20340.1| hypothetical protein PDIP_17720 [Penicillium digitatum Pd1]	gi|51870712|dbj|AB164459.1|	1023	0	Penicillium digitatum PMR3 gene for ATP binding cassette transporter, complete cds	sp|P33302|PDR5_YEAST	198	2e-50	Pleiotropic ABC efflux transporter of multiple drugs OS=Saccharomyces cerevisiae (strain ATCC 204508 / S288c) GN=PDR5 PE=1 SV=1	YDR406w_4	188	6e-48	COG0842	ABC-type multidrug transport system, permease component	K08711	6e-54	212	cne:CNB05770	ATP-binding cassette, subfamily G (WHITE), member 2, PDR	GO:0006810//transport;GO:0006200//ATP catabolic process	GO:0042626//ATPase activity, coupled to transmembrane movement of substances;GO:0005524//ATP binding	GO:0016021//integral to membrane	--
Unigene11214_All	1073	1	110	0.0843	8.21	6.60571	Up	2.82344e-29	2.13931e-28	gi|255943131|ref|XP_002562334.1|	563.5	1e-158	Pc18g05060 [Penicillium chrysogenum Wisconsin 54-1255] >gi|211587067|emb|CAP94730.1| Pc18g05060 [Penicillium chrysogenum Wisconsin 54-1255]	gi|211586580|emb|AM920433.1|	2127	0	Penicillium chrysogenum Wisconsin 54-1255 complete genome, contig Pc00c18	sp|Q12436|ZRT2_YEAST	227	9e-59	Zinc-regulated transporter 2 OS=Saccharomyces cerevisiae (strain ATCC 204508 / S288c) GN=ZRT2 PE=3 SV=1	--	--	--	--	--	K14709	4e-159	563	pcs:Pc18g05060	solute carrier family 39 (zinc transporter), member 1/2/3	GO:0071577//zinc ion transmembrane transport	GO:0000007//low-affinity zinc ion transmembrane transporter activity	GO:0005886//plasma membrane;GO:0016021//integral to membrane	--
CL600.Contig1_All	316	2	218	0.5723	55.2487	6.59303	Up	5.12848e-57	6.50664e-56	gi|255942313|ref|XP_002561925.1|	165.2	3e-39	Pc18g00790 [Penicillium chrysogenum Wisconsin 54-1255] >gi|211586658|emb|CAP94303.1| Pc18g00790 [Penicillium chrysogenum Wisconsin 54-1255]	gi|211586580|emb|AM920433.1|	297	1e-77	Penicillium chrysogenum Wisconsin 54-1255 complete genome, contig Pc00c18	sp|P77526|YFCG_ECOLI	68.6	8e-12	Disulfide-bond oxidoreductase YfcG OS=Escherichia coli (strain K12) GN=yfcG PE=1 SV=1	PA1623	88.6	3e-18	COG0625	Glutathione S-transferase	K00799	6e-40	165	pcs:Pc18g00790	glutathione S-transferase [EC:2.5.1.18]	-	GO:0004364//glutathione transferase activity	-	--
Unigene11256_All	1639	12	1271	0.6621	62.104	6.55149	Up	0	0	gi|255939370|ref|XP_002560454.1|	1010.4	0	Pc16g00310 [Penicillium chrysogenum Wisconsin 54-1255] >gi|211585077|emb|CAP92701.1| Pc16g00310 [Penicillium chrysogenum Wisconsin 54-1255]	gi|211585052|emb|AM920431.1|	1183	0	Penicillium chrysogenum Wisconsin 54-1255 complete genome, contig Pc00c16	sp|D7UQ40|SOL5_ALTSO	191	7e-48	Bifunctional solanapyrone synthase OS=Alternaria solani GN=sol5 PE=1 SV=1	Rv0063	87.8	5e-17	COG0277	FAD/FMN-containing dehydrogenases	K00309	8e-39	164	afm:AFUA_7G01560	[EC:1.5.3.-]	GO:0055114//oxidation-reduction process	GO:0050660//flavin adenine dinucleotide binding;GO:0008762//UDP-N-acetylmuramate dehydrogenase activity	-	--
Unigene11922_All	1824	4	421	0.1983	18.4846	6.5425	Up	7.61558e-109	1.62917e-107	gi|255939374|ref|XP_002560456.1|	549.7	5e-154	Pc16g00330 [Penicillium chrysogenum Wisconsin 54-1255] >gi|211585079|emb|CAP92703.1| Pc16g00330 [Penicillium chrysogenum Wisconsin 54-1255]	gi|211585052|emb|AM920431.1|	1421	0	Penicillium chrysogenum Wisconsin 54-1255 complete genome, contig Pc00c16	--	--	--	--	--	--	--	--	--	--	--	--	--	--	-	-	-	--
CL685.Contig2_All	1501	2	207	0.1205	11.0444	6.51814	Up	4.96354e-54	6.0293e-53	gi|425772649|gb|EKV11046.1|	95.5	0	Alcohol dehydrogenase II [Penicillium digitatum PHI26] >gi|425775132|gb|EKV13416.1| Alcohol dehydrogenase II [Penicillium digitatum Pd1]	--	--	--	--	sp|P54202|ADH2_EMENI	396	9e-120	Alcohol dehydrogenase 2 OS=Emericella nidulans (strain FGSC A4 / ATCC 38163 / CBS 112.46 / NRRL 194 / M139) GN=alcB PE=3 SV=2	SPCC13B11.01	225	3e-59	COG1064	Zn-dependent alcohol dehydrogenases	K13953	3e-111	367	bfu:BC1G_11838	alcohol dehydrogenase, propanol-preferring [EC:1.1.1.1]	-	GO:0046872//metal ion binding;GO:0016491//oxidoreductase activity	-	--
Unigene11195_All	830	1	102	0.1089	9.8418	6.49785	Up	4.1935e-27	2.99033e-26	gi|255933776|ref|XP_002558267.1|	207.2	2e-51	Pc12g14630 [Penicillium chrysogenum Wisconsin 54-1255] >gi|211582886|emb|CAP81090.1| Pc12g14630 [Penicillium chrysogenum Wisconsin 54-1255]	gi|211581525|emb|AM920427.1|	1637	0	Penicillium chrysogenum Wisconsin 54-1255 complete genome, contig Pc00c12	--	--	--	--	--	--	--	--	--	--	--	--	--	--	-	GO:0000166//nucleotide binding	-	--
Unigene8299_All	1129	11	1122	0.881	79.5887	6.49728	Up	2.1723e-287	1.03313e-285	--	--	--	--	--	--	--	--	--	--	--	--	--	--	--	--	--	--	--	--	--	--	-	-	-	--
Unigene11798_All	860	4	402	0.4206	37.4352	6.4758	Up	1.08652e-103	2.24175e-102	gi|255955019|ref|XP_002568262.1|	538.1	5e-151	hypothetical protein [Penicillium chrysogenum Wisconsin 54-1255] >gi|211589973|emb|CAP96128.1| hypothetical protein Pc21g12310 [Penicillium chrysogenum Wisconsin 54-1255]	gi|211588786|emb|AM920436.1|	1689	0	Penicillium chrysogenum Wisconsin 54-1255 complete genome, contig Pc00c21	--	--	--	--	--	--	--	--	--	--	--	--	--	--	-	-	-	--
CL221.Contig1_All	513	1	94	0.1763	14.6745	6.37914	Up	6.19228e-25	4.16014e-24	gi|255944689|ref|XP_002563112.1|	272.7	1e-71	Pc20g05830 [Penicillium chrysogenum Wisconsin 54-1255] >gi|211587847|emb|CAP85912.1| Pc20g05830 [Penicillium chrysogenum Wisconsin 54-1255]	gi|211587300|emb|AM920435.1|	1017	0	Penicillium chrysogenum Wisconsin 54-1255 complete genome, contig Pc00c20	sp|P54006|TOXD_COCCA	91.3	2e-18	Protein TOXD OS=Cochliobolus carbonum GN=TOXD PE=3 SV=1	--	--	--	--	--	K15385	4e-19	96.3	afv:AFLA_066920	aspyridone synthetase trans-acting enoyl reductase	GO:0055114//oxidation-reduction process	GO:0016491//oxidoreductase activity;GO:0000166//nucleotide binding;GO:0008270//zinc ion binding	-	--
Unigene10977_All	270	2	178	0.6698	52.797	6.30058	Up	3.59218e-46	3.86194e-45	gi|255953737|ref|XP_002567621.1|	139.8	1e-31	Pc21g05750 [Penicillium chrysogenum Wisconsin 54-1255] >gi|211589332|emb|CAP95472.1| Pc21g05750 [Penicillium chrysogenum Wisconsin 54-1255]	gi|211588786|emb|AM920436.1|	535	1e-149	Penicillium chrysogenum Wisconsin 54-1255 complete genome, contig Pc00c21	--	--	--	--	NMA2195	60.8	6e-10	COG3560	Predicted oxidoreductase related to nitroreductase	K07078	3e-32	139	pcs:Pc21g05750		GO:0055114//oxidation-reduction process	GO:0016491//oxidoreductase activity	-	--
Unigene11611_All	238	1	88	0.3799	29.6114	6.28439	Up	2.61152e-23	1.66987e-22	--	--	--	--	gi|211591067|emb|AM920437.1|	472	1e-130	Penicillium chrysogenum Wisconsin 54-1255 complete genome, contig Pc00c22	--	--	--	--	--	--	--	--	--	--	--	--	--	--	-	-	-	--
CL1253.Contig2_All	275	1	88	0.3288	25.6273	6.28433	Up	2.61152e-23	1.66923e-22	gi|255936553|ref|XP_002559303.1|	169.5	1e-40	hypothetical protein [Penicillium chrysogenum Wisconsin 54-1255] >gi|211583923|emb|CAP91947.1| hypothetical protein Pc13g08780 [Penicillium chrysogenum Wisconsin 54-1255]	gi|211583076|emb|AM920428.1|	545	1e-152	Penicillium chrysogenum Wisconsin 54-1255 complete genome, contig Pc00c13	sp|Q3KSS4|EBNA1_EBVG	70.9	2e-12	Epstein-Barr nuclear antigen 1 OS=Epstein-Barr virus (strain GD1) GN=EBNA1 PE=1 SV=1	XF0818	75.9	2e-14	COG2730	Endoglucanase	K01179	5e-13	75.9	xfa:XF0818	endoglucanase [EC:3.2.1.4]	GO:0090304;GO:0034645//cellular macromolecule biosynthetic process;GO:0019048//virus-host interaction;GO:0050789//regulation of biological process	GO:0005488//binding	-	--
CL1448.Contig1_All	994	2	175	0.1819	14.0995	6.27635	Up	2.32948e-45	2.46816e-44	--	--	--	--	--	--	--	--	--	--	--	--	--	--	--	--	--	--	--	--	--	--	-	-	-	--
Unigene11849_All	380	1	87	0.238	18.3353	6.26752	Up	4.87034e-23	3.08492e-22	--	--	--	--	gi|211591067|emb|AM920437.1|	79.8	6e-12	Penicillium chrysogenum Wisconsin 54-1255 complete genome, contig Pc00c22	--	--	--	--	--	--	--	--	--	--	--	--	--	--	-	-	-	--
Unigene11974_All	634	1	85	0.1426	10.737	6.23447	Up	1.69327e-22	1.05859e-21	gi|255941220|ref|XP_002561379.1|	292.4	3e-77	Pc16g10730 [Penicillium chrysogenum Wisconsin 54-1255] >gi|211586002|emb|CAP93743.1| Pc16g10730 [Penicillium chrysogenum Wisconsin 54-1255]	gi|211585052|emb|AM920431.1|	1128	0	Penicillium chrysogenum Wisconsin 54-1255 complete genome, contig Pc00c16	sp|Q9C0W5|YHLE_SCHPO	50.1	8e-06	Uncharacterized mitochondrial membrane protein C800.14c OS=Schizosaccharomyces pombe (strain 972 / ATCC 24843) GN=SPBC800.14c PE=4 SV=1	--	--	--	--	--	--	--	--	--	--	-	-	-	--
Unigene11633_All	1245	2	167	0.1453	10.7424	6.20814	Up	3.39714e-43	3.46842e-42	gi|425773248|gb|EKV11615.1|	620.9	1e-175	hypothetical protein PDIP_55650 [Penicillium digitatum Pd1]	gi|211588786|emb|AM920436.1|	89.7	2e-14	Penicillium chrysogenum Wisconsin 54-1255 complete genome, contig Pc00c21	--	--	--	--	--	--	--	--	--	--	--	--	--	--	-	-	-	--
Unigene11824_All	248	1	83	0.3646	26.8027	6.19992	Up	5.88394e-22	3.61672e-21	--	--	--	--	--	--	--	--	--	--	--	--	--	--	--	--	--	--	--	--	--	--	-	-	-	--
Unigene10967_All	778	3	249	0.3487	25.6314	6.19978	Up	7.66164e-64	1.06166e-62	gi|255931257|ref|XP_002557185.1|	522.3	2e-146	Pc12g02990 [Penicillium chrysogenum Wisconsin 54-1255] >gi|211581804|emb|CAP79926.1| Pc12g02990 [Penicillium chrysogenum Wisconsin 54-1255]	gi|211581525|emb|AM920427.1|	1542	0	Penicillium chrysogenum Wisconsin 54-1255 complete genome, contig Pc00c12	sp|P32804|ZRT1_YEAST	319	8e-87	Zinc-regulated transporter 1 OS=Saccharomyces cerevisiae (strain ATCC 204508 / S288c) GN=ZRT1 PE=2 SV=1	--	--	--	--	--	K14709	6e-147	522	pcs:Pc12g02990	solute carrier family 39 (zinc transporter), member 1/2/3	GO:0071577//zinc ion transmembrane transport	GO:0005385//zinc ion transmembrane transporter activity	GO:0016021//integral to membrane	--
Unigene11758_All	365	3	242	0.7432	53.0976	6.15875	Up	5.97008e-62	8.11892e-61	gi|255953807|ref|XP_002567656.1|	176	1e-42	Pc21g06110 [Penicillium chrysogenum Wisconsin 54-1255] >gi|211589367|emb|CAP95508.1| Pc21g06110 [Penicillium chrysogenum Wisconsin 54-1255]	gi|211588786|emb|AM920436.1|	708	0	Penicillium chrysogenum Wisconsin 54-1255 complete genome, contig Pc00c21	sp|P34723|THIO_PENCH	172	3e-43	Thioredoxin OS=Penicillium chrysogenum GN=TRXA PE=1 SV=1	SPAC7D4.07c	110	8e-25	COG0526	Thiol-disulfide isomerase and thioredoxins	K03671	3e-43	176	pcs:Pc21g06110	thioredoxin 1	GO:0045454//cell redox homeostasis;GO:0022900//electron transport chain;GO:0006662//glycerol ether metabolic process	GO:0009055//electron carrier activity;GO:0015035//protein disulfide oxidoreductase activity	-	--
Unigene11872_All	965	10	806	0.9371	66.8899	6.15744	Up	1.86424e-203	6.51168e-202	gi|425774661|gb|EKV12963.1|	474.9	7e-132	Short-chain dehydrogenase [Penicillium digitatum Pd1] >gi|425776350|gb|EKV14570.1| Short-chain dehydrogenase [Penicillium digitatum PHI26]	--	--	--	--	sp|O31680|YKVO_BACSU	87	1e-16	Uncharacterized oxidoreductase YkvO OS=Bacillus subtilis (strain 168) GN=ykvO PE=3 SV=1	SPAC8E11.10	81.6	2e-15	COG1028	Dehydrogenases with different specificities (related to short-chain alcohol dehydrogenases)	K00059	2e-18	95.9	nca:Noca_3863	3-oxoacyl-[acyl-carrier protein] reductase [EC:1.1.1.100]	-	GO:0000166//nucleotide binding	-	--
CL1247.Contig1_All	304	2	161	0.5949	42.4136	6.15574	Up	1.42154e-41	1.41448e-40	gi|255931257|ref|XP_002557185.1|	146.4	1e-33	Pc12g02990 [Penicillium chrysogenum Wisconsin 54-1255] >gi|211581804|emb|CAP79926.1| Pc12g02990 [Penicillium chrysogenum Wisconsin 54-1255]	gi|211581525|emb|AM920427.1|	603	1e-169	Penicillium chrysogenum Wisconsin 54-1255 complete genome, contig Pc00c12	sp|P32804|ZRT1_YEAST	72.4	6e-13	Zinc-regulated transporter 1 OS=Saccharomyces cerevisiae (strain ATCC 204508 / S288c) GN=ZRT1 PE=2 SV=1	--	--	--	--	--	K14709	3e-34	146	pcs:Pc12g02990	solute carrier family 39 (zinc transporter), member 1/2/3	GO:0071577//zinc ion transmembrane transport	GO:0005385//zinc ion transmembrane transporter activity	GO:0016021//integral to membrane	--
Unigene11184_All	364	1	80	0.2484	17.6012	6.14686	Up	3.8075e-21	2.28776e-20	--	--	--	--	--	--	--	--	--	--	--	--	--	--	--	--	--	--	--	--	--	--	-	-	-	--
Unigene11023_All	946	1	80	0.0956	6.7725	6.14653	Up	3.8075e-21	2.28858e-20	gi|322422446|ref|YP_004221872.1|	370.5	1e-100	ATP synthase subunit 6 (mitochondrion) [Penicillium digitatum] >gi|316891700|gb|ADU57308.1| ATP synthase subunit 6 [Penicillium digitatum] >gi|425765295|gb|EKV04001.1| ATP synthase subunit 6 (mitochondrion) [Penicillium digitatum Pd1] >gi|425765311|gb|EKV04016.1| ATP synthase subunit 6 (mitochondrion) [Penicillium digitatum PHI26]	gi|316891688|gb|HQ622809.1|	1869	0	Penicillium digitatum strain pd01 mitochondrion, complete genome	sp|Q36918|ATP6_PENCH	367	6e-101	ATP synthase subunit a OS=Penicillium chrysogenum GN=atp6 PE=3 SV=1	Q0085	178	1e-44	COG0356	F0F1-type ATP synthase, subunit a	K02126	1e-88	328	ang:Asnifp07	F-type H+-transporting ATPase subunit a [EC:3.6.3.14]	GO:0015986//ATP synthesis coupled proton transport	GO:0015078//hydrogen ion transmembrane transporter activity;GO:0016787//hydrolase activity	GO:0005743//mitochondrial inner membrane;GO:0045263//proton-transporting ATP synthase complex, coupling factor F(o)	--
Unigene6681_All	636	22	1746	3.128	219.857	6.13518	Up	0	0	gi|255950098|ref|XP_002565816.1|	62.8	3e-08	hypothetical protein [Penicillium chrysogenum Wisconsin 54-1255] >gi|211592833|emb|CAP99201.1| hypothetical protein Pc22g19130 [Penicillium chrysogenum Wisconsin 54-1255]	gi|211591067|emb|AM920437.1|	79.8	1e-11	Penicillium chrysogenum Wisconsin 54-1255 complete genome, contig Pc00c22	--	--	--	--	--	--	--	--	--	--	--	--	--	--	-	-	-	--
Unigene11010_All	263	1	78	0.3438	23.7515	6.11031	Up	1.32122e-20	7.78307e-20	gi|255949858|ref|XP_002565696.1|	117.1	9e-25	Pc22g17870 [Penicillium chrysogenum Wisconsin 54-1255] >gi|211592713|emb|CAP99075.1| Pc22g17870 [Penicillium chrysogenum Wisconsin 54-1255]	gi|211591067|emb|AM920437.1|	521	1e-145	Penicillium chrysogenum Wisconsin 54-1255 complete genome, contig Pc00c22	sp|Q4WNS8|ECM33_ASPFU	58.9	7e-09	Protein ecm33 OS=Neosartorya fumigata (strain ATCC MYA-4609 / Af293 / CBS 101355 / FGSC A1100) GN=ecm33 PE=1 SV=1	--	--	--	--	--	--	--	--	--	--	-	-	-	--
Unigene12043_All	1365	2	149	0.1325	8.7419	6.04388	Up	2.46888e-38	2.2952e-37	gi|67526683|ref|XP_661403.1|	550.8	1e-154	hypothetical protein AN3799.2 [Aspergillus nidulans FGSC A4] >gi|40740817|gb|EAA60007.1| hypothetical protein AN3799.2 [Aspergillus nidulans FGSC A4] >gi|259481645|tpe|CBF75358.1| TPA: Low-affinity zinc transporter of the plasma membrane, putative (Eurofung) [Aspergillus nidulans FGSC A4]	gi|259480592|tpe|BN001302.1|	107	9e-20	TPA_reasm: Aspergillus nidulans FGSC A4 chromosome II	sp|P32804|ZRT1_YEAST	257	1e-67	Zinc-regulated transporter 1 OS=Saccharomyces cerevisiae (strain ATCC 204508 / S288c) GN=ZRT1 PE=2 SV=1	--	--	--	--	--	K14709	4e-155	550	ani:AN3799.2	solute carrier family 39 (zinc transporter), member 1/2/3	GO:0071577//zinc ion transmembrane transport	GO:0000007//low-affinity zinc ion transmembrane transporter activity	GO:0005886//plasma membrane;GO:0016021//integral to membrane	--
Unigene11211_All	523	1	74	0.1729	11.3314	6.03424	Up	1.58796e-19	8.9805e-19	gi|255952965|ref|XP_002567235.1|	231.9	2e-59	Pc21g01690 [Penicillium chrysogenum Wisconsin 54-1255] >gi|211588946|emb|CAP95066.1| Pc21g01690 [Penicillium chrysogenum Wisconsin 54-1255]	gi|211588786|emb|AM920436.1|	1037	0	Penicillium chrysogenum Wisconsin 54-1255 complete genome, contig Pc00c21	--	--	--	--	--	--	--	--	--	--	--	--	--	--	GO:0055085//transmembrane transport	-	GO:0016021//integral to membrane	--
CL16.Contig4_All	431	1	73	0.2098	13.5643	6.01466	Up	2.95548e-19	1.64872e-18	gi|255951781|ref|XP_002566657.1|	172.9	1e-41	Pc23g00980 [Penicillium chrysogenum Wisconsin 54-1255] >gi|211904278|emb|CAP79592.1| Pc23g00980 [Penicillium chrysogenum Wisconsin 54-1255]	gi|211585052|emb|AM920431.1|	426	1e-116	Penicillium chrysogenum Wisconsin 54-1255 complete genome, contig Pc00c16	sp|O94549|YCDA_SCHPO	78.2	1e-14	UPF0619 GPI-anchored membrane protein C1322.10 OS=Schizosaccharomyces pombe (strain 972 / ATCC 24843) GN=SPCC1322.10 PE=3 SV=1	XF0818	70.5	9e-13	COG2730	Endoglucanase	K01183	2e-15	84	ctp:CTRG_05827	chitinase [EC:3.2.1.14]	-	-	-	--
Unigene1441_All	553	24	1752	3.9245	253.724	6.01461	Up	0	0	--	--	--	--	gi|211591067|emb|AM920437.1|	111	2e-21	Penicillium chrysogenum Wisconsin 54-1255 complete genome, contig Pc00c22	--	--	--	--	--	--	--	--	--	--	--	--	--	--	-	-	-	--
Unigene11975_All	1121	2	145	0.1613	10.3589	6.00498	Up	2.95978e-37	2.68052e-36	gi|302924857|ref|XP_003053983.1|	31.2	7e-38	hypothetical protein NECHADRAFT_90528 [Nectria haematococca mpVI 77-13-4] >gi|256734924|gb|EEU48270.1| hypothetical protein NECHADRAFT_90528 [Nectria haematococca mpVI 77-13-4]	--	--	--	--	sp|Q6BI20|ENO2_DEBHA	98.6	8e-37	Enolase 2 OS=Debaryomyces hansenii (strain ATCC 36239 / CBS 767 / JCM 1990 / NBRC 0083 / IGC 2968) GN=ENO2 PE=3 SV=1	YPL281c	96.3	9e-36	COG0148	Enolase	K01689	2e-38	103	nhe:NECHADRAFT_90528	enolase [EC:4.2.1.11]	-	-	-	--
CL505.Contig2_All	447	1	72	0.2023	12.8996	5.99469	Up	5.49974e-19	3.03685e-18	--	--	--	--	gi|211586580|emb|AM920433.1|	886	0	Penicillium chrysogenum Wisconsin 54-1255 complete genome, contig Pc00c18	--	--	--	--	--	--	--	--	--	--	--	--	--	--	-	-	-	--
CL276.Contig2_All	364	1	68	0.2484	14.961	5.9124	Up	6.58272e-18	3.4917e-17	gi|255950424|ref|XP_002565979.1|	249.6	1e-64	Pc22g20800 [Penicillium chrysogenum Wisconsin 54-1255] >gi|229891115|sp|B6HRL5.1|MTLD_PENCW RecName: Full=Mannitol-1-phosphate 5-dehydrogenase; Short=M1PDH; Short=MPD; Short=MPDH >gi|211592996|emb|CAP99368.1| Pc22g20800 [Penicillium chrysogenum Wisconsin 54-1255]	gi|211591067|emb|AM920437.1|	722	0	Penicillium chrysogenum Wisconsin 54-1255 complete genome, contig Pc00c22	sp|B6HRL5|MTLD_PENCW	249	3e-66	Mannitol-1-phosphate 5-dehydrogenase OS=Penicillium chrysogenum (strain ATCC 28089 / DSM 1075 / Wisconsin 54-1255) GN=Pc22g20800 PE=3 SV=1	BS_mtlD	94.7	4e-20	COG0246	Mannitol-1-phosphate/altronate dehydrogenases	K00009	2e-65	249	pcs:Pc22g20800	mannitol-1-phosphate 5-dehydrogenase [EC:1.1.1.17]	GO:0019594//mannitol metabolic process;GO:0055114//oxidation-reduction process	GO:0051287//NAD binding;GO:0008926//mannitol-1-phosphate 5-dehydrogenase activity	-	--
CL524.Contig1_All	923	1	67	0.098	5.8133	5.89043	Up	1.22381e-17	6.39082e-17	gi|425774881|gb|EKV13174.1|	119.4	7e-25	hypothetical protein PDIG_39490 [Penicillium digitatum PHI26] >gi|425780977|gb|EKV18960.1| hypothetical protein PDIP_25040 [Penicillium digitatum Pd1]	gi|211591067|emb|AM920437.1|	117	7e-23	Penicillium chrysogenum Wisconsin 54-1255 complete genome, contig Pc00c22	--	--	--	--	--	--	--	--	--	--	--	--	--	--	GO:0006357//regulation of transcription from RNA polymerase II promoter	GO:0008270//zinc ion binding;GO:0000981//sequence-specific DNA binding RNA polymerase II transcription factor activity;GO:0003677//DNA binding	GO:0005634//nucleus	--
CL1136.Contig2_All	335	1	66	0.2699	15.778	5.86935	Up	2.27474e-17	1.17802e-16	--	--	--	--	gi|211586580|emb|AM920433.1|	664	0	Penicillium chrysogenum Wisconsin 54-1255 complete genome, contig Pc00c18	--	--	--	--	--	--	--	--	--	--	--	--	--	--	-	-	-	--
Unigene11234_All	446	1	64	0.2028	11.4921	5.82444	Up	7.85404e-17	3.95663e-16	--	--	--	--	gi|211583076|emb|AM920428.1|	884	0	Penicillium chrysogenum Wisconsin 54-1255 complete genome, contig Pc00c13	--	--	--	--	--	--	--	--	--	--	--	--	--	--	-	-	-	--
Unigene11684_All	601	1	63	0.1505	8.395	5.80169	Up	1.45892e-16	7.24554e-16	gi|255949056|ref|XP_002565295.1|	407.5	5e-112	Pc22g13690 [Penicillium chrysogenum Wisconsin 54-1255] >gi|211592312|emb|CAP98657.1| Pc22g13690 [Penicillium chrysogenum Wisconsin 54-1255]	gi|211591067|emb|AM920437.1|	1191	0	Penicillium chrysogenum Wisconsin 54-1255 complete genome, contig Pc00c22	sp|P28968|GP2_EHV1B	62.4	1e-09	Glycoprotein gp2 OS=Equine herpesvirus 1 (strain Ab4p) GN=EUs4 PE=4 SV=1	XF0818	49.7	4e-06	COG2730	Endoglucanase	K01183	1e-112	407	pcs:Pc22g13690	chitinase [EC:3.2.1.14]	GO:0005975//carbohydrate metabolic process	GO:0004553//hydrolase activity, hydrolyzing O-glycosyl compounds	-	--
Unigene2478_All	830	86	5377	9.3696	518.818	5.7911	Up	0	0	gi|425778107|gb|EKV16251.1|	526.9	1e-147	Short-chain oxidoreductase, putative [Penicillium digitatum PHI26] >gi|425781460|gb|EKV19424.1| Short-chain oxidoreductase, putative [Penicillium digitatum Pd1]	gi|169768287|ref|XM_001818562.1|	161	4e-36	Aspergillus oryzae RIB40 short-chain oxidoreductase, mRNA	sp|P94129|ACR1_ACIBI	99.8	1e-20	Fatty acyl-CoA reductase OS=Acinetobacter baylyi GN=acr1 PE=1 SV=1	SMa0326	132	9e-31	COG1028	Dehydrogenases with different specificities (related to short-chain alcohol dehydrogenases)	K00540	5e-28	127	reh:H16_B1910	[EC:1.-.-.-]	GO:0055114//oxidation-reduction process	GO:0016491//oxidoreductase activity;GO:0000166//nucleotide binding	-	--
CL1081.Contig2_All	605	1	62	0.1495	8.2071	5.77866	Up	2.70938e-16	1.32989e-15	gi|255930855|ref|XP_002556984.1|	344	7e-93	Pc12g00830 [Penicillium chrysogenum Wisconsin 54-1255] >gi|211581603|emb|CAP79710.1| Pc12g00830 [Penicillium chrysogenum Wisconsin 54-1255]	gi|211581525|emb|AM920427.1|	1191	0	Penicillium chrysogenum Wisconsin 54-1255 complete genome, contig Pc00c12	sp|P0C0Y4|MTDH_ALTAL	264	2e-70	Probable NADP-dependent mannitol dehydrogenase OS=Alternaria alternata PE=1 SV=2	SPAC8E11.10	111	1e-24	COG1028	Dehydrogenases with different specificities (related to short-chain alcohol dehydrogenases)	K00540	4e-74	279	afm:AFUA_2G15430	[EC:1.-.-.-]	GO:0055114//oxidation-reduction process	GO:0050085//mannitol 2-dehydrogenase (NADP+) activity;GO:0000166//nucleotide binding	-	--
Unigene11290_All	319	1	60	0.2835	15.0631	5.73153	Up	9.33762e-16	4.49166e-15	--	--	--	--	--	--	--	--	--	--	--	--	--	--	--	--	--	--	--	--	--	--	-	-	-	--
Unigene11721_All	501	5	297	0.9025	47.4757	5.71712	Up	7.87008e-74	1.23028e-72	--	--	--	--	gi|211591067|emb|AM920437.1|	137	4e-29	Penicillium chrysogenum Wisconsin 54-1255 complete genome, contig Pc00c22	--	--	--	--	--	--	--	--	--	--	--	--	--	--	-	-	-	--
CL914.Contig6_All	237	1	59	0.3816	19.9368	5.70723	Up	1.73284e-15	8.24592e-15	gi|255936561|ref|XP_002559307.1|	157.9	4e-37	Pc13g08820 [Penicillium chrysogenum Wisconsin 54-1255] >gi|211583927|emb|CAP91951.1| Pc13g08820 [Penicillium chrysogenum Wisconsin 54-1255]	gi|211583076|emb|AM920428.1|	470	1e-129	Penicillium chrysogenum Wisconsin 54-1255 complete genome, contig Pc00c13	sp|P33416|HSP78_YEAST	89.4	5e-18	Heat shock protein 78, mitochondrial OS=Saccharomyces cerevisiae (strain ATCC 204508 / S288c) GN=HSP78 PE=1 SV=2	YDR258c	89.4	1e-18	COG0542	ATPases with chaperone activity, ATP-binding subunit	K03695	9e-38	157	pcs:Pc13g08820	ATP-dependent Clp protease ATP-binding subunit ClpB	GO:0006950//response to stress	GO:0017111//nucleoside-triphosphatase activity;GO:0005524//ATP binding	-	--
CL218.Contig2_All	635	1	58	0.1424	7.3149	5.68282	Up	3.2149e-15	1.50895e-14	gi|255949638|ref|XP_002565586.1|	442.6	1e-122	Pc22g16720 [Penicillium chrysogenum Wisconsin 54-1255] >gi|211592603|emb|CAP98960.1| Pc22g16720 [Penicillium chrysogenum Wisconsin 54-1255]	gi|211591067|emb|AM920437.1|	1259	0	Penicillium chrysogenum Wisconsin 54-1255 complete genome, contig Pc00c22	--	--	--	--	--	--	--	--	--	K00044	4e-09	63.9	bra:BRADO4879	estradiol 17beta-dehydrogenase [EC:1.1.1.62]	GO:0006281//DNA repair	-	GO:0030915//Smc5-Smc6 complex;GO:0005634//nucleus	--
CL1071.Contig1_All	219	2	113	0.8258	41.3225	5.64499	Up	1.18928e-28	8.86746e-28	gi|255941726|ref|XP_002561632.1|	158.7	2e-37	Pc16g13330 [Penicillium chrysogenum Wisconsin 54-1255] >gi|211586255|emb|CAP94003.1| Pc16g13330 [Penicillium chrysogenum Wisconsin 54-1255]	gi|211585052|emb|AM920431.1|	266	3e-68	Penicillium chrysogenum Wisconsin 54-1255 complete genome, contig Pc00c16	--	--	--	--	--	--	--	--	--	--	--	--	--	--	-	-	-	--
Unigene12038_All	443	1	56	0.2041	10.1236	5.6323	Up	1.10569e-14	5.08061e-14	--	--	--	--	--	--	--	--	--	--	--	--	--	--	--	--	--	--	--	--	--	--	-	-	-	--
CL877.Contig1_All	520	1	55	0.1739	8.4706	5.60613	Up	2.04966e-14	9.30388e-14	gi|255949830|ref|XP_002565682.1|	287.7	4e-76	Pc22g17730 [Penicillium chrysogenum Wisconsin 54-1255] >gi|211592699|emb|CAP99061.1| Pc22g17730 [Penicillium chrysogenum Wisconsin 54-1255]	gi|211591067|emb|AM920437.1|	410	1e-111	Penicillium chrysogenum Wisconsin 54-1255 complete genome, contig Pc00c22	sp|O36027|WSP1_SCHPO	53.1	6e-07	Wiskott-Aldrich syndrome protein homolog 1 OS=Schizosaccharomyces pombe (strain 972 / ATCC 24843) GN=wsp1 PE=1 SV=3	slr0599	49.3	3e-06	COG0515	Serine/threonine protein kinase	K11664	7e-07	55.8	pan:PODANSg5387	vacuolar protein sorting-associated protein 72	-	-	-	--
Unigene11210_All	467	1	54	0.1936	9.2604	5.57992	Up	3.7984e-14	1.70533e-13	gi|255952965|ref|XP_002567235.1|	303.5	7e-81	Pc21g01690 [Penicillium chrysogenum Wisconsin 54-1255] >gi|211588946|emb|CAP95066.1| Pc21g01690 [Penicillium chrysogenum Wisconsin 54-1255]	gi|211588786|emb|AM920436.1|	848	0	Penicillium chrysogenum Wisconsin 54-1255 complete genome, contig Pc00c21	sp|Q08268|MCH4_YEAST	77.8	2e-14	Probable transporter MCH4 OS=Saccharomyces cerevisiae (strain ATCC 204508 / S288c) GN=MCH4 PE=1 SV=1	--	--	--	--	--	--	--	--	--	--	GO:0055085//transmembrane transport	-	GO:0016021//integral to membrane	--
Unigene11259_All	301	1	54	0.3004	14.3675	5.57978	Up	3.7984e-14	1.70488e-13	--	--	--	--	--	--	--	--	--	--	--	--	--	--	--	--	--	--	--	--	--	--	-	-	-	--
CL600.Contig2_All	924	5	270	0.4893	23.4015	5.57974	Up	1.34906e-66	1.94625e-65	gi|255942313|ref|XP_002561925.1|	514.6	7e-144	Pc18g00790 [Penicillium chrysogenum Wisconsin 54-1255] >gi|211586658|emb|CAP94303.1| Pc18g00790 [Penicillium chrysogenum Wisconsin 54-1255]	gi|211586580|emb|AM920433.1|	1308	0	Penicillium chrysogenum Wisconsin 54-1255 complete genome, contig Pc00c18	sp|P77526|YFCG_ECOLI	151	5e-36	Disulfide-bond oxidoreductase YfcG OS=Escherichia coli (strain K12) GN=yfcG PE=1 SV=1	PA1623	181	2e-45	COG0625	Glutathione S-transferase	K00799	2e-144	514	pcs:Pc18g00790	glutathione S-transferase [EC:2.5.1.18]	-	GO:0004364//glutathione transferase activity	-	--
Unigene11928_All	953	4	215	0.3795	18.0675	5.57315	Up	2.99476e-53	3.58604e-52	gi|255939380|ref|XP_002560459.1|	563.5	1e-158	Pc16g00360 [Penicillium chrysogenum Wisconsin 54-1255] >gi|211585082|emb|CAP92706.1| Pc16g00360 [Penicillium chrysogenum Wisconsin 54-1255]	gi|211585052|emb|AM920431.1|	642	0	Penicillium chrysogenum Wisconsin 54-1255 complete genome, contig Pc00c16	sp|Q12612|TRI4_FUSSP	119	2e-26	Trichodiene oxygenase OS=Fusarium sporotrichioides GN=TRI4 PE=3 SV=1	alr4686	97.8	2e-20	COG2124	Cytochrome P450	K00517	2e-29	132	afm:AFUA_5G01360	[EC:1.14.-.-]	GO:0055114//oxidation-reduction process	GO:0020037//heme binding;GO:0016705//oxidoreductase activity, acting on paired donors, with incorporation or reduction of molecular oxygen;GO:0004497//monooxygenase activity;GO:0005506//iron ion binding;GO:0009055//electron carrier activity	-	--
CL1038.Contig2_All	540	4	214	0.6698	31.7375	5.56631	Up	5.54488e-53	6.61613e-52	gi|255939362|ref|XP_002560450.1|	208	4e-52	Pc16g00260 [Penicillium chrysogenum Wisconsin 54-1255] >gi|211585073|emb|CAP92696.1| Pc16g00260 [Penicillium chrysogenum Wisconsin 54-1255]	gi|211585052|emb|AM920431.1|	488	1e-134	Penicillium chrysogenum Wisconsin 54-1255 complete genome, contig Pc00c16	sp|O60153|YHY4_SCHPO	51.2	3e-06	Uncharacterized protein C19C7.04c OS=Schizosaccharomyces pombe (strain 972 / ATCC 24843) GN=SPBC19C7.04c PE=1 SV=1	--	--	--	--	--	--	--	--	--	--	-	-	-	--
Unigene11483_All	394	1	53	0.2295	10.7729	5.55277	Up	7.037e-14	3.11694e-13	gi|458600624|ref|ZP_22700657.1|	279.6	1e-73	Endonuclease, partial [Streptococcus agalactiae CCUG 38383]	gi|259110526|gb|GQ879596.1|	648	0	Uncultured organism clone VC1C968TR genomic sequence	--	--	--	--	--	--	--	--	--	--	--	--	--	--	-	-	-	--
Unigene11788_All	272	1	53	0.3325	15.6049	5.5525	Up	7.037e-14	3.11776e-13	gi|255955869|ref|XP_002568687.1|	55.1	4e-06	Pc21g16870 [Penicillium chrysogenum Wisconsin 54-1255] >gi|211590398|emb|CAP96584.1| Pc21g16870 [Penicillium chrysogenum Wisconsin 54-1255]	gi|211588786|emb|AM920436.1|	301	6e-79	Penicillium chrysogenum Wisconsin 54-1255 complete genome, contig Pc00c21	--	--	--	--	--	--	--	--	--	--	--	--	--	--	-	-	-	--
CL35.Contig1_All	1024	2	105	0.1766	8.2119	5.53916	Up	1.649e-26	1.15968e-25	gi|255933692|ref|XP_002558225.1|	652.5	0	Pc12g14200 [Penicillium chrysogenum Wisconsin 54-1255] >gi|211582844|emb|CAP81047.1| Pc12g14200 [Penicillium chrysogenum Wisconsin 54-1255]	gi|211581525|emb|AM920427.1|	1467	0	Penicillium chrysogenum Wisconsin 54-1255 complete genome, contig Pc00c12	sp|P54006|TOXD_COCCA	98.2	6e-20	Protein TOXD OS=Cochliobolus carbonum GN=TOXD PE=3 SV=1	lin0622	95.9	1e-19	COG0604	NADPH:quinone reductase and related Zn-dependent oxidoreductases	K00344	5e-76	287	afm:AFUA_8G01420	NADPH2:quinone reductase [EC:1.6.5.5]	GO:0055114//oxidation-reduction process	GO:0016491//oxidoreductase activity;GO:0000166//nucleotide binding;GO:0008270//zinc ion binding	-	--
Unigene11006_All	406	1	52	0.2227	10.2572	5.52539	Up	1.30328e-13	5.68444e-13	gi|255933776|ref|XP_002558267.1|	221.1	4e-56	Pc12g14630 [Penicillium chrysogenum Wisconsin 54-1255] >gi|211582886|emb|CAP81090.1| Pc12g14630 [Penicillium chrysogenum Wisconsin 54-1255]	gi|211581525|emb|AM920427.1|	658	0	Penicillium chrysogenum Wisconsin 54-1255 complete genome, contig Pc00c12	sp|P39315|QOR2_ECOLI	77.8	1e-14	Quinone oxidoreductase 2 OS=Escherichia coli (strain K12) GN=qorB PE=1 SV=1	YPO1645	95.9	2e-20	COG0702	Predicted nucleoside-diphosphate-sugar epimerases	--	--	--	--	--	-	GO:0000166//nucleotide binding	-	--
CL838.Contig1_All	320	1	52	0.2826	13.0139	5.52515	Up	1.30328e-13	5.68592e-13	gi|255938959|ref|XP_002560249.1|	167.2	7e-40	Pc15g00210 [Penicillium chrysogenum Wisconsin 54-1255] >gi|211584871|emb|CAP82907.1| Pc15g00210 [Penicillium chrysogenum Wisconsin 54-1255]	gi|211584852|emb|AM920430.1|	634	1e-179	Penicillium chrysogenum Wisconsin 54-1255 complete genome, contig Pc00c15	sp|Q8J0P4|CRF1_ASPFU	64.3	2e-10	Probable glycosidase crf1 OS=Neosartorya fumigata (strain ATCC MYA-4609 / Af293 / CBS 101355 / FGSC A1100) GN=crf1 PE=1 SV=2	XF1267	59.7	1e-09	COG5297	Cellobiohydrolase A (1,4-beta-cellobiosidase A)	K01238	1e-09	64.3	afm:AFUA_1G16190	[EC:3.2.1.-]	GO:0005975//carbohydrate metabolic process;GO:0009987//cellular process	GO:0004553//hydrolase activity, hydrolyzing O-glycosyl compounds;GO:0030246//carbohydrate binding	-	--
Unigene10969_All	231	1	52	0.3915	18.0279	5.52508	Up	1.30328e-13	5.68297e-13	gi|255939251|ref|XP_002560395.1|	161	5e-38	Pc15g01800 [Penicillium chrysogenum Wisconsin 54-1255] >gi|211585017|emb|CAP83066.1| Pc15g01800 [Penicillium chrysogenum Wisconsin 54-1255]	gi|211584852|emb|AM920430.1|	458	1e-126	Penicillium chrysogenum Wisconsin 54-1255 complete genome, contig Pc00c15	sp|P28876|PMA2_SCHPO	62.4	6e-10	Plasma membrane ATPase 2 OS=Schizosaccharomyces pombe (strain 972 / ATCC 24843) GN=pma2 PE=3 SV=1	SPAC1071.10c	56.6	1e-08	COG0474	Cation transport ATPase	K01535	1e-38	160	pcs:Pc15g01800	H+-transporting ATPase [EC:3.6.3.6]	GO:0006754//ATP biosynthetic process;GO:0006812//cation transport;GO:0006200//ATP catabolic process	GO:0008553//hydrogen-exporting ATPase activity, phosphorylative mechanism;GO:0046872//metal ion binding;GO:0005524//ATP binding	GO:0016021//integral to membrane	--
CL854.Contig2_All	317	3	155	0.8558	39.1584	5.5159	Up	1.48757e-38	1.38983e-37	gi|255955961|ref|XP_002568733.1|	165.2	3e-39	Pc21g17350 [Penicillium chrysogenum Wisconsin 54-1255] >gi|211590444|emb|CAP96632.1| Pc21g17350 [Penicillium chrysogenum Wisconsin 54-1255]	gi|211588786|emb|AM920436.1|	628	1e-177	Penicillium chrysogenum Wisconsin 54-1255 complete genome, contig Pc00c21	--	--	--	--	--	--	--	--	--	--	--	--	--	--	-	-	-	--
Unigene11226_All	811	2	103	0.223	10.1711	5.51129	Up	5.64932e-26	3.90925e-25	gi|255950284|ref|XP_002565909.1|	416	3e-114	Pc22g20070 [Penicillium chrysogenum Wisconsin 54-1255] >gi|211592926|emb|CAP99295.1| Pc22g20070 [Penicillium chrysogenum Wisconsin 54-1255]	gi|211591067|emb|AM920437.1|	1570	0	Penicillium chrysogenum Wisconsin 54-1255 complete genome, contig Pc00c22	sp|P87216|VIPI_SCHPO	115	2e-25	Protein vip1 OS=Schizosaccharomyces pombe (strain 972 / ATCC 24843) GN=vip1 PE=1 SV=1	--	--	--	--	--	K09046	1e-06	56.2	dha:DEHA2D09196g	activating transcription factor, other eukaryote	-	GO:0003676//nucleic acid binding;GO:0000166//nucleotide binding	-	--
Unigene12103_All	569	1	51	0.1589	7.1781	5.49741	Up	2.41292e-13	1.03606e-12	gi|255934118|ref|XP_002558340.1|	285	3e-75	Pc12g15400 [Penicillium chrysogenum Wisconsin 54-1255] >gi|211582959|emb|CAP81167.1| Pc12g15400 [Penicillium chrysogenum Wisconsin 54-1255]	gi|211581525|emb|AM920427.1|	1128	0	Penicillium chrysogenum Wisconsin 54-1255 complete genome, contig Pc00c12	--	--	--	--	--	--	--	--	--	--	--	--	--	--	-	-	-	--
Unigene2593_All	772	19314	970768	2262.33	100705	5.47618	Up	0	0	--	--	--	--	gi|316891688|gb|HQ622809.1|	1515	0	Penicillium digitatum strain pd01 mitochondrion, complete genome	--	--	--	--	--	--	--	--	--	--	--	--	--	--	-	-	-	--
Unigene11752_All	256	1	50	0.3532	15.6417	5.46877	Up	4.4658e-13	1.88958e-12	--	--	--	--	gi|211585052|emb|AM920431.1|	507	1e-141	Penicillium chrysogenum Wisconsin 54-1255 complete genome, contig Pc00c16	--	--	--	--	--	--	--	--	--	--	--	--	--	--	-	-	-	--
CL577.Contig1_All	603	2	99	0.2999	13.1483	5.45425	Up	6.61632e-25	4.43794e-24	gi|255939382|ref|XP_002560460.1|	388.3	3e-106	Pc16g00370 [Penicillium chrysogenum Wisconsin 54-1255] >gi|211585083|emb|CAP92707.1| Pc16g00370 [Penicillium chrysogenum Wisconsin 54-1255]	gi|211585052|emb|AM920431.1|	1195	0	Penicillium chrysogenum Wisconsin 54-1255 complete genome, contig Pc00c16	sp|P22367|MSAS_PENPA	164	2e-40	6-methylsalicylic acid synthase OS=Penicillium patulum PE=1 SV=1	ML2355	52.8	4e-07	COG3321	Polyketide synthase modules and related proteins	K15320	8e-107	388	pcs:Pc16g00370	6-methylsalicylic acid synthase [EC:2.3.1.165]	GO:0008152//metabolic process	GO:0000166//nucleotide binding;GO:0016740//transferase activity	-	--
Unigene11618_All	499	1	49	0.1812	7.8641	5.43963	Up	8.26236e-13	3.44149e-12	gi|425773929|gb|EKV12254.1|	318.9	1e-85	hypothetical protein PDIG_45790 [Penicillium digitatum PHI26]	--	--	--	--	--	--	--	--	--	--	--	--	--	--	--	--	--	--	-	-	-	--
Unigene10994_All	356	1	49	0.254	11.023	5.43954	Up	8.26236e-13	3.44234e-12	gi|29027541|gb|AAO61995.1|	94.4	6e-18	nef attachable protein [Aster yellows phytoplasma]	gi|156768689|gb|EU059182.1|	601	1e-169	Uncultured bacterium clone LM0ABA42ZG12FM1 genomic sequence	--	--	--	--	--	--	--	--	--	--	--	--	--	--	-	-	-	--
CL501.Contig2_All	251	1	49	0.3603	15.6342	5.43936	Up	8.26236e-13	3.4432e-12	gi|255951026|ref|XP_002566280.1|	132.9	1e-29	Pc22g23890 [Penicillium chrysogenum Wisconsin 54-1255] >gi|211593297|emb|CAP99677.1| Pc22g23890 [Penicillium chrysogenum Wisconsin 54-1255]	gi|211591067|emb|AM920437.1|	246	3e-62	Penicillium chrysogenum Wisconsin 54-1255 complete genome, contig Pc00c22	--	--	--	--	--	--	--	--	--	--	--	--	--	--	-	-	-	--
Unigene11799_All	339	4	194	1.067	45.8305	5.42468	Up	1.22005e-47	1.34517e-46	--	--	--	--	gi|211581229|emb|AM920421.1|	650	0	Penicillium chrysogenum Wisconsin 54-1255 complete genome, contig Pc00c06	--	--	--	--	--	--	--	--	--	--	--	--	--	--	-	-	-	--
CL227.Contig2_All	219	1	48	0.4129	17.5529	5.40977	Up	1.52809e-12	6.27331e-12	--	--	--	--	gi|211585052|emb|AM920431.1|	434	1e-119	Penicillium chrysogenum Wisconsin 54-1255 complete genome, contig Pc00c16	--	--	--	--	--	--	--	--	--	--	--	--	--	--	-	-	-	--
Unigene11284_All	497	4	192	0.7278	30.9384	5.40971	Up	4.16592e-47	4.53964e-46	gi|357196649|ref|YP_004935035.1|	308.5	2e-82	nad5 gene product (mitochondrion) [Penicillium solitum] >gi|354464897|gb|AER26659.1| NADH dehydrogenase subunit 5 (mitochondrion) [Penicillium solitum]	gi|316891688|gb|HQ622809.1|	985	0	Penicillium digitatum strain pd01 mitochondrion, complete genome	sp|Q6QU67|NU5M_ASPNG	295	7e-80	NADH-ubiquinone oxidoreductase chain 5 OS=Aspergillus niger GN=nad5 PE=3 SV=1	RP792	168	4e-42	COG1009	NADH:ubiquinone oxidoreductase subunit 5 (chain L)/Multisubunit Na+/H+ antiporter, MnhA subunit	K03883	5e-79	295	ang:Asnifp15	NADH-ubiquinone oxidoreductase chain 5 [EC:1.6.5.3]	GO:0042773//ATP synthesis coupled electron transport	GO:0008137//NADH dehydrogenase (ubiquinone) activity	GO:0005743//mitochondrial inner membrane;GO:0070469//respiratory chain;GO:0016021//integral to membrane	--
CL500.Contig2_All	209	1	48	0.4327	18.3928	5.40963	Up	1.52809e-12	6.27484e-12	gi|255938383|ref|XP_002559962.1|	143.3	1e-32	Pc13g15670 [Penicillium chrysogenum Wisconsin 54-1255] >gi|211584582|emb|CAP92636.1| Pc13g15670 [Penicillium chrysogenum Wisconsin 54-1255]	gi|211583076|emb|AM920428.1|	398	1e-108	Penicillium chrysogenum Wisconsin 54-1255 complete genome, contig Pc00c13	--	--	--	--	--	--	--	--	--	--	--	--	--	--	-	-	-	--
Unigene7331_All	314	9	423	2.5919	107.886	5.37935	Up	4.97266e-102	1.00867e-100	gi|425767848|gb|EKV06401.1|	201.1	5e-50	Aldose 1-epimerase, putative [Penicillium digitatum PHI26] >gi|425783779|gb|EKV21600.1| Aldose 1-epimerase, putative [Penicillium digitatum Pd1]	gi|211587300|emb|AM920435.1|	256	4e-65	Penicillium chrysogenum Wisconsin 54-1255 complete genome, contig Pc00c20	--	--	--	--	--	--	--	--	--	K01785	8e-28	124	afv:AFLA_020590	aldose 1-epimerase [EC:5.1.3.3]	GO:0019318//hexose metabolic process	GO:0030246//carbohydrate binding;GO:0016853//isomerase activity	-	--
CL389.Contig2_All	1338	2	94	0.1352	5.6263	5.37902	Up	1.42733e-23	9.18245e-23	gi|255950774|ref|XP_002566154.1|	574.3	1e-161	Pc22g22600 [Penicillium chrysogenum Wisconsin 54-1255] >gi|211593171|emb|CAP99548.1| Pc22g22600 [Penicillium chrysogenum Wisconsin 54-1255]	gi|211591067|emb|AM920437.1|	720	0	Penicillium chrysogenum Wisconsin 54-1255 complete genome, contig Pc00c22	--	--	--	--	--	--	--	--	--	K03179	4e-12	75.9	cag:Cagg_2658	4-hydroxybenzoate octaprenyltransferase [EC:2.5.1.-]	-	GO:0004659//prenyltransferase activity	GO:0016021//integral to membrane	--
CL176.Contig2_All	612	1	47	0.1478	6.1503	5.37894	Up	2.82504e-12	1.14195e-11	gi|255947666|ref|XP_002564600.1|	404.1	6e-111	Pc22g05670 [Penicillium chrysogenum Wisconsin 54-1255] >gi|211591617|emb|CAP97855.1| Pc22g05670 [Penicillium chrysogenum Wisconsin 54-1255]	gi|211591067|emb|AM920437.1|	1201	0	Penicillium chrysogenum Wisconsin 54-1255 complete genome, contig Pc00c22	sp|Q00096|CPCA_ASPNG	158	2e-38	Cross-pathway control protein A OS=Aspergillus niger GN=cpcA PE=3 SV=1	--	--	--	--	--	K09464	5e-08	60.1	pic:PICST_89256	general control protein GCN4	GO:0006355//regulation of transcription, DNA-dependent	GO:0003700//sequence-specific DNA binding transcription factor activity;GO:0043565//sequence-specific DNA binding	-	--
Unigene6175_All	688	100	4694	13.1436	546.396	5.37751	Up	0	0	--	--	--	--	gi|211587300|emb|AM920435.1|	77.8	4e-11	Penicillium chrysogenum Wisconsin 54-1255 complete genome, contig Pc00c20	--	--	--	--	--	--	--	--	--	--	--	--	--	--	-	-	-	--
Unigene11844_All	1297	6	278	0.4183	17.1655	5.35883	Up	2.18216e-67	3.18637e-66	gi|350638577|gb|EHA26933.1|	33.1	2e-13	hypothetical protein ASPNIDRAFT_35638 [Aspergillus niger ATCC 1015]	--	--	--	--	--	--	--	--	--	--	--	--	--	--	--	--	--	--	-	-	-	--
Unigene11791_All	870	5	230	0.5197	21.172	5.34833	Up	6.4145e-56	8.01146e-55	gi|255939386|ref|XP_002560462.1|	546.2	2e-153	Pc16g00390 [Penicillium chrysogenum Wisconsin 54-1255] >gi|211585085|emb|CAP92709.1| Pc16g00390 [Penicillium chrysogenum Wisconsin 54-1255]	gi|211585052|emb|AM920431.1|	1709	0	Penicillium chrysogenum Wisconsin 54-1255 complete genome, contig Pc00c16	--	--	--	--	slr0619	55.1	2e-07	COG2159	Predicted metal-dependent hydrolase of the TIM-barrel fold	K03392	2e-47	191	bur:Bcep18194_B2954	aminocarboxymuconate-semialdehyde decarboxylase [EC:4.1.1.45]	GO:0008152//metabolic process	GO:0003824//catalytic activity	-	--
Unigene11580_All	376	1	46	0.2405	9.7977	5.34833	Up	5.22072e-12	2.07253e-11	--	--	--	--	gi|211591067|emb|AM920437.1|	60	5e-06	Penicillium chrysogenum Wisconsin 54-1255 complete genome, contig Pc00c22	--	--	--	--	--	--	--	--	--	--	--	--	--	--	-	-	-	--
Unigene12117_All	473	1	46	0.1912	7.7884	5.34817	Up	5.22072e-12	2.07302e-11	gi|255939364|ref|XP_002560451.1|	57.4	8e-07	Pc16g00270 [Penicillium chrysogenum Wisconsin 54-1255] >gi|211585074|emb|CAP92697.1| Pc16g00270 [Penicillium chrysogenum Wisconsin 54-1255]	gi|211585052|emb|AM920431.1|	938	0	Penicillium chrysogenum Wisconsin 54-1255 complete genome, contig Pc00c16	--	--	--	--	--	--	--	--	--	--	--	--	--	--	-	-	-	--
Unigene11229_All	776	2	92	0.2331	9.4946	5.34809	Up	4.86924e-23	3.08538e-22	gi|255952969|ref|XP_002567237.1|	535.4	3e-150	Pc21g01710 [Penicillium chrysogenum Wisconsin 54-1255] >gi|211588948|emb|CAP95068.1| Pc21g01710 [Penicillium chrysogenum Wisconsin 54-1255]	gi|211588786|emb|AM920436.1|	1538	0	Penicillium chrysogenum Wisconsin 54-1255 complete genome, contig Pc00c21	sp|Q4WF61|NRPS3_ASPFU	294	3e-79	Nonribosomal peptide synthetase 3 OS=Neosartorya fumigata (strain ATCC MYA-4609 / Af293 / CBS 101355 / FGSC A1100) GN=NRPS3 PE=2 SV=2	--	--	--	--	--	K01932	2e-78	294	afm:AFUA_3G03350	[EC:6.3.2.-]	GO:0008152//metabolic process	GO:0003824//catalytic activity	-	--
Unigene11865_All	679	5	228	0.6659	26.8917	5.33571	Up	2.18538e-55	2.71135e-54	--	--	--	--	gi|211591067|emb|AM920437.1|	73.8	6e-10	Penicillium chrysogenum Wisconsin 54-1255 complete genome, contig Pc00c22	--	--	--	--	--	--	--	--	--	--	--	--	--	--	-	-	-	--
Unigene11512_All	709	11	496	1.403	56.0258	5.3195	Up	8.2426e-119	1.91675e-117	gi|144952798|gb|ABP04053.1|	318.2	6e-85	16 kDa allergen [Penicillium chrysogenum]	gi|144952797|gb|EF206657.1|	904	0	Penicillium chrysogenum 16 kDa allergen mRNA, complete cds	--	--	--	--	--	--	--	--	--	--	--	--	--	--	-	-	-	--
CL873.Contig2_All	262	4	180	1.3806	55.0204	5.3166	Up	6.54352e-44	6.75869e-43	--	--	--	--	gi|211583076|emb|AM920428.1|	131	1e-27	Penicillium chrysogenum Wisconsin 54-1255 complete genome, contig Pc00c13	--	--	--	--	--	--	--	--	--	--	--	--	--	--	-	-	-	--
Unigene11776_All	348	2	89	0.5197	20.4816	5.30051	Up	3.06302e-22	1.90011e-21	gi|255932355|ref|XP_002557734.1|	225.3	2e-57	Pc12g09060 [Penicillium chrysogenum Wisconsin 54-1255] >gi|211582353|emb|CAP80533.1| Pc12g09060 [Penicillium chrysogenum Wisconsin 54-1255]	gi|211581525|emb|AM920427.1|	646	0	Penicillium chrysogenum Wisconsin 54-1255 complete genome, contig Pc00c12	sp|Q4WHU1|HPPD1_ASPFU	200	1e-51	Probable 4-hydroxyphenylpyruvate dioxygenase 1 OS=Neosartorya fumigata (strain ATCC MYA-4609 / Af293 / CBS 101355 / FGSC A1100) GN=AFUA_2G04200 PE=3 SV=1	all0771	85.5	2e-17	COG3185	4-hydroxyphenylpyruvate dioxygenase and related hemolysins	K00457	5e-58	225	pcs:Pc12g09060	4-hydroxyphenylpyruvate dioxygenase [EC:1.13.11.27]	GO:0006572//tyrosine catabolic process;GO:0032259//methylation;GO:0006559//L-phenylalanine catabolic process;GO:0055114//oxidation-reduction process	GO:0046872//metal ion binding;GO:0003868//4-hydroxyphenylpyruvate dioxygenase activity;GO:0008168//methyltransferase activity	-	--
Unigene11532_All	595	1	44	0.152	5.9223	5.28401	Up	1.78071e-11	6.87457e-11	gi|255939380|ref|XP_002560459.1|	409.8	1e-112	Pc16g00360 [Penicillium chrysogenum Wisconsin 54-1255] >gi|211585082|emb|CAP92706.1| Pc16g00360 [Penicillium chrysogenum Wisconsin 54-1255]	gi|211585052|emb|AM920431.1|	821	0	Penicillium chrysogenum Wisconsin 54-1255 complete genome, contig Pc00c16	sp|Q12612|TRI4_FUSSP	109	1e-23	Trichodiene oxygenase OS=Fusarium sporotrichioides GN=TRI4 PE=3 SV=1	--	--	--	--	--	K00517	6e-22	106	afm:AFUA_5G01360	[EC:1.14.-.-]	GO:0055114//oxidation-reduction process	GO:0020037//heme binding;GO:0016705//oxidoreductase activity, acting on paired donors, with incorporation or reduction of molecular oxygen;GO:0004497//monooxygenase activity;GO:0005506//iron ion binding;GO:0009055//electron carrier activity	-	--
CL700.Contig3_All	578	1	43	0.1564	5.9579	5.25149	Up	3.2865e-11	1.24817e-10	gi|255939864|ref|XP_002560701.1|	386.7	9e-106	Pc16g03350 [Penicillium chrysogenum Wisconsin 54-1255] >gi|211585324|emb|CAP93005.1| Pc16g03350 [Penicillium chrysogenum Wisconsin 54-1255]	gi|211585052|emb|AM920431.1|	965	0	Penicillium chrysogenum Wisconsin 54-1255 complete genome, contig Pc00c16	sp|Q10084|MFS2_SCHPO	92.4	1e-18	Uncharacterized transporter mfs2 OS=Schizosaccharomyces pombe (strain 972 / ATCC 24843) GN=mfs2 PE=3 SV=1	SPAC11D3.05	92.4	4e-19	COG0477	Permeases of the major facilitator superfamily	K08157	4e-19	97.1	pan:PODANSg6573	MFS transporter, DHA1 family, multidrug resistance protein	GO:0055085//transmembrane transport	-	GO:0016021//integral to membrane	--
CL500.Contig3_All	310	2	86	0.5834	22.2172	5.25105	Up	1.92278e-21	1.16698e-20	gi|255938383|ref|XP_002559962.1|	134.4	5e-30	Pc13g15670 [Penicillium chrysogenum Wisconsin 54-1255] >gi|211584582|emb|CAP92636.1| Pc13g15670 [Penicillium chrysogenum Wisconsin 54-1255]	gi|211583076|emb|AM920428.1|	615	1e-173	Penicillium chrysogenum Wisconsin 54-1255 complete genome, contig Pc00c13	--	--	--	--	--	--	--	--	--	--	--	--	--	--	-	GO:0020037//heme binding	-	--
Unigene11704_All	260	1	43	0.3478	13.2449	5.25104	Up	3.2865e-11	1.24845e-10	--	--	--	--	gi|211581525|emb|AM920427.1|	515	1e-143	Penicillium chrysogenum Wisconsin 54-1255 complete genome, contig Pc00c12	--	--	--	--	--	--	--	--	--	--	--	--	--	--	-	-	-	--
CL771.Contig1_All	200	6	256	2.7128	102.509	5.23983	Up	1.54369e-61	2.07584e-60	gi|255955851|ref|XP_002568678.1|	137.5	6e-31	Pc21g16780 [Penicillium chrysogenum Wisconsin 54-1255] >gi|211590389|emb|CAP96575.1| Pc21g16780 [Penicillium chrysogenum Wisconsin 54-1255]	gi|211588786|emb|AM920436.1|	280	2e-72	Penicillium chrysogenum Wisconsin 54-1255 complete genome, contig Pc00c21	--	--	--	--	--	--	--	--	--	K01920	1e-10	67.8	ure:UREG_04364	glutathione synthase [EC:6.3.2.3]	-	-	-	--
Unigene12048_All	485	1	42	0.1864	6.9352	5.21746	Up	6.06278e-11	2.26376e-10	gi|255953781|ref|XP_002567643.1|	157.1	8e-37	Pc21g05980 [Penicillium chrysogenum Wisconsin 54-1255] >gi|211589354|emb|CAP95495.1| Pc21g05980 [Penicillium chrysogenum Wisconsin 54-1255]	gi|211588786|emb|AM920436.1|	737	0	Penicillium chrysogenum Wisconsin 54-1255 complete genome, contig Pc00c21	--	--	--	--	--	--	--	--	--	--	--	--	--	--	-	-	-	--
Unigene11583_All	935	3	125	0.2901	10.7066	5.20581	Up	1.45895e-30	1.14565e-29	gi|115402837|ref|XP_001217495.1|	29.6	8e-14	conserved hypothetical protein [Aspergillus terreus NIH2624] >gi|114189341|gb|EAU31041.1| conserved hypothetical protein [Aspergillus terreus NIH2624]	gi|211586580|emb|AM920433.1|	91.7	4e-15	Penicillium chrysogenum Wisconsin 54-1255 complete genome, contig Pc00c18	--	--	--	--	--	--	--	--	--	--	--	--	--	--	-	-	-	--
CL588.Contig2_All	250	1	41	0.3617	13.134	5.18237	Up	1.11788e-10	4.10126e-10	gi|255932887|ref|XP_002557914.1|	174.1	6e-42	Pc12g10940 [Penicillium chrysogenum Wisconsin 54-1255] >gi|211582533|emb|CAP80721.1| Pc12g10940 [Penicillium chrysogenum Wisconsin 54-1255]	gi|211581525|emb|AM920427.1|	400	1e-109	Penicillium chrysogenum Wisconsin 54-1255 complete genome, contig Pc00c12	sp|P53319|6PGD2_YEAST	132	6e-31	6-phosphogluconate dehydrogenase, decarboxylating 2 OS=Saccharomyces cerevisiae (strain ATCC 204508 / S288c) GN=GND2 PE=1 SV=1	YGR256w	132	2e-31	COG0362	6-phosphogluconate dehydrogenase	K00033	1e-42	174	pcs:Pc12g10940	6-phosphogluconate dehydrogenase [EC:1.1.1.44]	GO:0006468//protein phosphorylation;GO:0034599//cellular response to oxidative stress;GO:0009051//pentose-phosphate shunt, oxidative branch	GO:0004674//protein serine/threonine kinase activity;GO:0005524//ATP binding;GO:0004616//phosphogluconate dehydrogenase (decarboxylating) activity;GO:0050661//NADP binding	GO:0005739//mitochondrion	--
CL1574.Contig1_All	2147	19	772	0.8002	28.7964	5.16938	Up	1.11169e-181	3.60625e-180	gi|425767746|gb|EKV06308.1|	931.4	0	hypothetical protein PDIP_80190 [Penicillium digitatum Pd1] >gi|425769519|gb|EKV08011.1| hypothetical protein PDIG_70870 [Penicillium digitatum PHI26]	gi|211581525|emb|AM920427.1|	959	0	Penicillium chrysogenum Wisconsin 54-1255 complete genome, contig Pc00c12	sp|Q9P4E8|LIP6_CANAL	225	8e-58	Lipase 6 OS=Candida albicans (strain SC5314 / ATCC MYA-2876) GN=LIP6 PE=3 SV=1	--	--	--	--	--	K01046	1e-51	207	rha:RHA1_ro04722	triacylglycerol lipase [EC:3.1.1.3]	GO:0016042//lipid catabolic process	GO:0004806//triglyceride lipase activity	-	--
CL478.Contig1_All	1273	12	485	0.8524	30.5117	5.16169	Up	1.35385e-114	3.08853e-113	gi|425778295|gb|EKV16430.1|	28.5	2e-178	hypothetical protein PDIG_20790 [Penicillium digitatum PHI26] >gi|425781573|gb|EKV19530.1| hypothetical protein PDIP_23100 [Penicillium digitatum Pd1]	gi|211583076|emb|AM920428.1|	605	1e-169	Penicillium chrysogenum Wisconsin 54-1255 complete genome, contig Pc00c13	--	--	--	--	--	--	--	--	--	K00224	6e-55	218	afm:AFUA_8G07330	[EC:1.3.1.-]	-	GO:0000166//nucleotide binding	-	--
Unigene11764_All	381	1	40	0.2373	8.4079	5.14696	Up	2.06014e-10	7.42232e-10	--	--	--	--	--	--	--	--	--	--	--	--	--	--	--	--	--	--	--	--	--	--	-	-	-	--
Unigene11345_All	408	1	40	0.2216	7.8515	5.14694	Up	2.06014e-10	7.42074e-10	gi|458273438|ref|ZP_22374868.1|	263.5	8e-69	hypothetical protein SAG0051_RS08465, partial [Streptococcus agalactiae CCUG 19094]	gi|156767812|gb|EU058305.1|	60	6e-06	Uncultured bacterium clone LM0ABA3ZA06FM1 genomic sequence	--	--	--	--	--	--	--	--	--	--	--	--	--	--	GO:0051716//cellular response to stimulus;GO:0009607//response to biotic stimulus;GO:0006278//RNA-dependent DNA replication;GO:0042594//response to starvation;GO:0044182//filamentous growth of a population of unicellular organisms	GO:0003964//RNA-directed DNA polymerase activity;GO:0003723//RNA binding	-	--
CL1043.Contig2_All	559	1	40	0.1618	5.7306	5.1464	Up	2.06014e-10	7.41915e-10	gi|255954589|ref|XP_002568047.1|	319.7	1e-85	Pc21g10120 [Penicillium chrysogenum Wisconsin 54-1255] >gi|211589758|emb|CAP95909.1| Pc21g10120 [Penicillium chrysogenum Wisconsin 54-1255]	gi|211588786|emb|AM920436.1|	827	0	Penicillium chrysogenum Wisconsin 54-1255 complete genome, contig Pc00c21	sp|P56508|SNA2_YEAST	68.6	2e-11	Protein SNA2 OS=Saccharomyces cerevisiae (strain ATCC 204508 / S288c) GN=SNA2 PE=1 SV=1	YDR525w-a	68.6	6e-12	COG0401	Uncharacterized homolog of Blt101	--	--	--	--	--	-	-	GO:0016021//integral to membrane	--
Unigene11343_All	442	2	79	0.4092	14.3139	5.12847	Up	1.38519e-19	7.86547e-19	gi|255941516|ref|XP_002561527.1|	139.4	1e-31	Pc16g12280 [Penicillium chrysogenum Wisconsin 54-1255] >gi|211586150|emb|CAP93898.1| Pc16g12280 [Penicillium chrysogenum Wisconsin 54-1255]	gi|211585052|emb|AM920431.1|	876	0	Penicillium chrysogenum Wisconsin 54-1255 complete genome, contig Pc00c16	--	--	--	--	--	--	--	--	--	--	--	--	--	--	GO:0055085//transmembrane transport	-	GO:0016021//integral to membrane	--
Unigene12015_All	384	1	39	0.2355	8.1337	5.11011	Up	3.7946e-10	1.34242e-09	gi|255955073|ref|XP_002568289.1|	269.2	1e-70	Pc21g12620 [Penicillium chrysogenum Wisconsin 54-1255] >gi|211590000|emb|CAP96159.1| Pc21g12620 [Penicillium chrysogenum Wisconsin 54-1255]	gi|211588786|emb|AM920436.1|	761	0	Penicillium chrysogenum Wisconsin 54-1255 complete genome, contig Pc00c21	--	--	--	--	SMb20652	60.1	1e-09	COG0367	Asparagine synthase (glutamine-hydrolyzing)	K01953	3e-71	269	pcs:Pc21g12620	asparagine synthase (glutamine-hydrolysing) [EC:6.3.5.4]	GO:0070981//L-asparagine biosynthetic process	GO:0004066//asparagine synthase (glutamine-hydrolyzing) activity;GO:0005524//ATP binding	-	--
Unigene11694_All	340	1	39	0.266	9.1863	5.10999	Up	3.7946e-10	1.34214e-09	--	--	--	--	--	--	--	--	--	--	--	--	--	--	--	--	--	--	--	--	--	--	-	-	-	--
Unigene11164_All	286	2	77	0.6324	21.5614	5.09147	Up	4.68972e-19	2.59895e-18	gi|255935823|ref|XP_002558938.1|	127.5	7e-28	Pc13g05030 [Penicillium chrysogenum Wisconsin 54-1255] >gi|211583558|emb|CAP91572.1| Pc13g05030 [Penicillium chrysogenum Wisconsin 54-1255]	gi|211583076|emb|AM920428.1|	480	1e-132	Penicillium chrysogenum Wisconsin 54-1255 complete genome, contig Pc00c13	sp|Q01302|CCG6_NEUCR	55.1	1e-07	Clock-controlled protein 6 OS=Neurospora crassa (strain ATCC 24698 / 74-OR23-1A / CBS 708.71 / DSM 1257 / FGSC 987) GN=ccg-6 PE=2 SV=2	--	--	--	--	--	--	--	--	--	--	-	-	-	--
CL344.Contig3_All	509	3	115	0.533	18.0939	5.08522	Up	6.51042e-28	4.75735e-27	gi|255944227|ref|XP_002562881.1|	347.4	4e-94	Pc20g03290 [Penicillium chrysogenum Wisconsin 54-1255] >gi|211587616|emb|CAP85658.1| Pc20g03290 [Penicillium chrysogenum Wisconsin 54-1255]	gi|211587300|emb|AM920435.1|	474	1e-130	Penicillium chrysogenum Wisconsin 54-1255 complete genome, contig Pc00c20	sp|O74914|YJ73_SCHPO	63.5	5e-10	Uncharacterized protein C757.03c OS=Schizosaccharomyces pombe (strain 972 / ATCC 24843) GN=SPCC757.03c PE=3 SV=1	SMb20212	156	1e-38	COG0693	Putative intracellular protease/amidase	K01423	1e-36	154	psp:PSPPH_3239	[EC:3.4.-.-]	-	-	-	--
Unigene11605_All	433	1	38	0.2088	7.0283	5.07298	Up	6.98536e-10	2.42286e-09	gi|255955075|ref|XP_002568290.1|	55.1	4e-06	Pc21g12630 [Penicillium chrysogenum Wisconsin 54-1255] >gi|211590001|emb|CAP96160.1| Pc21g12630 [Penicillium chrysogenum Wisconsin 54-1255]	gi|211588786|emb|AM920436.1|	858	0	Penicillium chrysogenum Wisconsin 54-1255 complete genome, contig Pc00c21	sp|Q4WYP0|NRPS6_ASPFU	101	1e-21	Nonribosomal peptide synthetase 6 OS=Neosartorya fumigata (strain ATCC MYA-4609 / Af293 / CBS 101355 / FGSC A1100) GN=NRPS6 PE=3 SV=1	all2643	51.6	5e-07	COG1020	Non-ribosomal peptide synthetase modules and related proteins	K01932	2e-17	90.5	afm:AFUA_1G10380	[EC:6.3.2.-]	GO:0008152//metabolic process	GO:0003824//catalytic activity	-	--
Unigene11207_All	291	1	38	0.3107	10.4579	5.07293	Up	6.98536e-10	2.42386e-09	--	--	--	--	gi|211584852|emb|AM920430.1|	577	1e-162	Penicillium chrysogenum Wisconsin 54-1255 complete genome, contig Pc00c15	--	--	--	--	--	--	--	--	--	--	--	--	--	--	-	-	-	--
Unigene12060_All	337	1	38	0.2683	9.0304	5.07287	Up	6.98536e-10	2.42486e-09	--	--	--	--	--	--	--	--	--	--	--	--	--	--	--	--	--	--	--	--	--	--	-	-	-	--
CL104.Contig2_All	224	1	38	0.4037	13.5859	5.07268	Up	6.98536e-10	2.42336e-09	gi|238487226|ref|XP_002374851.1|	78.2	4e-13	conserved hypothetical protein [Aspergillus flavus NRRL3357] >gi|220699730|gb|EED56069.1| conserved hypothetical protein [Aspergillus flavus NRRL3357]	gi|211585052|emb|AM920431.1|	268	7e-69	Penicillium chrysogenum Wisconsin 54-1255 complete genome, contig Pc00c16	--	--	--	--	--	--	--	--	--	--	--	--	--	--	-	-	-	--
Unigene10993_All	237	1	38	0.3816	12.8407	5.07252	Up	6.98536e-10	2.42436e-09	gi|255949858|ref|XP_002565696.1|	158.7	2e-37	Pc22g17870 [Penicillium chrysogenum Wisconsin 54-1255] >gi|211592713|emb|CAP99075.1| Pc22g17870 [Penicillium chrysogenum Wisconsin 54-1255]	gi|211591067|emb|AM920437.1|	462	1e-127	Penicillium chrysogenum Wisconsin 54-1255 complete genome, contig Pc00c22	sp|Q4WNS8|ECM33_ASPFU	107	2e-23	Protein ecm33 OS=Neosartorya fumigata (strain ATCC MYA-4609 / Af293 / CBS 101355 / FGSC A1100) GN=ecm33 PE=1 SV=1	--	--	--	--	--	--	--	--	--	--	-	-	GO:0031225//anchored to membrane;GO:0005886//plasma membrane	--
Unigene11884_All	386	6	224	1.4056	46.4744	5.04718	Up	4.60524e-53	5.49885e-52	--	--	--	--	--	--	--	--	--	--	--	--	--	--	--	--	--	--	--	--	--	--	-	-	-	--
Unigene11895_All	277	3	112	0.9794	32.3811	5.04711	Up	4.0435e-27	2.88459e-26	gi|255947964|ref|XP_002564749.1|	63.5	1e-08	Pc22g07240 [Penicillium chrysogenum Wisconsin 54-1255] >gi|211591766|emb|CAP98012.1| Pc22g07240 [Penicillium chrysogenum Wisconsin 54-1255]	gi|211591067|emb|AM920437.1|	547	1e-153	Penicillium chrysogenum Wisconsin 54-1255 complete genome, contig Pc00c22	--	--	--	--	--	--	--	--	--	--	--	--	--	--	-	-	-	--
Unigene12018_All	334	1	37	0.2707	8.8717	5.03444	Up	1.28515e-09	4.36932e-09	--	--	--	--	gi|211583076|emb|AM920428.1|	60	5e-06	Penicillium chrysogenum Wisconsin 54-1255 complete genome, contig Pc00c13	--	--	--	--	--	--	--	--	--	--	--	--	--	--	-	-	-	--
Unigene11925_All	393	3	111	0.6903	22.6195	5.0342	Up	7.42932e-27	5.26431e-26	--	--	--	--	gi|211588786|emb|AM920436.1|	129	7e-27	Penicillium chrysogenum Wisconsin 54-1255 complete genome, contig Pc00c21	--	--	--	--	--	--	--	--	--	--	--	--	--	--	-	-	-	--
CL1512.Contig2_All	332	1	37	0.2724	8.9252	5.03409	Up	1.28515e-09	4.3702e-09	gi|425780756|gb|EKV18756.1|	68.9	2e-10	Hsp90 binding co-chaperone (Sba1), putative [Penicillium digitatum PHI26]	gi|211588786|emb|AM920436.1|	533	1e-148	Penicillium chrysogenum Wisconsin 54-1255 complete genome, contig Pc00c21	--	--	--	--	--	--	--	--	--	--	--	--	--	--	-	-	-	--
Unigene11777_All	694	2	73	0.2606	8.424	5.0146	Up	5.35538e-18	2.85417e-17	--	--	--	--	--	--	--	--	--	--	--	--	--	--	--	--	--	--	--	--	--	--	-	-	-	--
Unigene11342_All	1118	26	938	2.103	67.1914	4.99776	Up	9.39214e-217	3.45253e-215	gi|255947860|ref|XP_002564697.1|	481.9	7e-134	Pc22g06690 [Penicillium chrysogenum Wisconsin 54-1255] >gi|211591714|emb|CAP97957.1| Pc22g06690 [Penicillium chrysogenum Wisconsin 54-1255]	gi|211591067|emb|AM920437.1|	2216	0	Penicillium chrysogenum Wisconsin 54-1255 complete genome, contig Pc00c22	sp|Q00791|STCU_EMENI	55.1	6e-07	Versicolorin reductase OS=Emericella nidulans (strain FGSC A4 / ATCC 38163 / CBS 112.46 / NRRL 194 / M139) GN=stcU PE=3 SV=2	--	--	--	--	--	K03366	4e-09	65.5	noc:Noc_0093	(R,R)-butanediol dehydrogenase / diacetyl reductase [EC:1.1.1.4 1.1.1.303]	GO:0055114//oxidation-reduction process	GO:0016491//oxidoreductase activity;GO:0000166//nucleotide binding	-	--
Unigene11501_All	234	1	36	0.3864	12.3208	4.99486	Up	2.36294e-09	7.88552e-09	gi|255939117|ref|XP_002560328.1|	155.2	3e-36	Pc15g01030 [Penicillium chrysogenum Wisconsin 54-1255] >gi|211584950|emb|CAP82989.1| Pc15g01030 [Penicillium chrysogenum Wisconsin 54-1255]	gi|211584852|emb|AM920430.1|	464	1e-128	Penicillium chrysogenum Wisconsin 54-1255 complete genome, contig Pc00c15	sp|P0C7S9|GEL1_ASPFU	89.4	5e-18	1,3-beta-glucanosyltransferase gel1 OS=Neosartorya fumigata (strain ATCC MYA-4609 / Af293 / CBS 101355 / FGSC A1100) GN=gel1 PE=3 SV=1	--	--	--	--	--	--	--	--	--	--	GO:0005975//carbohydrate metabolic process	GO:0016491//oxidoreductase activity;GO:0016740//transferase activity	GO:0031225//anchored to membrane;GO:0009277//fungal-type cell wall;GO:0005886//plasma membrane	--
Unigene11592_All	481	4	144	0.752	23.9756	4.99469	Up	2.2674e-34	1.92798e-33	gi|255930355|ref|XP_002556737.1|	212.6	1e-53	Pc06g01300 [Penicillium chrysogenum Wisconsin 54-1255] >gi|211581350|emb|CAP79123.1| Pc06g01300 [Penicillium chrysogenum Wisconsin 54-1255]	gi|211581229|emb|AM920421.1|	854	0	Penicillium chrysogenum Wisconsin 54-1255 complete genome, contig Pc00c06	sp|P29429|THIO_EMENI	117	2e-26	Thioredoxin OS=Emericella nidulans (strain FGSC A4 / ATCC 38163 / CBS 112.46 / NRRL 194 / M139) GN=TRX1 PE=1 SV=2	SPAC7D4.07c	95.9	3e-20	COG0526	Thiol-disulfide isomerase and thioredoxins	K03671	3e-54	212	pcs:Pc06g01300	thioredoxin 1	GO:0045454//cell redox homeostasis;GO:0006662//glycerol ether metabolic process	GO:0009055//electron carrier activity;GO:0015035//protein disulfide oxidoreductase activity	-	--
Unigene11434_All	287	1	36	0.3151	10.0455	4.9946	Up	2.36294e-09	7.88709e-09	gi|403380333|ref|ZP_10922390.1|	95.5	2e-18	hypothetical protein PJC66_10974 [Paenibacillus sp. JC66]	--	--	--	--	sp|O34759|YDJO_BACSU	65.9	5e-11	Uncharacterized protein YdjO OS=Bacillus subtilis (strain 168) GN=ydjO PE=4 SV=1	--	--	--	--	--	K03657	5e-07	55.8	pta:HPL003_10460	DNA helicase II / ATP-dependent DNA helicase PcrA [EC:3.6.4.12]	-	-	-	--
Unigene11194_All	700	2	72	0.2584	8.2373	4.99449	Up	9.83652e-18	5.15912e-17	gi|255950442|ref|XP_002565988.1|	28.9	4e-11	hypothetical protein [Penicillium chrysogenum Wisconsin 54-1255] >gi|211593005|emb|CAP99378.1| hypothetical protein Pc22g20900 [Penicillium chrysogenum Wisconsin 54-1255]	gi|211591067|emb|AM920437.1|	115	2e-22	Penicillium chrysogenum Wisconsin 54-1255 complete genome, contig Pc00c22	--	--	--	--	--	--	--	--	--	--	--	--	--	--	-	-	-	--
Unigene11581_All	854	5	179	0.5294	16.786	4.98676	Up	2.11154e-42	2.13001e-41	--	--	--	--	gi|211591067|emb|AM920437.1|	71.9	3e-09	Penicillium chrysogenum Wisconsin 54-1255 complete genome, contig Pc00c22	--	--	--	--	--	--	--	--	--	--	--	--	--	--	-	-	-	--
Unigene390_All	678	15	533	2.0006	62.9579	4.97588	Up	1.55473e-123	3.73401e-122	--	--	--	--	gi|211585052|emb|AM920431.1|	236	8e-59	Penicillium chrysogenum Wisconsin 54-1255 complete genome, contig Pc00c16	--	--	--	--	--	--	--	--	--	--	--	--	--	--	-	-	-	--
Unigene11766_All	1574	28	982	1.6086	49.9643	4.95702	Up	6.87376e-226	2.6006e-224	gi|425774316|gb|EKV12624.1|	594	2e-167	hypothetical protein PDIG_42250 [Penicillium digitatum PHI26] >gi|425777060|gb|EKV15253.1| hypothetical protein PDIP_40830 [Penicillium digitatum Pd1]	gi|70984624|ref|XM_742726.1|	61.9	6e-06	Aspergillus fumigatus Af293 hypothetical protein (AFUA_6G02580), partial mRNA	--	--	--	--	--	--	--	--	--	--	--	--	--	--	-	-	-	--
CL685.Contig1_All	1434	2	70	0.1261	3.9093	4.95427	Up	3.315e-17	1.70312e-16	gi|425772649|gb|EKV11046.1|	740	0	Alcohol dehydrogenase II [Penicillium digitatum PHI26] >gi|425775132|gb|EKV13416.1| Alcohol dehydrogenase II [Penicillium digitatum Pd1]	--	--	--	--	sp|P54202|ADH2_EMENI	448	3e-125	Alcohol dehydrogenase 2 OS=Emericella nidulans (strain FGSC A4 / ATCC 38163 / CBS 112.46 / NRRL 194 / M139) GN=alcB PE=3 SV=2	SPCC13B11.01	244	2e-64	COG1064	Zn-dependent alcohol dehydrogenases	K13953	1e-116	423	bfu:BC1G_11838	alcohol dehydrogenase, propanol-preferring [EC:1.1.1.1]	-	GO:0046872//metal ion binding;GO:0016491//oxidoreductase activity	-	--
CL1539.Contig2_All	243	1	35	0.3721	11.5349	4.95417	Up	4.34174e-09	1.41827e-08	gi|255942933|ref|XP_002562235.1|	168.7	2e-40	Pc18g03990 [Penicillium chrysogenum Wisconsin 54-1255] >gi|211586968|emb|CAP94623.1| Pc18g03990 [Penicillium chrysogenum Wisconsin 54-1255]	gi|211586580|emb|AM920433.1|	482	1e-133	Penicillium chrysogenum Wisconsin 54-1255 complete genome, contig Pc00c18	--	--	--	--	--	--	--	--	--	K10273	2e-23	110	nhe:NECHADRAFT_57678	F-box and leucine-rich repeat protein 7	-	-	GO:0016021//integral to membrane	--
Unigene11630_All	345	1	35	0.2621	8.1246	4.95411	Up	4.34174e-09	1.41772e-08	gi|255945367|ref|XP_002563451.1|	120.9	6e-26	Pc20g09560 [Penicillium chrysogenum Wisconsin 54-1255] >gi|211588186|emb|CAP86285.1| Pc20g09560 [Penicillium chrysogenum Wisconsin 54-1255]	gi|211587300|emb|AM920435.1|	684	0	Penicillium chrysogenum Wisconsin 54-1255 complete genome, contig Pc00c20	sp|Q92452|GOX_TALFL	113	3e-25	Glucose oxidase OS=Talaromyces flavus GN=GOX PE=3 SV=1	--	--	--	--	--	K00108	1e-09	64.3	afm:AFUA_2G01770	choline dehydrogenase [EC:1.1.99.1]	GO:0055114//oxidation-reduction process;GO:0006066//alcohol metabolic process	GO:0050660//flavin adenine dinucleotide binding;GO:0046562//glucose oxidase activity;GO:0008812//choline dehydrogenase activity	GO:0005576//extracellular region	--
Unigene10960_All	333	2	70	0.5431	16.8347	4.95408	Up	3.315e-17	1.70364e-16	gi|255947964|ref|XP_002564749.1|	117.5	7e-25	Pc22g07240 [Penicillium chrysogenum Wisconsin 54-1255] >gi|211591766|emb|CAP98012.1| Pc22g07240 [Penicillium chrysogenum Wisconsin 54-1255]	gi|211591067|emb|AM920437.1|	660	0	Penicillium chrysogenum Wisconsin 54-1255 complete genome, contig Pc00c22	--	--	--	--	--	--	--	--	--	--	--	--	--	--	-	-	-	--
Unigene12090_All	328	1	35	0.2757	8.5457	4.95403	Up	4.34174e-09	1.41799e-08	gi|425776259|gb|EKV14483.1|	143.7	9e-33	Short-chain dehydrogenase/oxidoreductase, putative [Penicillium digitatum Pd1]	gi|211591067|emb|AM920437.1|	218	8e-54	Penicillium chrysogenum Wisconsin 54-1255 complete genome, contig Pc00c22	sp|Q49WS9|Y1627_STAS1	50.4	2e-06	Uncharacterized oxidoreductase SSP1627 OS=Staphylococcus saprophyticus subsp. saprophyticus (strain ATCC 15305 / DSM 20229) GN=SSP1627 PE=3 SV=1	--	--	--	--	--	K05886	8e-07	55.1	smz:SMD_0316	serine 3-dehydrogenase [EC:1.1.1.276]	GO:0055114//oxidation-reduction process	GO:0016491//oxidoreductase activity;GO:0000166//nucleotide binding;GO:0008270//zinc ion binding	-	--
CL1136.Contig1_All	503	7	243	1.2584	38.6893	4.94227	Up	7.33038e-57	9.27927e-56	gi|255942681|ref|XP_002562109.1|	329.7	9e-89	Pc18g02680 [Penicillium chrysogenum Wisconsin 54-1255] >gi|211586842|emb|CAP94492.1| Pc18g02680 [Penicillium chrysogenum Wisconsin 54-1255]	gi|211586580|emb|AM920433.1|	997	0	Penicillium chrysogenum Wisconsin 54-1255 complete genome, contig Pc00c18	sp|P0A688|PG36_MYCTU	82	1e-15	Uncharacterized PE-PGRS family protein PE_PGRS36 OS=Mycobacterium tuberculosis GN=PE_PGRS36 PE=3 SV=1	XF0818	77.8	9e-15	COG2730	Endoglucanase	K11664	6e-15	82.4	pan:PODANSg5387	vacuolar protein sorting-associated protein 72	-	-	-	--
Unigene11902_All	827	6	208	0.6561	20.1424	4.94018	Up	7.62756e-49	8.56688e-48	--	--	--	--	gi|211591067|emb|AM920437.1|	137	6e-29	Penicillium chrysogenum Wisconsin 54-1255 complete genome, contig Pc00c22	--	--	--	--	--	--	--	--	--	--	--	--	--	--	-	-	-	--
CL587.Contig4_All	330	6	207	1.6441	50.2353	4.93333	Up	1.39836e-48	1.56326e-47	--	--	--	--	gi|32879748|dbj|AB100244.1|	121	1e-24	Penicillium camemberti pyrG gene for orotidine-5'-phosphate decarboxylase, complete cds	--	--	--	--	--	--	--	--	--	--	--	--	--	--	-	-	-	--
Unigene12104_All	711	2	69	0.2544	7.772	4.93312	Up	6.08228e-17	3.07881e-16	--	--	--	--	gi|211591067|emb|AM920437.1|	97.6	5e-17	Penicillium chrysogenum Wisconsin 54-1255 complete genome, contig Pc00c22	--	--	--	--	--	--	--	--	--	--	--	--	--	--	-	-	-	--
Unigene11283_All	337	1	34	0.2683	8.0798	4.9124	Up	7.9722e-09	2.55901e-08	gi|322422440|ref|YP_004221866.1|	221.9	2e-56	NADH dehydrogenase subunit 5 (mitochondrion) [Penicillium digitatum] >gi|316891694|gb|ADU57302.1| NADH dehydrogenase subunit 5 [Penicillium digitatum] >gi|425765289|gb|EKV03995.1| NADH dehydrogenase subunit 5 (mitochondrion) [Penicillium digitatum Pd1] >gi|425765305|gb|EKV04010.1| NADH dehydrogenase subunit 5 (mitochondrion) [Penicillium digitatum PHI26]	gi|316891688|gb|HQ622809.1|	668	0	Penicillium digitatum strain pd01 mitochondrion, complete genome	sp|Q6QU67|NU5M_ASPNG	214	9e-56	NADH-ubiquinone oxidoreductase chain 5 OS=Aspergillus niger GN=nad5 PE=3 SV=1	mll1355	108	3e-24	COG1009	NADH:ubiquinone oxidoreductase subunit 5 (chain L)/Multisubunit Na+/H+ antiporter, MnhA subunit	K03883	8e-55	214	ang:Asnifp15	NADH-ubiquinone oxidoreductase chain 5 [EC:1.6.5.3]	GO:0042773//ATP synthesis coupled electron transport	GO:0008137//NADH dehydrogenase (ubiquinone) activity	GO:0005743//mitochondrial inner membrane;GO:0070469//respiratory chain;GO:0016021//integral to membrane	--
CL900.Contig2_All	394	1	34	0.2295	6.9109	4.91231	Up	7.9722e-09	2.55852e-08	gi|255946133|ref|XP_002563834.1|	208.4	3e-52	Pc20g13550 [Penicillium chrysogenum Wisconsin 54-1255] >gi|211588569|emb|CAP86684.1| Pc20g13550 [Penicillium chrysogenum Wisconsin 54-1255]	gi|211587300|emb|AM920435.1|	781	0	Penicillium chrysogenum Wisconsin 54-1255 complete genome, contig Pc00c20	sp|P28344|MASY_EMENI	183	2e-46	Malate synthase, glyoxysomal OS=Emericella nidulans (strain FGSC A4 / ATCC 38163 / CBS 112.46 / NRRL 194 / M139) GN=acuE PE=3 SV=3	YIR031c	99.8	1e-21	COG2225	Malate synthase	K01638	6e-53	208	pcs:Pc20g13550	malate synthase [EC:2.3.3.9]	GO:0006099//tricarboxylic acid cycle;GO:0006097//glyoxylate cycle	GO:0004474//malate synthase activity	GO:0005737//cytoplasm	--
Unigene10948_All	205	2	68	0.8822	26.5649	4.91227	Up	1.11554e-16	5.57969e-16	gi|255930277|ref|XP_002556698.1|	138.3	3e-31	Pc06g00890 [Penicillium chrysogenum Wisconsin 54-1255] >gi|211581311|emb|CAP79082.1| Pc06g00890 [Penicillium chrysogenum Wisconsin 54-1255]	gi|211581229|emb|AM920421.1|	406	1e-110	Penicillium chrysogenum Wisconsin 54-1255 complete genome, contig Pc00c06	sp|P31540|HSP98_NEUCR	110	2e-24	Heat shock protein hsp98 OS=Neurospora crassa (strain ATCC 24698 / 74-OR23-1A / CBS 708.71 / DSM 1257 / FGSC 987) GN=hsp98 PE=1 SV=2	SPBC16D10.08c	94.7	3e-20	COG0542	ATPases with chaperone activity, ATP-binding subunit	K01362	3e-27	122	afm:AFUA_1G15270	[EC:3.4.21.-]	GO:0019538//protein metabolic process;GO:0006950//response to stress	GO:0017111//nucleoside-triphosphatase activity;GO:0005524//ATP binding	-	--
Unigene2888_All	1195	45	1504	3.4052	100.793	4.88752	Up	0	0	gi|425777919|gb|EKV16071.1|	617.1	1e-174	Peroxin 11C [Penicillium digitatum Pd1] >gi|425779988|gb|EKV18011.1| Peroxin 11C [Penicillium digitatum PHI26]	gi|255956332|ref|XM_002568873.1|	977	0	Penicillium chrysogenum Wisconsin 54-1255 peroxin-11C Pex11C-Penicillium chrysogenum (Pc21g19280) mRNA, complete cds	--	--	--	--	--	--	--	--	--	K13353	5e-63	244	cim:CIMG_09403	peroxin-11C	GO:0016559//peroxisome fission	-	GO:0005779//integral to peroxisomal membrane	--
Unigene11830_All	1885	24	802	1.1513	34.0734	4.88731	Up	2.13244e-183	7.01206e-182	gi|255955067|ref|XP_002568286.1|	1021.1	0	Pc21g12590 [Penicillium chrysogenum Wisconsin 54-1255] >gi|211589997|emb|CAP96156.1| Pc21g12590 [Penicillium chrysogenum Wisconsin 54-1255]	gi|211588786|emb|AM920436.1|	1719	0	Penicillium chrysogenum Wisconsin 54-1255 complete genome, contig Pc00c21	sp|P08159|HDNO_ARTOX	90.9	2e-17	6-hydroxy-D-nicotine oxidase OS=Arthrobacter oxidans PE=1 SV=2	Rv0063	94	8e-19	COG0277	FAD/FMN-containing dehydrogenases	K15454	4e-78	295	ani:AN7355.2	tRNA pseudouridine synthase 9 [EC:5.4.99.-]	GO:0055114//oxidation-reduction process	GO:0050660//flavin adenine dinucleotide binding;GO:0008762//UDP-N-acetylmuramate dehydrogenase activity	-	--
Unigene11293_All	1104	4	133	0.3276	9.648	4.88022	Up	1.78653e-31	1.42617e-30	gi|425773160|gb|EKV11530.1|	561.6	7e-158	UbiA-like prenyltransferase, putative [Penicillium digitatum PHI26] >gi|425776534|gb|EKV14750.1| UbiA-like prenyltransferase, putative [Penicillium digitatum Pd1]	gi|211585052|emb|AM920431.1|	1861	0	Penicillium chrysogenum Wisconsin 54-1255 complete genome, contig Pc00c16	sp|Q10252|COQ2_SCHPO	132	2e-30	4-hydroxybenzoate polyprenyltransferase, mitochondrial OS=Schizosaccharomyces pombe (strain 972 / ATCC 24843) GN=coq2 PE=1 SV=2	SPAC56F8.04c	132	8e-31	COG0382	4-hydroxybenzoate polyprenyltransferase and related prenyltransferases	K03179	1e-34	150	rpc:RPC_4711	4-hydroxybenzoate octaprenyltransferase [EC:2.5.1.-]	-	GO:0004659//prenyltransferase activity	GO:0016021//integral to membrane	--
Unigene11304_All	378	1	33	0.2392	6.9916	4.86933	Up	1.46277e-08	4.59721e-08	--	--	--	--	--	--	--	--	--	--	--	--	--	--	--	--	--	--	--	--	--	--	-	-	-	--
Unigene11394_All	459	1	33	0.197	5.7578	4.86925	Up	1.46277e-08	4.59807e-08	--	--	--	--	gi|211581525|emb|AM920427.1|	910	0	Penicillium chrysogenum Wisconsin 54-1255 complete genome, contig Pc00c12	--	--	--	--	--	--	--	--	--	--	--	--	--	--	-	-	-	--
Unigene11471_All	356	1	33	0.254	7.4236	4.86922	Up	1.46277e-08	4.59979e-08	--	--	--	--	gi|211583076|emb|AM920428.1|	60	5e-06	Penicillium chrysogenum Wisconsin 54-1255 complete genome, contig Pc00c13	--	--	--	--	--	--	--	--	--	--	--	--	--	--	-	-	-	--
CL1205.Contig1_All	385	1	33	0.2349	6.8645	4.86904	Up	1.46277e-08	4.59893e-08	--	--	--	--	gi|211591067|emb|AM920437.1|	763	0	Penicillium chrysogenum Wisconsin 54-1255 complete genome, contig Pc00c22	--	--	--	--	--	--	--	--	--	--	--	--	--	--	-	-	-	--
CL705.Contig3_All	355	5	163	1.2736	36.7716	4.85161	Up	3.42412e-38	3.16576e-37	gi|440638790|gb|ELR08709.1|	163.7	8e-39	polyubiquitin [Geomyces destructans 20631-21]	gi|211591067|emb|AM920437.1|	686	0	Penicillium chrysogenum Wisconsin 54-1255 complete genome, contig Pc00c22	sp|P0CG63|UBI4P_YEAST	231	1e-60	Polyubiquitin OS=Saccharomyces cerevisiae (strain ATCC 204508 / S288c) GN=UBI4 PE=1 SV=1	YLL039c	231	3e-61	COG5272	Ubiquitin	K08770	8e-60	231	pte:PTT_18575	ubiquitin C	GO:0016567//protein ubiquitination	-	-	--
CL93.Contig2_All	667	2	65	0.2711	7.8044	4.84739	Up	6.86606e-16	3.3208e-15	gi|255932029|ref|XP_002557571.1|	348.6	3e-94	Pc12g07360 [Penicillium chrysogenum Wisconsin 54-1255] >gi|211582190|emb|CAP80363.1| Pc12g07360 [Penicillium chrysogenum Wisconsin 54-1255]	gi|211581525|emb|AM920427.1|	1314	0	Penicillium chrysogenum Wisconsin 54-1255 complete genome, contig Pc00c12	--	--	--	--	--	--	--	--	--	K13100	7e-07	56.6	scm:SCHCODRAFT_74942	pre-mRNA-splicing factor CWC22	GO:0019722//calcium-mediated signaling	-	-	--
Unigene11163_All	257	2	65	0.7037	20.255	4.84717	Up	6.86606e-16	3.32175e-15	gi|255935823|ref|XP_002558938.1|	168.3	3e-40	Pc13g05030 [Penicillium chrysogenum Wisconsin 54-1255] >gi|211583558|emb|CAP91572.1| Pc13g05030 [Penicillium chrysogenum Wisconsin 54-1255]	gi|211583076|emb|AM920428.1|	394	1e-107	Penicillium chrysogenum Wisconsin 54-1255 complete genome, contig Pc00c13	sp|Q1HVF7|EBNA1_EBVA8	67.4	2e-11	Epstein-Barr nuclear antigen 1 OS=Epstein-Barr virus (strain AG876) GN=EBNA1 PE=3 SV=1	XF0818	66.6	1e-11	COG2730	Endoglucanase	K13850	1e-10	67.8	pfa:PFL1960w	erythrocyte membrane protein 1	-	-	-	--
Unigene6519_All	286	10	321	3.1618	89.8859	4.82928	Up	8.5058e-74	1.32719e-72	gi|322422442|ref|YP_004221868.1|	149.4	1e-34	cytochrome b (mitochondrion) [Penicillium digitatum] >gi|316891696|gb|ADU57304.1| cytochrome b [Penicillium digitatum] >gi|425765291|gb|EKV03997.1| cytochrome b (mitochondrion) [Penicillium digitatum Pd1] >gi|425765307|gb|EKV04012.1| cytochrome b (mitochondrion) [Penicillium digitatum PHI26]	gi|316891688|gb|HQ622809.1|	567	1e-159	Penicillium digitatum strain pd01 mitochondrion, complete genome	sp|Q6V9D6|CYB_PENMA	140	2e-33	Cytochrome b OS=Penicillium marneffei GN=cob PE=3 SV=1	Q0120	97.1	7e-21	COG1290	Cytochrome b subunit of the bc complex	K00412	8e-31	134	ang:Asnifp01	ubiquinol-cytochrome c reductase cytochrome b subunit	GO:0022904//respiratory electron transport chain	GO:0046872//metal ion binding;GO:0016491//oxidoreductase activity;GO:0009055//electron carrier activity	GO:0005743//mitochondrial inner membrane;GO:0070469//respiratory chain;GO:0016021//integral to membrane	--
Unigene11697_All	445	1	32	0.2032	5.7589	4.82482	Up	2.6819e-08	8.24853e-08	gi|255943369|ref|XP_002562453.1|	224.9	3e-57	hypothetical protein [Penicillium chrysogenum Wisconsin 54-1255] >gi|211587186|emb|CAP94850.1| hypothetical protein Pc18g06260 [Penicillium chrysogenum Wisconsin 54-1255]	gi|211586580|emb|AM920433.1|	874	0	Penicillium chrysogenum Wisconsin 54-1255 complete genome, contig Pc00c18	--	--	--	--	--	--	--	--	--	--	--	--	--	--	-	-	-	--
CL1611.Contig1_All	280	2	64	0.6459	18.3052	4.8248	Up	1.25725e-15	6.01848e-15	--	--	--	--	gi|211583076|emb|AM920428.1|	555	1e-155	Penicillium chrysogenum Wisconsin 54-1255 complete genome, contig Pc00c13	--	--	--	--	--	--	--	--	--	--	--	--	--	--	-	-	-	--
CL1149.Contig2_All	352	1	32	0.2569	7.2805	4.82476	Up	2.6819e-08	8.24703e-08	gi|255939376|ref|XP_002560457.1|	198.7	2e-49	Pc16g00340 [Penicillium chrysogenum Wisconsin 54-1255] >gi|211585080|emb|CAP92704.1| Pc16g00340 [Penicillium chrysogenum Wisconsin 54-1255]	gi|211585052|emb|AM920431.1|	698	0	Penicillium chrysogenum Wisconsin 54-1255 complete genome, contig Pc00c16	--	--	--	--	Rv0068	50.8	6e-07	COG1028	Dehydrogenases with different specificities (related to short-chain alcohol dehydrogenases)	K00540	2e-08	60.5	abo:ABO_1026	[EC:1.-.-.-]	GO:0055114//oxidation-reduction process	GO:0016491//oxidoreductase activity;GO:0000166//nucleotide binding	-	--
Unigene11240_All	286	1	32	0.3162	8.9606	4.82469	Up	2.6819e-08	8.24552e-08	--	--	--	--	--	--	--	--	--	--	--	--	--	--	--	--	--	--	--	--	--	--	-	-	-	--
Unigene12022_All	466	2	63	0.3881	10.827	4.80206	Up	2.30114e-15	1.08704e-14	gi|317157989|ref|XP_003190911.1|	105.1	3e-21	hypothetical protein AOR_1_180034 [Aspergillus oryzae RIB40]	gi|211581525|emb|AM920427.1|	254	2e-64	Penicillium chrysogenum Wisconsin 54-1255 complete genome, contig Pc00c12	sp|Q03482|YD210_YEAST	58.9	9e-09	Uncharacterized protein YDR210W OS=Saccharomyces cerevisiae (strain ATCC 204508 / S288c) GN=YDR210W PE=1 SV=1	--	--	--	--	--	K03744	3e-08	60.1	mph:MLP_06360	LemA protein	-	-	-	--
Unigene11911_All	710	5	157	0.6368	17.709	4.7975	Up	1.28351e-36	1.1482e-35	--	--	--	--	gi|211581525|emb|AM920427.1|	105	2e-19	Penicillium chrysogenum Wisconsin 54-1255 complete genome, contig Pc00c12	--	--	--	--	--	--	--	--	--	--	--	--	--	--	-	-	-	--
CL716.Contig2_All	643	5	157	0.7032	19.5543	4.79741	Up	1.28351e-36	1.14881e-35	gi|255935299|ref|XP_002558676.1|	325.9	2e-87	Pc13g02350 [Penicillium chrysogenum Wisconsin 54-1255] >gi|211583296|emb|CAP91304.1| Pc13g02350 [Penicillium chrysogenum Wisconsin 54-1255]	gi|211583076|emb|AM920428.1|	1275	0	Penicillium chrysogenum Wisconsin 54-1255 complete genome, contig Pc00c13	sp|Q1HVF7|EBNA1_EBVA8	124	5e-28	Epstein-Barr nuclear antigen 1 OS=Epstein-Barr virus (strain AG876) GN=EBNA1 PE=3 SV=1	XF0818	112	4e-25	COG2730	Endoglucanase	K01130	9e-25	115	scl:sce7731	arylsulfatase [EC:3.1.6.1]	-	-	-	--
Unigene11897_All	253	3	94	1.0723	29.755	4.79435	Up	2.21624e-22	1.38093e-21	gi|308066973|ref|YP_003868578.1|	21.9	5e-20	hypothetical protein PPE_00142 [Paenibacillus polymyxa E681] >gi|305856252|gb|ADM68040.1| Hypothetical protein PPE_00142 [Paenibacillus polymyxa E681]	gi|247541662|gb|CP001656.1|	230	2e-57	Paenibacillus sp. JDR-2, complete genome	--	--	--	--	--	--	--	--	--	--	--	--	--	--	-	-	-	--
Unigene11673_All	382	4	125	0.9469	26.2059	4.79054	Up	2.24732e-29	1.70586e-28	--	--	--	--	gi|211581525|emb|AM920427.1|	757	0	Penicillium chrysogenum Wisconsin 54-1255 complete genome, contig Pc00c12	--	--	--	--	--	--	--	--	--	--	--	--	--	--	-	-	-	--
Unigene12063_All	228	1	31	0.3966	10.8888	4.77902	Up	4.91312e-08	1.48159e-07	--	--	--	--	--	--	--	--	--	--	--	--	--	--	--	--	--	--	--	--	--	--	-	-	-	--
CL469.Contig2_All	234	10	308	3.8644	105.411	4.76964	Up	2.1646e-70	3.25096e-69	gi|464883|sp|P34723.1|THIO_PENCH	54.7	5e-06	RecName: Full=Thioredoxin; Short=Trx >gi|426469|emb|CAA53726.1| thioredoxin [Penicillium chrysogenum]	gi|211588786|emb|AM920436.1|	355	4e-95	Penicillium chrysogenum Wisconsin 54-1255 complete genome, contig Pc00c21	sp|P34723|THIO_PENCH	54.7	1e-07	Thioredoxin OS=Penicillium chrysogenum GN=TRXA PE=1 SV=1	--	--	--	--	--	--	--	--	--	--	-	-	-	--
Unigene502_All	464	172	5285	33.5206	912.178	4.7662	Up	0	0	--	--	--	--	--	--	--	--	--	--	--	--	--	--	--	--	--	--	--	--	--	--	-	-	-	--
Unigene11937_All	674	5	153	0.6708	18.1796	4.76029	Up	1.43217e-35	1.25387e-34	--	--	--	--	gi|211583076|emb|AM920428.1|	87.7	4e-14	Penicillium chrysogenum Wisconsin 54-1255 complete genome, contig Pc00c13	--	--	--	--	--	--	--	--	--	--	--	--	--	--	-	-	-	--
CL978.Contig1_All	602	3	91	0.4506	12.1059	4.74772	Up	1.35379e-21	8.25214e-21	gi|255933782|ref|XP_002558270.1|	167.9	7e-40	Pc12g14660 [Penicillium chrysogenum Wisconsin 54-1255] >gi|211582889|emb|CAP81093.1| Pc12g14660 [Penicillium chrysogenum Wisconsin 54-1255]	gi|211581525|emb|AM920427.1|	1193	0	Penicillium chrysogenum Wisconsin 54-1255 complete genome, contig Pc00c12	--	--	--	--	--	--	--	--	--	--	--	--	--	--	-	GO:0046983//protein dimerization activity	-	--
Unigene11792_All	269	7	211	2.3531	62.8178	4.73854	Up	1.82751e-48	2.04032e-47	--	--	--	--	gi|309254429|gb|GU554365.1|	63.9	2e-07	uncultured dinoflagellate clone AP_1061048708381 mRNA sequence	--	--	--	--	--	--	--	--	--	--	--	--	--	--	-	-	-	--
CL886.Contig2_All	334	1	30	0.2707	7.1933	4.73189	Up	8.99286e-08	2.63448e-07	gi|255941362|ref|XP_002561450.1|	221.9	2e-56	Pc16g11470 [Penicillium chrysogenum Wisconsin 54-1255] >gi|211586073|emb|CAP93817.1| Pc16g11470 [Penicillium chrysogenum Wisconsin 54-1255]	gi|211585052|emb|AM920431.1|	662	0	Penicillium chrysogenum Wisconsin 54-1255 complete genome, contig Pc00c16	sp|P41820|BFR1_SCHPO	76.6	3e-14	Brefeldin A resistance protein OS=Schizosaccharomyces pombe (strain 972 / ATCC 24843) GN=bfr1 PE=1 SV=1	SPCC18B5.01c_3	62.4	2e-10	COG0842	ABC-type multidrug transport system, permease component	K08711	3e-13	76.6	ago:AGOS_AGL142C	ATP-binding cassette, subfamily G (WHITE), member 2, PDR	GO:0006810//transport;GO:0006200//ATP catabolic process	GO:0042626//ATPase activity, coupled to transmembrane movement of substances;GO:0005524//ATP binding	GO:0016021//integral to membrane	--
Unigene11499_All	335	1	30	0.2699	7.1718	4.73184	Up	8.99286e-08	2.63586e-07	gi|255956093|ref|XP_002568799.1|	206.5	1e-51	Pc21g18040 [Penicillium chrysogenum Wisconsin 54-1255] >gi|211590510|emb|CAP96701.1| Pc21g18040 [Penicillium chrysogenum Wisconsin 54-1255]	gi|211588786|emb|AM920436.1|	664	0	Penicillium chrysogenum Wisconsin 54-1255 complete genome, contig Pc00c21	--	--	--	--	--	--	--	--	--	--	--	--	--	--	GO:0008152//metabolic process	GO:0016787//hydrolase activity	-	--
Unigene12062_All	273	1	30	0.3312	8.8006	4.73183	Up	8.99286e-08	2.6354e-07	gi|255938959|ref|XP_002560249.1|	112.1	3e-23	Pc15g00210 [Penicillium chrysogenum Wisconsin 54-1255] >gi|211584871|emb|CAP82907.1| Pc15g00210 [Penicillium chrysogenum Wisconsin 54-1255]	gi|211584852|emb|AM920430.1|	525	1e-146	Penicillium chrysogenum Wisconsin 54-1255 complete genome, contig Pc00c15	sp|A1DJ47|EGLC_NEOFI	71.6	1e-12	Probable glucan endo-1,3-beta-glucosidase eglC OS=Neosartorya fischeri (strain ATCC 1020 / DSM 3700 / FGSC A1164 / NRRL 181) GN=eglC PE=3 SV=1	--	--	--	--	--	K01238	1e-11	70.9	afm:AFUA_3G00270	[EC:3.2.1.-]	GO:0000272//polysaccharide catabolic process	GO:0042973//glucan endo-1,3-beta-D-glucosidase activity	GO:0031225//anchored to membrane;GO:0005576//extracellular region;GO:0005618//cell wall;GO:0005886//plasma membrane	--
CL161.Contig3_All	212	1	30	0.4265	11.3328	4.73181	Up	8.99286e-08	2.63632e-07	--	--	--	--	gi|211588786|emb|AM920436.1|	420	1e-115	Penicillium chrysogenum Wisconsin 54-1255 complete genome, contig Pc00c21	--	--	--	--	--	--	--	--	--	--	--	--	--	--	-	-	-	--
CL690.Contig1_All	1072	1	30	0.0844	2.2412	4.73088	Up	8.99286e-08	2.63494e-07	--	--	--	--	gi|211591067|emb|AM920437.1|	153	1e-33	Penicillium chrysogenum Wisconsin 54-1255 complete genome, contig Pc00c22	--	--	--	--	--	--	--	--	--	--	--	--	--	--	-	-	-	--
CL587.Contig2_All	2090	37	1105	1.6009	42.3417	4.72512	Up	1.87475e-247	7.69836e-246	gi|425766531|gb|EKV05140.1|	540.8	3e-151	Orotidine 5&apos;-phosphate decarboxylase [Penicillium digitatum Pd1] >gi|425775175|gb|EKV13457.1| Orotidine 5&apos;-phosphate decarboxylase [Penicillium digitatum PHI26]	gi|255935700|ref|XM_002558831.1|	1100	0	Penicillium chrysogenum Wisconsin 54-1255 orotidine 5-phosphate decarboxylase pyrG-Penicillium chrysogenum (pyrG) mRNA, complete cds	sp|Q8J269|PYRF_PENNA	529	3e-149	Orotidine 5'-phosphate decarboxylase OS=Penicillium nalgiovense GN=pyrG PE=3 SV=1	YEL021w	256	1e-67	COG0284	Orotidine-5'-phosphate decarboxylase	K01591	9e-149	530	pcs:Pc13g04420	orotidine-5'-phosphate decarboxylase [EC:4.1.1.23]	GO:0044205//'de novo' UMP biosynthetic process;GO:0006207//'de novo' pyrimidine nucleobase biosynthetic process	GO:0004590//orotidine-5'-phosphate decarboxylase activity	GO:0005829//cytosol	--
Unigene387_All	268	40	1178	13.4967	352.017	4.70497	Up	4.7278e-263	2.05678e-261	--	--	--	--	gi|211584616|emb|AM920429.1|	131	1e-27	Penicillium chrysogenum Wisconsin 54-1255 complete genome, contig Pc00c14	--	--	--	--	--	--	--	--	--	--	--	--	--	--	-	-	-	--
Unigene11970_All	1049	5	147	0.431	11.2226	4.70258	Up	5.3059e-34	4.44871e-33	gi|255951731|ref|XP_002566632.1|	40.8	4e-10	Pc23g00730 [Penicillium chrysogenum Wisconsin 54-1255] >gi|211904253|emb|CAP79567.1| Pc23g00730 [Penicillium chrysogenum Wisconsin 54-1255]	gi|211585052|emb|AM920431.1|	111	5e-21	Penicillium chrysogenum Wisconsin 54-1255 complete genome, contig Pc00c16	--	--	--	--	--	--	--	--	--	--	--	--	--	--	-	-	-	--
Unigene11579_All	1131	24	699	1.9189	49.4957	4.68895	Up	1.97523e-156	5.65561e-155	gi|425772885|gb|EKV11265.1|	671	0	Florfenicol exporter, putative [Penicillium digitatum PHI26] >gi|425782162|gb|EKV20088.1| Florfenicol exporter, putative [Penicillium digitatum Pd1]	gi|462693190|gb|AGIH01000013.1|	254	5e-64	Penicillium decumbens 114-2 Contig13, whole genome shotgun sequence	sp|P38227|QDR3_YEAST	147	1e-34	Quinidine resistance protein 3 OS=Saccharomyces cerevisiae (strain ATCC 204508 / S288c) GN=QDR3 PE=1 SV=2	YBR043c	147	4e-35	COG0477	Permeases of the major facilitator superfamily	K00492	2e-30	136	afv:AFLA_131810	[EC:1.14.13.-]	GO:0055085//transmembrane transport	-	GO:0016021//integral to membrane	--
Unigene11027_All	904	9	262	0.9003	23.2106	4.68823	Up	1.63112e-59	2.13045e-58	--	--	--	--	gi|211581525|emb|AM920427.1|	365	2e-97	Penicillium chrysogenum Wisconsin 54-1255 complete genome, contig Pc00c12	--	--	--	--	--	--	--	--	--	--	--	--	--	--	-	-	-	--
CL282.Contig1_All	433	1	29	0.2088	5.3637	4.68303	Up	1.64453e-07	4.71435e-07	gi|255935653|ref|XP_002558853.1|	288.5	2e-76	Pc13g04170 [Penicillium chrysogenum Wisconsin 54-1255] >gi|211583473|emb|CAP91486.1| Pc13g04170 [Penicillium chrysogenum Wisconsin 54-1255]	gi|211583076|emb|AM920428.1|	858	0	Penicillium chrysogenum Wisconsin 54-1255 complete genome, contig Pc00c13	--	--	--	--	--	--	--	--	--	--	--	--	--	--	-	-	-	--
CL973.Contig3_All	488	2	58	0.3706	9.5183	4.68277	Up	4.69356e-14	2.09493e-13	gi|255937373|ref|XP_002559713.1|	193	1e-47	Pc13g12990 [Penicillium chrysogenum Wisconsin 54-1255] >gi|211584333|emb|CAP92368.1| Pc13g12990 [Penicillium chrysogenum Wisconsin 54-1255]	gi|211583076|emb|AM920428.1|	957	0	Penicillium chrysogenum Wisconsin 54-1255 complete genome, contig Pc00c13	sp|O74225|HSP88_NEUCR	96.3	6e-20	Heat shock protein Hsp88 OS=Neurospora crassa (strain ATCC 24698 / 74-OR23-1A / CBS 708.71 / DSM 1257 / FGSC 987) GN=hsp-88 PE=1 SV=1	SPAC110.04c	72.4	3e-13	COG0443	Molecular chaperone	K09489	3e-48	192	pcs:Pc13g12990	heat shock 70kDa protein 4	GO:0006950//response to stress	GO:0005524//ATP binding	-	--
CL1254.Contig1_All	412	1	29	0.2195	5.6371	4.68266	Up	1.64453e-07	4.71515e-07	gi|255944975|ref|XP_002563255.1|	290.8	4e-77	Pc20g07300 [Penicillium chrysogenum Wisconsin 54-1255] >gi|211587990|emb|CAP86059.1| Pc20g07300 [Penicillium chrysogenum Wisconsin 54-1255]	gi|211587300|emb|AM920435.1|	817	0	Penicillium chrysogenum Wisconsin 54-1255 complete genome, contig Pc00c20	--	--	--	--	--	--	--	--	--	--	--	--	--	--	-	-	-	--
CL508.Contig1_All	487	1	29	0.1857	4.7689	4.68261	Up	1.64453e-07	4.71355e-07	gi|255939203|ref|XP_002560371.1|	343.6	6e-93	Pc15g01510 [Penicillium chrysogenum Wisconsin 54-1255] >gi|211584993|emb|CAP83037.1| Pc15g01510 [Penicillium chrysogenum Wisconsin 54-1255]	gi|211584852|emb|AM920430.1|	339	5e-90	Penicillium chrysogenum Wisconsin 54-1255 complete genome, contig Pc00c15	sp|Q12570|LAC1_BOTFU	101	2e-21	Laccase-1 OS=Botryotinia fuckeliana GN=lcc1 PE=2 SV=3	SPAC1F7.08	99.4	3e-21	COG2132	Putative multicopper oxidases	K00540	4e-20	99.4	spo:SPAC1F7.08	[EC:1.-.-.-]	GO:0055114//oxidation-reduction process	GO:0016491//oxidoreductase activity;GO:0005507//copper ion binding	-	--
Unigene11955_All	1000	6	173	0.5426	13.8548	4.67435	Up	1.14082e-39	1.09006e-38	gi|255955069|ref|XP_002568287.1|	513.8	1e-143	Pc21g12600 [Penicillium chrysogenum Wisconsin 54-1255] >gi|211589998|emb|CAP96157.1| Pc21g12600 [Penicillium chrysogenum Wisconsin 54-1255]	gi|211588786|emb|AM920436.1|	1982	0	Penicillium chrysogenum Wisconsin 54-1255 complete genome, contig Pc00c21	sp|Q5AV81|Y7799_EMENI	156	2e-37	Uncharacterized oxidoreductase AN7799 OS=Emericella nidulans (strain FGSC A4 / ATCC 38163 / CBS 112.46 / NRRL 194 / M139) GN=AN7799 PE=1 SV=2	XF1741	149	1e-35	COG1028	Dehydrogenases with different specificities (related to short-chain alcohol dehydrogenases)	K00218	2e-12	75.9	syd:Syncc9605_1268	protochlorophyllide reductase [EC:1.3.1.33]	GO:0055114//oxidation-reduction process	GO:0016491//oxidoreductase activity;GO:0000166//nucleotide binding	-	--
Unigene11804_All	259	13	373	4.5388	115.335	4.66738	Up	6.14562e-84	1.07109e-82	gi|440638790|gb|ELR08709.1|	139.4	1e-31	polyubiquitin [Geomyces destructans 20631-21]	gi|211591067|emb|AM920437.1|	513	1e-143	Penicillium chrysogenum Wisconsin 54-1255 complete genome, contig Pc00c22	sp|P0CG70|UBI4P_NEUCR	139	3e-33	Polyubiquitin OS=Neurospora crassa (strain ATCC 24698 / 74-OR23-1A / CBS 708.71 / DSM 1257 / FGSC 987) GN=ubi-4 PE=1 SV=1	YLL039c	139	1e-33	COG5272	Ubiquitin	K08770	9e-33	141	pte:PTT_18575	ubiquitin C	GO:0043581;GO:0016567//protein ubiquitination	-	-	--
Unigene3533_All	1368	30	857	1.9831	50.1704	4.66101	Up	8.80316e-191	2.99414e-189	--	--	--	--	gi|211587300|emb|AM920435.1|	170	8e-39	Penicillium chrysogenum Wisconsin 54-1255 complete genome, contig Pc00c20	--	--	--	--	--	--	--	--	--	--	--	--	--	--	-	-	-	--
CL612.Contig1_All	1277	2	57	0.1416	3.5747	4.65793	Up	8.5656e-14	3.78009e-13	gi|425771807|gb|EKV10240.1|	62	2e-07	hypothetical protein PDIP_60860 [Penicillium digitatum Pd1] >gi|425777154|gb|EKV15338.1| hypothetical protein PDIG_26410 [Penicillium digitatum PHI26]	gi|211588786|emb|AM920436.1|	369	2e-98	Penicillium chrysogenum Wisconsin 54-1255 complete genome, contig Pc00c21	--	--	--	--	--	--	--	--	--	--	--	--	--	--	-	-	-	--
CL852.Contig5_All	875	2	57	0.2067	5.217	4.65761	Up	8.5656e-14	3.78108e-13	gi|425771749|gb|EKV10186.1|	73.2	1e-30	hypothetical protein PDIG_58770 [Penicillium digitatum PHI26]	gi|211584616|emb|AM920429.1|	224	4e-55	Penicillium chrysogenum Wisconsin 54-1255 complete genome, contig Pc00c14	sp|Q3E785|SDHF1_YEAST	46.6	4e-08	Succinate dehydrogenase assembly factor 1 homolog, mitochondrial OS=Saccharomyces cerevisiae (strain ATCC 204508 / S288c) GN=YDR379C-A PE=1 SV=1	--	--	--	--	--	--	--	--	--	--	GO:0006950//response to stress	-	-	--
CL258.Contig3_All	717	6	170	0.7567	18.9881	4.64923	Up	6.90976e-39	6.50995e-38	gi|255953767|ref|XP_002567636.1|	380.6	1e-103	Pc21g05910 [Penicillium chrysogenum Wisconsin 54-1255] >gi|211589347|emb|CAP95488.1| Pc21g05910 [Penicillium chrysogenum Wisconsin 54-1255]	gi|211588786|emb|AM920436.1|	1100	0	Penicillium chrysogenum Wisconsin 54-1255 complete genome, contig Pc00c21	sp|Q939N5|GSPB_STRGN	72	3e-12	Platelet binding protein GspB OS=Streptococcus gordonii GN=gspB PE=1 SV=1	YGL028c	52.4	7e-07	COG5309	Exo-beta-1,3-glucanase	K01183	4e-09	64.3	ctp:CTRG_05827	chitinase [EC:3.2.1.14]	-	-	-	--
Unigene11272_All	305	4	113	1.1859	29.6709	4.64499	Up	3.0793e-26	2.15117e-25	gi|255946596|ref|XP_002564065.1|	132.5	2e-29	Pc22g00190 [Penicillium chrysogenum Wisconsin 54-1255] >gi|211591082|emb|CAP97307.1| Pc22g00190 [Penicillium chrysogenum Wisconsin 54-1255]	gi|211591067|emb|AM920437.1|	605	1e-170	Penicillium chrysogenum Wisconsin 54-1255 complete genome, contig Pc00c22	--	--	--	--	--	--	--	--	--	--	--	--	--	--	-	-	-	--
CL852.Contig4_All	819	2	56	0.2208	5.4759	4.63228	Up	1.56234e-13	6.78277e-13	gi|259484731|tpe|CBF81204.1|	131.7	1e-28	TPA: conserved hypothetical protein [Aspergillus nidulans FGSC A4]	gi|211584616|emb|AM920429.1|	224	3e-55	Penicillium chrysogenum Wisconsin 54-1255 complete genome, contig Pc00c14	sp|Q3E785|SDHF1_YEAST	73.9	8e-13	Succinate dehydrogenase assembly factor 1 homolog, mitochondrial OS=Saccharomyces cerevisiae (strain ATCC 204508 / S288c) GN=YDR379C-A PE=1 SV=1	--	--	--	--	--	--	--	--	--	--	GO:0006950//response to stress	-	-	--
Unigene11390_All	330	1	28	0.274	6.7951	4.63225	Up	3.00446e-07	8.39553e-07	gi|425770494|gb|EKV08964.1|	223.4	9e-57	hypothetical protein PDIP_66790 [Penicillium digitatum Pd1] >gi|425771860|gb|EKV10292.1| hypothetical protein PDIG_57250 [Penicillium digitatum PHI26]	gi|211585052|emb|AM920431.1|	141	2e-30	Penicillium chrysogenum Wisconsin 54-1255 complete genome, contig Pc00c16	--	--	--	--	--	--	--	--	--	--	--	--	--	--	-	-	-	--
Unigene11900_All	374	4	112	0.9671	23.9828	4.63219	Up	5.61158e-26	3.88473e-25	--	--	--	--	--	--	--	--	--	--	--	--	--	--	--	--	--	--	--	--	--	--	-	-	-	--
CL609.Contig1_All	313	1	28	0.2889	7.1642	4.63216	Up	3.00446e-07	8.39275e-07	gi|255940886|ref|XP_002561212.1|	218	3e-55	Pc16g08930 [Penicillium chrysogenum Wisconsin 54-1255] >gi|211585835|emb|CAP93563.1| Pc16g08930 [Penicillium chrysogenum Wisconsin 54-1255]	gi|211585052|emb|AM920431.1|	620	1e-175	Penicillium chrysogenum Wisconsin 54-1255 complete genome, contig Pc00c16	sp|Q9ZJP4|TONB_HELPJ	57	3e-08	Protein TonB OS=Helicobacter pylori (strain J99) GN=tonB PE=3 SV=1	jhp1260	57	8e-09	COG0810	Periplasmic protein TonB, links inner and outer membranes	K03832	5e-14	79	aeh:Mlg_1845	periplasmic protein TonB	GO:0044763;GO:0044237//cellular metabolic process;GO:0050896//response to stimulus;GO:0071702;GO:0044765;GO:0050794//regulation of cellular process	GO:0003824//catalytic activity	GO:0044464//cell part	--
CL574.Contig1_All	348	2	56	0.5197	12.8873	4.63213	Up	1.56234e-13	6.78102e-13	gi|255956085|ref|XP_002568795.1|	232.6	1e-59	Pc21g18000 [Penicillium chrysogenum Wisconsin 54-1255] >gi|211590506|emb|CAP96697.1| Pc21g18000 [Penicillium chrysogenum Wisconsin 54-1255]	gi|211588786|emb|AM920436.1|	543	1e-151	Penicillium chrysogenum Wisconsin 54-1255 complete genome, contig Pc00c21	sp|Q09912|PSI1_SCHPO	116	3e-26	Protein psi1 OS=Schizosaccharomyces pombe (strain 972 / ATCC 24843) GN=psi1 PE=2 SV=2	aq_703	64.3	5e-11	COG0484	DnaJ-class molecular chaperone with C-terminal Zn finger domain	K09510	3e-60	232	pcs:Pc21g18000	DnaJ homolog subfamily B member 4	GO:0006457//protein folding	GO:0051082//unfolded protein binding	-	--
CL462.Contig2_All	370	1	28	0.2444	6.0605	4.63212	Up	3.00446e-07	8.39832e-07	gi|255937067|ref|XP_002559560.1|	187.6	5e-46	Pc13g11420 [Penicillium chrysogenum Wisconsin 54-1255] >gi|211584180|emb|CAP92211.1| Pc13g11420 [Penicillium chrysogenum Wisconsin 54-1255]	gi|211583076|emb|AM920428.1|	733	0	Penicillium chrysogenum Wisconsin 54-1255 complete genome, contig Pc00c13	sp|P22944|NIR_EMENI	134	9e-32	Nitrite reductase [NAD(P)H] OS=Emericella nidulans (strain FGSC A4 / ATCC 38163 / CBS 112.46 / NRRL 194 / M139) GN=niiA PE=3 SV=2	--	--	--	--	--	K00362	1e-46	187	pcs:Pc13g11420	nitrite reductase (NAD(P)H) large subunit [EC:1.7.1.4]	GO:0042128//nitrate assimilation;GO:0055114//oxidation-reduction process	GO:0050660//flavin adenine dinucleotide binding;GO:0046872//metal ion binding;GO:0020037//heme binding;GO:0051537//2 iron, 2 sulfur cluster binding;GO:0051539//4 iron, 4 sulfur cluster binding;GO:0008942//nitrite reductase [NAD(P)H] activity	-	--
CL493.Contig1_All	202	1	28	0.4477	11.1009	4.632	Up	3.00446e-07	8.39693e-07	gi|255946734|ref|XP_002564134.1|	146.4	1e-33	Pc22g00890 [Penicillium chrysogenum Wisconsin 54-1255] >gi|332313316|sp|B6HPP6.1|CBPYA_PENCW RecName: Full=Carboxypeptidase Y homolog A; Flags: Precursor >gi|211591151|emb|CAP97377.1| Pc22g00890 [Penicillium chrysogenum Wisconsin 54-1255]	gi|211591067|emb|AM920437.1|	385	1e-104	Penicillium chrysogenum Wisconsin 54-1255 complete genome, contig Pc00c22	sp|B6HPP6|CBPYA_PENCW	146	3e-35	Carboxypeptidase Y homolog A OS=Penicillium chrysogenum (strain ATCC 28089 / DSM 1075 / Wisconsin 54-1255) GN=cpyA PE=3 SV=1	YMR297w	99	2e-21	COG2939	Carboxypeptidase C (cathepsin A)	K13289	3e-34	146	pcs:Pc22g00890	cathepsin A (carboxypeptidase C) [EC:3.4.16.5]	GO:0046938//phytochelatin biosynthetic process;GO:0006508//proteolysis	GO:0004185//serine-type carboxypeptidase activity	GO:0000328//fungal-type vacuole lumen	--
CL252.Contig3_All	417	1	28	0.2169	5.3774	4.63181	Up	3.00446e-07	8.39414e-07	gi|255942363|ref|XP_002561950.1|	266.2	1e-69	Pc18g01040 [Penicillium chrysogenum Wisconsin 54-1255] >gi|211586683|emb|CAP94328.1| Pc18g01040 [Penicillium chrysogenum Wisconsin 54-1255]	gi|211586580|emb|AM920433.1|	827	0	Penicillium chrysogenum Wisconsin 54-1255 complete genome, contig Pc00c18	--	--	--	--	--	--	--	--	--	K01533	3e-32	139	afm:AFUA_3G12740	Cu2+-exporting ATPase [EC:3.6.3.4]	GO:0006825//copper ion transport	GO:0005507//copper ion binding;GO:0019829//cation-transporting ATPase activity;GO:0005524//ATP binding	GO:0016021//integral to membrane	--
Unigene11162_All	392	3	83	0.692	16.9568	4.61495	Up	1.66268e-19	9.39041e-19	gi|255949474|ref|XP_002565504.1|	148.7	2e-34	Pc22g15880 [Penicillium chrysogenum Wisconsin 54-1255] >gi|211592521|emb|CAP98876.1| Pc22g15880 [Penicillium chrysogenum Wisconsin 54-1255]	gi|211591067|emb|AM920437.1|	450	1e-123	Penicillium chrysogenum Wisconsin 54-1255 complete genome, contig Pc00c22	sp|O74989|YJZC_SCHPO	53.9	2e-07	Uncharacterized protein C338.12 OS=Schizosaccharomyces pombe (strain 972 / ATCC 24843) GN=SPCC338.12 PE=3 SV=1	--	--	--	--	--	--	--	--	--	--	GO:0043086//negative regulation of catalytic activity	GO:0042802//identical protein binding;GO:0004252//serine-type endopeptidase activity	-	--
Unigene7957_All	1361	107	2948	7.1093	173.469	4.60883	Up	0	0	gi|425765823|gb|EKV04470.1|	536.2	4e-150	hypothetical protein PDIG_89020 [Penicillium digitatum PHI26] >gi|425783923|gb|EKV21738.1| hypothetical protein PDIP_03290 [Penicillium digitatum Pd1]	gi|211581525|emb|AM920427.1|	799	0	Penicillium chrysogenum Wisconsin 54-1255 complete genome, contig Pc00c12	sp|Q9P7W0|OPA3_SCHPO	111	7e-24	OPA3-like protein OS=Schizosaccharomyces pombe (strain 972 / ATCC 24843) GN=SPBC1703.11 PE=3 SV=1	--	--	--	--	--	--	--	--	--	--	-	-	-	--
CL1616.Contig3_All	618	3	82	0.439	10.6262	4.59726	Up	3.02854e-19	1.68892e-18	gi|255942731|ref|XP_002562134.1|	359	2e-97	Pc18g02930 [Penicillium chrysogenum Wisconsin 54-1255] >gi|211586867|emb|CAP94517.1| Pc18g02930 [Penicillium chrysogenum Wisconsin 54-1255]	gi|211586580|emb|AM920433.1|	1225	0	Penicillium chrysogenum Wisconsin 54-1255 complete genome, contig Pc00c18	sp|P22865|USP45_LACLM	65.1	2e-10	Secreted 45 kDa protein OS=Lactococcus lactis subsp. cremoris (strain MG1363) GN=usp45 PE=1 SV=3	XF1267	59.3	5e-09	COG5297	Cellobiohydrolase A (1,4-beta-cellobiosidase A)	K01178	1e-08	62.4	sce:YDL037C	glucoamylase [EC:3.2.1.3]	-	-	-	--
CL1085.Contig1_All	1406	71	1940	4.5664	110.502	4.59687	Up	0	0	gi|425774454|gb|EKV12761.1|	775.8	0	MFS multidrug transporter, putative [Penicillium digitatum PHI26]	gi|211585052|emb|AM920431.1|	977	0	Penicillium chrysogenum Wisconsin 54-1255 complete genome, contig Pc00c16	sp|O43081|YHS6_SCHPO	381	5e-105	Uncharacterized MFS-type transporter C947.06c OS=Schizosaccharomyces pombe (strain 972 / ATCC 24843) GN=SPBC947.06c PE=3 SV=1	SPAC11D3.05	249	8e-66	COG0477	Permeases of the major facilitator superfamily	K08157	3e-106	388	tml:GSTUM_00008131001	MFS transporter, DHA1 family, multidrug resistance protein	GO:0055085//transmembrane transport	-	GO:0016021//integral to membrane	--
CL751.Contig2_All	1144	1	27	0.079	1.8901	4.58047	Up	5.48332e-07	1.49284e-06	gi|425778500|gb|EKV16625.1|	445.7	6e-123	Exosome-associated family protein [Penicillium digitatum PHI26] >gi|425784204|gb|EKV21995.1| Exosome-associated family protein [Penicillium digitatum Pd1]	gi|211587300|emb|AM920435.1|	763	0	Penicillium chrysogenum Wisconsin 54-1255 complete genome, contig Pc00c20	sp|O74469|YQC7_SCHPO	68.6	6e-11	Exosome complex protein C1739.07 OS=Schizosaccharomyces pombe (strain 972 / ATCC 24843) GN=SPCC1739.07 PE=1 SV=1	YOR310c	56.2	1e-07	COG1498	Protein implicated in ribosomal biogenesis, Nop56p homolog	K12592	3e-106	387	pcs:Pc20g07600	exosome complex protein LRP1	-	-	-	--
Unigene12202_All	303	1	27	0.2984	7.1363	4.57986	Up	5.48332e-07	1.49163e-06	gi|255942341|ref|XP_002561939.1|	194.1	5e-48	Pc18g00930 [Penicillium chrysogenum Wisconsin 54-1255] >gi|211586672|emb|CAP94317.1| Pc18g00930 [Penicillium chrysogenum Wisconsin 54-1255]	gi|211586580|emb|AM920433.1|	601	1e-169	Penicillium chrysogenum Wisconsin 54-1255 complete genome, contig Pc00c18	sp|P47179|DAN4_YEAST	69.7	4e-12	Cell wall protein DAN4 OS=Saccharomyces cerevisiae (strain ATCC 204508 / S288c) GN=DAN4 PE=2 SV=1	YKR013w	65.1	3e-11	COG2340	Uncharacterized protein with SCP/PR1 domains	K01183	5e-12	72.4	ctp:CTRG_05827	chitinase [EC:3.2.1.14]	GO:0071704	GO:0016798//hydrolase activity, acting on glycosyl bonds	-	--
Unigene11383_All	306	1	27	0.2955	7.0663	4.57972	Up	5.48332e-07	1.49187e-06	--	--	--	--	gi|211583076|emb|AM920428.1|	123	3e-25	Penicillium chrysogenum Wisconsin 54-1255 complete genome, contig Pc00c13	--	--	--	--	--	--	--	--	--	--	--	--	--	--	-	-	-	--
CL16.Contig3_All	296	2	54	0.611	14.6102	4.57966	Up	5.18888e-13	2.18673e-12	gi|425777388|gb|EKV15563.1|	96.7	1e-18	UPF0619 GPI-anchored membrane protein [Penicillium digitatum Pd1] >gi|425780322|gb|EKV18332.1| GPI-anchored membrane protein [Penicillium digitatum PHI26]	gi|211585052|emb|AM920431.1|	426	1e-116	Penicillium chrysogenum Wisconsin 54-1255 complete genome, contig Pc00c16	sp|Q4WFV6|YA880_ASPFU	60.1	3e-09	UPF0619 GPI-anchored membrane protein AFUA_3G00880 OS=Neosartorya fumigata (strain ATCC MYA-4609 / Af293 / CBS 101355 / FGSC A1100) GN=AFUA_3G00880 PE=1 SV=1	XF0818	55.1	3e-08	COG2730	Endoglucanase	K01179	4e-08	59.3	xfn:XfasM23_1953	endoglucanase [EC:3.2.1.4]	-	-	-	--
CL530.Contig3_All	324	1	27	0.2791	6.6738	4.57965	Up	5.48332e-07	1.49308e-06	gi|255950268|ref|XP_002565901.1|	204.1	5e-51	Pc22g19990 [Penicillium chrysogenum Wisconsin 54-1255] >gi|211592918|emb|CAP99287.1| Pc22g19990 [Penicillium chrysogenum Wisconsin 54-1255]	gi|211591067|emb|AM920437.1|	642	0	Penicillium chrysogenum Wisconsin 54-1255 complete genome, contig Pc00c22	sp|Q5B0C0|HSP7M_EMENI	176	2e-44	Heat shock 70 kDa protein OS=Emericella nidulans (strain FGSC A4 / ATCC 38163 / CBS 112.46 / NRRL 194 / M139) GN=AN6010 PE=1 SV=1	YEL030w	103	8e-23	COG0443	Molecular chaperone	K04043	1e-51	204	pcs:Pc22g19990	molecular chaperone DnaK	GO:0055114//oxidation-reduction process;GO:0042026//protein refolding;GO:0006626//protein targeting to mitochondrion;GO:0006950//response to stress	GO:0005524//ATP binding;GO:0032440//2-alkenal reductase [NAD(P)] activity;GO:0051082//unfolded protein binding	GO:0005739//mitochondrion	--
CL147.Contig1_All	867	1	27	0.1043	2.494	4.57965	Up	5.48332e-07	1.49115e-06	gi|425778097|gb|EKV16241.1|	240.3	2e-61	hypothetical protein PDIG_21130 [Penicillium digitatum PHI26] >gi|425781491|gb|EKV19453.1| hypothetical protein PDIP_23410 [Penicillium digitatum Pd1]	--	--	--	--	--	--	--	--	--	--	--	--	--	--	--	--	--	--	-	-	-	--
CL1260.Contig2_All	260	1	27	0.3478	8.3165	4.57965	Up	5.48332e-07	1.4926e-06	gi|255948366|ref|XP_002564950.1|	169.1	2e-40	Pc22g09380 [Penicillium chrysogenum Wisconsin 54-1255] >gi|211591967|emb|CAP98226.1| Pc22g09380 [Penicillium chrysogenum Wisconsin 54-1255]	gi|211591067|emb|AM920437.1|	515	1e-143	Penicillium chrysogenum Wisconsin 54-1255 complete genome, contig Pc00c22	sp|P0C956|GEL4_ASPFU	79	6e-15	1,3-beta-glucanosyltransferase gel4 OS=Neosartorya fumigata (strain ATCC MYA-4609 / Af293 / CBS 101355 / FGSC A1100) GN=gel4 PE=3 SV=1	--	--	--	--	--	K03260	7e-08	58.5	cpv:cgd2_3920	translation initiation factor 4G	GO:0005975//carbohydrate metabolic process	GO:0003824//catalytic activity	GO:0016020//membrane	--
CL25.Contig4_All	393	1	27	0.2301	5.502	4.57962	Up	5.48332e-07	1.49091e-06	gi|255941506|ref|XP_002561522.1|	274.2	4e-72	Pc16g12230 [Penicillium chrysogenum Wisconsin 54-1255] >gi|211586145|emb|CAP93893.1| Pc16g12230 [Penicillium chrysogenum Wisconsin 54-1255]	gi|211585052|emb|AM920431.1|	779	0	Penicillium chrysogenum Wisconsin 54-1255 complete genome, contig Pc00c16	--	--	--	--	--	--	--	--	--	--	--	--	--	--	-	GO:0008270//zinc ion binding;GO:0003676//nucleic acid binding	GO:0005622//intracellular	--
Unigene11002_All	299	2	54	0.6049	14.4636	4.57959	Up	5.18888e-13	2.18619e-12	gi|255957029|ref|XP_002569267.1|	220.7	6e-56	Pc21g23000 [Penicillium chrysogenum Wisconsin 54-1255] >gi|211590978|emb|CAP97197.1| Pc21g23000 [Penicillium chrysogenum Wisconsin 54-1255]	gi|211588786|emb|AM920436.1|	585	1e-164	Penicillium chrysogenum Wisconsin 54-1255 complete genome, contig Pc00c21	sp|P31521|P47K_PSECL	67	2e-11	47 kDa protein OS=Pseudomonas chlororaphis PE=3 SV=1	PA5535	102	2e-22	COG0523	Putative GTPases (G3E family)	K14640	2e-41	169	ani:AN2812.2	solute carrier family 20 (sodium-dependent phosphate transporter)	-	-	-	--
CL852.Contig3_All	821	2	54	0.2203	5.2675	4.57958	Up	5.18888e-13	2.18564e-12	gi|425771749|gb|EKV10186.1|	73.2	1e-30	hypothetical protein PDIG_58770 [Penicillium digitatum PHI26]	gi|211584616|emb|AM920429.1|	216	9e-53	Penicillium chrysogenum Wisconsin 54-1255 complete genome, contig Pc00c14	sp|Q3E785|SDHF1_YEAST	46.6	4e-08	Succinate dehydrogenase assembly factor 1 homolog, mitochondrial OS=Saccharomyces cerevisiae (strain ATCC 204508 / S288c) GN=YDR379C-A PE=1 SV=1	--	--	--	--	--	--	--	--	--	--	GO:0006950//response to stress	-	-	--
Unigene11314_All	385	1	27	0.2349	5.6164	4.57953	Up	5.48332e-07	1.49139e-06	gi|255942519|ref|XP_002562028.1|	236.9	8e-61	Pc18g01840 [Penicillium chrysogenum Wisconsin 54-1255] >gi|211586761|emb|CAP94408.1| Pc18g01840 [Penicillium chrysogenum Wisconsin 54-1255]	gi|211586580|emb|AM920433.1|	579	1e-162	Penicillium chrysogenum Wisconsin 54-1255 complete genome, contig Pc00c18	--	--	--	--	--	--	--	--	--	K12584	4e-10	66.2	ure:UREG_00738	scavenger mRNA-decapping enzyme DcpS [EC:3.-.-.-]	GO:0032259//methylation	GO:0008168//methyltransferase activity	-	--
Unigene11395_All	307	1	27	0.2946	7.0433	4.57942	Up	5.48332e-07	1.49236e-06	--	--	--	--	gi|211584852|emb|AM920430.1|	145	9e-32	Penicillium chrysogenum Wisconsin 54-1255 complete genome, contig Pc00c15	--	--	--	--	--	--	--	--	--	--	--	--	--	--	-	-	-	--
CL690.Contig5_All	1172	1	27	0.0772	1.845	4.57888	Up	5.48332e-07	1.49212e-06	--	--	--	--	gi|211591067|emb|AM920437.1|	153	2e-33	Penicillium chrysogenum Wisconsin 54-1255 complete genome, contig Pc00c22	--	--	--	--	--	--	--	--	--	--	--	--	--	--	-	-	-	--
Unigene11914_All	883	8	214	0.8193	19.4091	4.5662	Up	3.94964e-48	4.38051e-47	gi|255936191|ref|XP_002559122.1|	142.1	9e-32	Pc13g06890 [Penicillium chrysogenum Wisconsin 54-1255] >gi|211583742|emb|CAP91758.1| Pc13g06890 [Penicillium chrysogenum Wisconsin 54-1255]	gi|211583076|emb|AM920428.1|	111	4e-21	Penicillium chrysogenum Wisconsin 54-1255 complete genome, contig Pc00c13	--	--	--	--	--	--	--	--	--	--	--	--	--	--	-	-	-	--
Unigene11825_All	235	2	53	0.7696	18.0618	4.55269	Up	9.44792e-13	3.92463e-12	--	--	--	--	gi|211588786|emb|AM920436.1|	466	1e-128	Penicillium chrysogenum Wisconsin 54-1255 complete genome, contig Pc00c21	--	--	--	--	--	--	--	--	--	--	--	--	--	--	-	-	-	--
Unigene11991_All	392	2	53	0.4614	10.8279	4.55259	Up	9.44792e-13	3.92366e-12	--	--	--	--	--	--	--	--	--	--	--	--	--	--	--	--	--	--	--	--	--	--	-	-	-	--
CL690.Contig3_All	1146	1	26	0.0789	1.8169	4.52531	Up	9.99632e-07	2.6558e-06	--	--	--	--	gi|211591067|emb|AM920437.1|	153	1e-33	Penicillium chrysogenum Wisconsin 54-1255 complete genome, contig Pc00c22	--	--	--	--	--	--	--	--	--	--	--	--	--	--	-	-	-	--
CL412.Contig2_All	210	1	26	0.4306	9.9153	4.52524	Up	9.99632e-07	2.65496e-06	gi|255937363|ref|XP_002559708.1|	153.7	8e-36	Pc13g12940 [Penicillium chrysogenum Wisconsin 54-1255] >gi|211584328|emb|CAP92363.1| Pc13g12940 [Penicillium chrysogenum Wisconsin 54-1255]	gi|211583076|emb|AM920428.1|	416	1e-113	Penicillium chrysogenum Wisconsin 54-1255 complete genome, contig Pc00c13	--	--	--	--	--	--	--	--	--	--	--	--	--	--	-	-	-	--
CL1050.Contig1_All	423	1	26	0.2138	4.9225	4.52506	Up	9.99632e-07	2.65538e-06	gi|255953667|ref|XP_002567586.1|	218.4	2e-55	Pc21g05400 [Penicillium chrysogenum Wisconsin 54-1255] >gi|211589297|emb|CAP95437.1| Pc21g05400 [Penicillium chrysogenum Wisconsin 54-1255]	gi|211588786|emb|AM920436.1|	626	1e-176	Penicillium chrysogenum Wisconsin 54-1255 complete genome, contig Pc00c21	--	--	--	--	--	--	--	--	--	--	--	--	--	--	-	-	-	--
CL1175.Contig1_All	294	21	542	6.4591	147.64	4.51461	Up	5.7574e-119	1.34254e-117	gi|255938706|ref|XP_002560123.1|	202.6	1e-50	Pc14g01290 [Penicillium chrysogenum Wisconsin 54-1255] >gi|211584744|emb|CAP74270.1| Pc14g01290 [Penicillium chrysogenum Wisconsin 54-1255]	gi|211584616|emb|AM920429.1|	583	1e-163	Penicillium chrysogenum Wisconsin 54-1255 complete genome, contig Pc00c14	sp|P40920|HSP30_EMENI	67	2e-11	30 kDa heat shock protein OS=Emericella nidulans (strain FGSC A4 / ATCC 38163 / CBS 112.46 / NRRL 194 / M139) GN=hsp30 PE=2 SV=1	--	--	--	--	--	--	--	--	--	--	-	-	-	--
CL80.Contig3_All	334	2	51	0.5415	12.2286	4.49715	Up	3.12636e-12	1.25982e-11	gi|255933774|ref|XP_002558266.1|	230.3	7e-59	Pc12g14620 [Penicillium chrysogenum Wisconsin 54-1255] >gi|211582885|emb|CAP81089.1| Pc12g14620 [Penicillium chrysogenum Wisconsin 54-1255]	gi|211581525|emb|AM920427.1|	662	0	Penicillium chrysogenum Wisconsin 54-1255 complete genome, contig Pc00c12	sp|P49852|HMP_BACSU	116	3e-26	Flavohemoprotein OS=Bacillus subtilis (strain 168) GN=hmp PE=2 SV=1	BS_hmp_2	97.8	4e-21	COG1018	Flavodoxin reductases (ferredoxin-NADPH reductases) family 1	K05916	1e-59	230	pcs:Pc12g14620	nitric oxide dioxygenase [EC:1.14.12.17]	GO:0015671//oxygen transport;GO:0055114//oxidation-reduction process	GO:0020037//heme binding;GO:0005344//oxygen transporter activity;GO:0004155//6,7-dihydropteridine reductase activity;GO:0005506//iron ion binding;GO:0019825//oxygen binding	-	--
Unigene11523_All	532	3	76	0.5099	11.4408	4.48783	Up	1.09635e-17	5.73767e-17	gi|255932115|ref|XP_002557614.1|	271.6	3e-71	hypothetical protein [Penicillium chrysogenum Wisconsin 54-1255] >gi|211582233|emb|CAP80407.1| hypothetical protein Pc12g07800 [Penicillium chrysogenum Wisconsin 54-1255]	gi|211581525|emb|AM920427.1|	878	0	Penicillium chrysogenum Wisconsin 54-1255 complete genome, contig Pc00c12	--	--	--	--	--	--	--	--	--	--	--	--	--	--	-	-	-	--
Unigene11650_All	406	1	25	0.2227	4.9314	4.46882	Up	1.82022e-06	4.72629e-06	--	--	--	--	gi|211583076|emb|AM920428.1|	77.8	2e-11	Penicillium chrysogenum Wisconsin 54-1255 complete genome, contig Pc00c13	--	--	--	--	--	--	--	--	--	--	--	--	--	--	-	-	-	--
CL142.Contig1_All	255	1	25	0.3546	7.8515	4.4687	Up	1.82022e-06	4.72338e-06	gi|255930277|ref|XP_002556698.1|	167.2	8e-40	Pc06g00890 [Penicillium chrysogenum Wisconsin 54-1255] >gi|211581311|emb|CAP79082.1| Pc06g00890 [Penicillium chrysogenum Wisconsin 54-1255]	gi|211581229|emb|AM920421.1|	505	1e-140	Penicillium chrysogenum Wisconsin 54-1255 complete genome, contig Pc00c06	sp|P31540|HSP98_NEUCR	109	3e-24	Heat shock protein hsp98 OS=Neurospora crassa (strain ATCC 24698 / 74-OR23-1A / CBS 708.71 / DSM 1257 / FGSC 987) GN=hsp98 PE=1 SV=2	SPBC16D10.08c	100	8e-22	COG0542	ATPases with chaperone activity, ATP-binding subunit	K01362	3e-36	152	afm:AFUA_1G15270	[EC:3.4.21.-]	GO:0019538//protein metabolic process;GO:0006950//response to stress	GO:0017111//nucleoside-triphosphatase activity;GO:0005524//ATP binding	-	--
Unigene7167_All	738	57	1425	6.9843	154.636	4.46862	Up	1.77493e-308	1.02659e-306	gi|255954661|ref|XP_002568083.1|	345.5	4e-93	Pc21g10480 [Penicillium chrysogenum Wisconsin 54-1255] >gi|211589794|emb|CAP95945.1| Pc21g10480 [Penicillium chrysogenum Wisconsin 54-1255]	gi|211588786|emb|AM920436.1|	1263	0	Penicillium chrysogenum Wisconsin 54-1255 complete genome, contig Pc00c21	--	--	--	--	--	--	--	--	--	--	--	--	--	--	-	-	-	--
CL558.Contig2_All	229	1	25	0.3949	8.7429	4.46855	Up	1.82022e-06	4.72411e-06	gi|255936729|ref|XP_002559391.1|	122.9	1e-26	Pc13g09680 [Penicillium chrysogenum Wisconsin 54-1255] >gi|211584011|emb|CAP92037.1| Pc13g09680 [Penicillium chrysogenum Wisconsin 54-1255]	gi|211583076|emb|AM920428.1|	299	2e-78	Penicillium chrysogenum Wisconsin 54-1255 complete genome, contig Pc00c13	sp|O42630|CARP_ASPFU	94.4	1e-19	Vacuolar protease A OS=Neosartorya fumigata (strain ATCC MYA-4609 / Af293 / CBS 101355 / FGSC A1100) GN=pep2 PE=2 SV=1	--	--	--	--	--	K01381	3e-27	122	pcs:Pc13g09680	saccharopepsin [EC:3.4.23.25]	GO:0009405//pathogenesis;GO:0006508//proteolysis	GO:0004190//aspartic-type endopeptidase activity	GO:0005775//vacuolar lumen;GO:0005576//extracellular region	--
Unigene12204_All	353	1	25	0.2562	5.6718	4.46846	Up	1.82022e-06	4.72557e-06	--	--	--	--	--	--	--	--	--	--	--	--	--	--	--	--	--	--	--	--	--	--	-	-	-	--
CL17.Contig1_All	237	1	25	0.3816	8.4478	4.46844	Up	1.82022e-06	4.72265e-06	--	--	--	--	gi|211588786|emb|AM920436.1|	462	1e-127	Penicillium chrysogenum Wisconsin 54-1255 complete genome, contig Pc00c21	--	--	--	--	--	--	--	--	--	--	--	--	--	--	-	-	-	--
Unigene12092_All	266	1	25	0.34	7.5268	4.46843	Up	1.82022e-06	4.72484e-06	--	--	--	--	gi|211581525|emb|AM920427.1|	198	6e-48	Penicillium chrysogenum Wisconsin 54-1255 complete genome, contig Pc00c12	--	--	--	--	--	--	--	--	--	--	--	--	--	--	-	-	-	--
Unigene10984_All	686	5	123	0.6591	14.3593	4.44534	Up	9.18408e-28	6.66767e-27	gi|255933774|ref|XP_002558266.1|	374.8	5e-102	Pc12g14620 [Penicillium chrysogenum Wisconsin 54-1255] >gi|211582885|emb|CAP81089.1| Pc12g14620 [Penicillium chrysogenum Wisconsin 54-1255]	gi|211581525|emb|AM920427.1|	1360	0	Penicillium chrysogenum Wisconsin 54-1255 complete genome, contig Pc00c12	sp|Q7TTP0|HMP_BORPE	143	8e-34	Flavohemoprotein OS=Bordetella pertussis (strain Tohama I / ATCC BAA-589 / NCTC 13251) GN=hmp PE=3 SV=1	SMa1191_2	140	3e-33	COG1018	Flavodoxin reductases (ferredoxin-NADPH reductases) family 1	K05916	1e-102	374	pcs:Pc12g14620	nitric oxide dioxygenase [EC:1.14.12.17]	GO:0015671//oxygen transport;GO:0055114//oxidation-reduction process	GO:0005344//oxygen transporter activity;GO:0005506//iron ion binding;GO:0004155//6,7-dihydropteridine reductase activity;GO:0020037//heme binding;GO:0019825//oxygen binding	-	--
Unigene12008_All	493	2	49	0.3668	7.9598	4.43967	Up	1.03176e-11	4.02939e-11	gi|337747951|ref|YP_004642113.1|	72	3e-11	S-layer protein [Paenibacillus mucilaginosus KNP414] >gi|386721643|ref|YP_006187968.1| S-layer protein [Paenibacillus mucilaginosus K02] >gi|336299140|gb|AEI42243.1| S-layer domain protein [Paenibacillus mucilaginosus KNP414] >gi|384088767|gb|AFH60203.1| S-layer domain-containing protein [Paenibacillus mucilaginosus K02]	--	--	--	--	--	--	--	--	--	--	--	--	--	--	--	--	--	--	-	-	-	--
CL1136.Contig3_All	242	4	98	1.4947	32.4312	4.43945	Up	2.4179e-22	1.50213e-21	gi|255942681|ref|XP_002562109.1|	97.1	9e-19	Pc18g02680 [Penicillium chrysogenum Wisconsin 54-1255] >gi|211586842|emb|CAP94492.1| Pc18g02680 [Penicillium chrysogenum Wisconsin 54-1255]	gi|211586580|emb|AM920433.1|	464	1e-128	Penicillium chrysogenum Wisconsin 54-1255 complete genome, contig Pc00c18	--	--	--	--	--	--	--	--	--	--	--	--	--	--	-	GO:0016787//hydrolase activity	-	--
Unigene11465_All	532	2	49	0.34	7.3763	4.43929	Up	1.03176e-11	4.02846e-11	--	--	--	--	gi|211585052|emb|AM920431.1|	67.9	3e-08	Penicillium chrysogenum Wisconsin 54-1255 complete genome, contig Pc00c16	--	--	--	--	--	--	--	--	--	--	--	--	--	--	-	-	-	--
Unigene12002_All	604	3	72	0.4491	9.5466	4.40988	Up	1.18877e-16	5.93189e-16	--	--	--	--	--	--	--	--	--	--	--	--	--	--	--	--	--	--	--	--	--	--	-	-	-	--
Unigene11716_All	264	1	24	0.3425	7.2805	4.40986	Up	3.31024e-06	8.35175e-06	gi|296803839|ref|XP_002842772.1|	160.2	9e-38	asparagine synthase [Arthroderma otae CBS 113480] >gi|238846122|gb|EEQ35784.1| asparagine synthase [Arthroderma otae CBS 113480]	gi|211588786|emb|AM920436.1|	389	1e-105	Penicillium chrysogenum Wisconsin 54-1255 complete genome, contig Pc00c21	sp|P22106|ASNB_ECOLI	70.5	2e-12	Asparagine synthetase B [glutamine-hydrolyzing] OS=Escherichia coli (strain K12) GN=asnB PE=1 SV=3	ZasnB	72	2e-13	COG0367	Asparagine synthase (glutamine-hydrolyzing)	K01953	5e-38	158	pcs:Pc21g12620	asparagine synthase (glutamine-hydrolysing) [EC:6.3.5.4]	GO:0070981//L-asparagine biosynthetic process	GO:0004066//asparagine synthase (glutamine-hydrolyzing) activity;GO:0005524//ATP binding	-	--
CL618.Contig2_All	492	3	72	0.5514	11.7198	4.4097	Up	1.18877e-16	5.93013e-16	gi|255956001|ref|XP_002568753.1|	312.4	1e-83	Pc21g17560 [Penicillium chrysogenum Wisconsin 54-1255] >gi|211590464|emb|CAP96653.1| Pc21g17560 [Penicillium chrysogenum Wisconsin 54-1255]	gi|211588786|emb|AM920436.1|	975	0	Penicillium chrysogenum Wisconsin 54-1255 complete genome, contig Pc00c21	--	--	--	--	--	--	--	--	--	--	--	--	--	--	GO:0006468//protein phosphorylation	GO:0005524//ATP binding;GO:0004674//protein serine/threonine kinase activity	-	--
CL391.Contig2_All	305	1	24	0.2965	6.3018	4.40966	Up	3.31024e-06	8.35049e-06	--	--	--	--	gi|211587300|emb|AM920435.1|	573	1e-160	Penicillium chrysogenum Wisconsin 54-1255 complete genome, contig Pc00c20	--	--	--	--	--	--	--	--	--	--	--	--	--	--	-	-	-	--
CL700.Contig2_All	1229	14	335	1.0301	21.8296	4.40543	Up	5.44338e-73	8.4155e-72	gi|425777218|gb|EKV15401.1|	761.5	0	MFS multidrug transporter, putative [Penicillium digitatum Pd1] >gi|425779736|gb|EKV17772.1| MFS multidrug transporter, putative [Penicillium digitatum PHI26]	gi|211585052|emb|AM920431.1|	902	0	Penicillium chrysogenum Wisconsin 54-1255 complete genome, contig Pc00c16	sp|Q9Y7S4|YQO5_SCHPO	198	4e-50	Uncharacterized transporter C569.05c OS=Schizosaccharomyces pombe (strain 972 / ATCC 24843) GN=SPCC569.05c PE=3 SV=1	SPAC11D3.05	168	2e-41	COG0477	Permeases of the major facilitator superfamily	K08157	2e-56	222	nfi:NFIA_110100	MFS transporter, DHA1 family, multidrug resistance protein	GO:0055085//transmembrane transport	-	GO:0016021//integral to membrane	--
Unigene11923_All	348	4	95	1.0394	21.8624	4.39463	Up	1.4398e-21	8.76687e-21	--	--	--	--	--	--	--	--	--	--	--	--	--	--	--	--	--	--	--	--	--	--	-	-	-	--
CL104.Contig3_All	742	5	118	0.6094	12.7359	4.38537	Up	1.79442e-26	1.26141e-25	gi|255941902|ref|XP_002561720.1|	433.3	1e-119	manganese superoxide dismutase AAC36583-Penicillium chrysogenum [Penicillium chrysogenum Wisconsin 54-1255] >gi|7388256|sp|O75007.1|SODM_PENCH RecName: Full=Superoxide dismutase [Mn], mitochondrial; Flags: Precursor >gi|3642873|gb|AAC36583.1| manganese superoxide dismutase [Penicillium chrysogenum] >gi|3642877|gb|AAC36585.1| manganese superoxide dismutase [Penicillium chrysogenum] >gi|118429506|g…	gi|255941901|ref|XM_002561674.1|	1096	0	Penicillium chrysogenum Wisconsin 54-1255 manganese superoxide dismutase AAC36583-Penicillium chrysogenum (Pc16g14220) mRNA, complete cds	sp|O75007|SODM_PENCH	433	5e-121	Superoxide dismutase [Mn], mitochondrial OS=Penicillium chrysogenum GN=SOD PE=1 SV=1	SPAC1486.01	209	4e-54	COG0605	Superoxide dismutase	K04564	4e-120	433	pcs:Pc16g14220	superoxide dismutase, Fe-Mn family [EC:1.15.1.1]	GO:0006801//superoxide metabolic process;GO:0055114//oxidation-reduction process	GO:0046872//metal ion binding;GO:0004784//superoxide dismutase activity	GO:0005759//mitochondrial matrix	--
CL1605.Contig2_All	1297	604	14039	42.1113	866.86	4.36352	Up	0	0	gi|425774444|gb|EKV12751.1|	646	0	Pyridoxal reductase (AKR8), putative [Penicillium digitatum PHI26] >gi|425783638|gb|EKV21478.1| Pyridoxal reductase (AKR8), putative [Penicillium digitatum Pd1]	gi|211585052|emb|AM920431.1|	519	1e-144	Penicillium chrysogenum Wisconsin 54-1255 complete genome, contig Pc00c16	sp|O14295|PLR1_SCHPO	254	9e-67	Pyridoxal reductase OS=Schizosaccharomyces pombe (strain 972 / ATCC 24843) GN=plr1 PE=1 SV=1	SPAC9E9.11	254	3e-67	COG0667	Predicted oxidoreductases (related to aryl-alcohol dehydrogenases)	K05275	1e-165	585	pcs:Pc16g04830	pyridoxine 4-dehydrogenase [EC:1.1.1.65]	-	-	-	--
CL873.Contig1_All	662	10	231	1.366	27.9452	4.35457	Up	2.14384e-50	2.45535e-49	--	--	--	--	gi|211583076|emb|AM920428.1|	218	2e-53	Penicillium chrysogenum Wisconsin 54-1255 complete genome, contig Pc00c13	--	--	--	--	--	--	--	--	--	--	--	--	--	--	-	-	-	--
CL1590.Contig2_All	772	1	23	0.1171	2.386	4.34878	Up	6.01182e-06	1.47651e-05	gi|425767458|gb|EKV06030.1|	111.3	1e-22	hypothetical protein PDIP_80960 [Penicillium digitatum Pd1] >gi|425769236|gb|EKV07736.1| hypothetical protein PDIG_71660 [Penicillium digitatum PHI26]	--	--	--	--	--	--	--	--	--	--	--	--	--	--	--	--	--	--	-	-	-	--
CL242.Contig2_All	1070	1	23	0.0845	1.7215	4.34857	Up	6.01182e-06	1.47694e-05	gi|425781236|gb|EKV19212.1|	252.3	9e-65	Profilin [Penicillium digitatum PHI26]	gi|211587300|emb|AM920435.1|	145	3e-31	Penicillium chrysogenum Wisconsin 54-1255 complete genome, contig Pc00c20	sp|P07274|PROF_YEAST	126	2e-28	Profilin OS=Saccharomyces cerevisiae (strain ATCC 204508 / S288c) GN=PFY1 PE=1 SV=2	--	--	--	--	--	K05759	6e-59	230	pcs:Pc20g04050	profilin	GO:0030036//actin cytoskeleton organization	GO:0003779//actin binding	GO:0005856//cytoskeleton;GO:0005737//cytoplasm	--
CL173.Contig1_All	508	2	46	0.356	7.2518	4.34839	Up	6.1519e-11	2.29449e-10	gi|425777219|gb|EKV15402.1|	298.1	3e-79	hypothetical protein PDIP_40620 [Penicillium digitatum Pd1] >gi|425779737|gb|EKV17773.1| hypothetical protein PDIG_13490 [Penicillium digitatum PHI26]	gi|211585052|emb|AM920431.1|	192	8e-46	Penicillium chrysogenum Wisconsin 54-1255 complete genome, contig Pc00c16	sp|Q10084|MFS2_SCHPO	60.1	5e-09	Uncharacterized transporter mfs2 OS=Schizosaccharomyces pombe (strain 972 / ATCC 24843) GN=mfs2 PE=3 SV=1	SPAC11D3.05	60.1	2e-09	COG0477	Permeases of the major facilitator superfamily	K12604	2e-07	57.8	aor:AOR_1_978154	CCR4-NOT transcription complex subunit 1	GO:0055085//transmembrane transport	-	GO:0016021//integral to membrane	--
Unigene11007_All	2075	9	207	0.3922	7.9892	4.34839	Up	2.94588e-45	3.11734e-44	gi|255939378|ref|XP_002560458.1|	805.1	0	Pc16g00350 [Penicillium chrysogenum Wisconsin 54-1255] >gi|211585081|emb|CAP92705.1| Pc16g00350 [Penicillium chrysogenum Wisconsin 54-1255]	gi|211585052|emb|AM920431.1|	2932	0	Penicillium chrysogenum Wisconsin 54-1255 complete genome, contig Pc00c16	sp|Q92247|BLI4_NEUCR	55.5	1e-06	Putative oxidoreductase bli-4, mitochondrial OS=Neurospora crassa (strain ATCC 24698 / 74-OR23-1A / CBS 708.71 / DSM 1257 / FGSC 987) GN=bli-4 PE=1 SV=1	--	--	--	--	--	K00100	6e-15	85.9	mgr:MGG_12116	[EC:1.1.1.-]	GO:0055114//oxidation-reduction process	GO:0016491//oxidoreductase activity;GO:0000166//nucleotide binding	-	--
CL276.Contig3_All	210	2	46	0.8612	17.5425	4.34836	Up	6.1519e-11	2.29398e-10	gi|255950424|ref|XP_002565979.1|	136	1e-30	Pc22g20800 [Penicillium chrysogenum Wisconsin 54-1255] >gi|229891115|sp|B6HRL5.1|MTLD_PENCW RecName: Full=Mannitol-1-phosphate 5-dehydrogenase; Short=M1PDH; Short=MPD; Short=MPDH >gi|211592996|emb|CAP99368.1| Pc22g20800 [Penicillium chrysogenum Wisconsin 54-1255]	gi|211591067|emb|AM920437.1|	416	1e-113	Penicillium chrysogenum Wisconsin 54-1255 complete genome, contig Pc00c22	sp|B6HRL5|MTLD_PENCW	135	4e-32	Mannitol-1-phosphate 5-dehydrogenase OS=Penicillium chrysogenum (strain ATCC 28089 / DSM 1075 / Wisconsin 54-1255) GN=Pc22g20800 PE=3 SV=1	SP0397	57.4	6e-09	COG0246	Mannitol-1-phosphate/altronate dehydrogenases	K00009	4e-31	135	pcs:Pc22g20800	mannitol-1-phosphate 5-dehydrogenase [EC:1.1.1.17]	GO:0019594//mannitol metabolic process;GO:0055114//oxidation-reduction process	GO:0051287//NAD binding;GO:0008926//mannitol-1-phosphate 5-dehydrogenase activity	-	--
CL838.Contig4_All	223	1	23	0.4055	8.2599	4.34835	Up	6.01182e-06	1.47716e-05	gi|255938959|ref|XP_002560249.1|	147.5	6e-34	Pc15g00210 [Penicillium chrysogenum Wisconsin 54-1255] >gi|211584871|emb|CAP82907.1| Pc15g00210 [Penicillium chrysogenum Wisconsin 54-1255]	gi|211584852|emb|AM920430.1|	442	1e-121	Penicillium chrysogenum Wisconsin 54-1255 complete genome, contig Pc00c15	sp|Q2UUZ1|EGLC_ASPOR	110	2e-24	Probable glucan endo-1,3-beta-glucosidase eglC OS=Aspergillus oryzae (strain ATCC 42149 / RIB 40) GN=eglC PE=3 SV=1	--	--	--	--	--	K01238	4e-22	105	afm:AFUA_3G00270	[EC:3.2.1.-]	GO:0000272//polysaccharide catabolic process	GO:0042973//glucan endo-1,3-beta-D-glucosidase activity	GO:0031225//anchored to membrane;GO:0005576//extracellular region;GO:0005618//cell wall;GO:0005886//plasma membrane	--
Unigene12135_All	236	1	23	0.3832	7.8049	4.34821	Up	6.01182e-06	1.47673e-05	--	--	--	--	--	--	--	--	--	--	--	--	--	--	--	--	--	--	--	--	--	--	-	-	-	--
Unigene11723_All	315	8	182	2.2966	46.2715	4.33255	Up	7.36004e-40	7.0727e-39	--	--	--	--	gi|211591067|emb|AM920437.1|	61.9	1e-06	Penicillium chrysogenum Wisconsin 54-1255 complete genome, contig Pc00c22	--	--	--	--	--	--	--	--	--	--	--	--	--	--	-	-	-	--
CL344.Contig2_All	242	2	45	0.7473	14.8919	4.3167	Up	1.11378e-10	4.08889e-10	gi|255944227|ref|XP_002562881.1|	127.1	9e-28	Pc20g03290 [Penicillium chrysogenum Wisconsin 54-1255] >gi|211587616|emb|CAP85658.1| Pc20g03290 [Penicillium chrysogenum Wisconsin 54-1255]	gi|211587300|emb|AM920435.1|	472	1e-130	Penicillium chrysogenum Wisconsin 54-1255 complete genome, contig Pc00c20	--	--	--	--	--	--	--	--	--	--	--	--	--	--	-	-	-	--
Unigene11020_All	852	5	112	0.5307	10.5276	4.31014	Up	6.28408e-25	4.22013e-24	--	--	--	--	--	--	--	--	--	--	--	--	--	--	--	--	--	--	--	--	--	--	-	-	-	--
Unigene5991_All	488	98	2191	18.1597	359.563	4.30743	Up	0	0	gi|255953515|ref|XP_002567510.1|	53.5	4e-17	hypothetical protein [Penicillium chrysogenum Wisconsin 54-1255] >gi|211589221|emb|CAP95361.1| hypothetical protein Pc21g04640 [Penicillium chrysogenum Wisconsin 54-1255]	gi|211588786|emb|AM920436.1|	583	1e-163	Penicillium chrysogenum Wisconsin 54-1255 complete genome, contig Pc00c21	--	--	--	--	--	--	--	--	--	--	--	--	--	--	-	-	-	--
CL868.Contig1_All	339	1	22	0.2667	5.1973	4.28447	Up	1.09022e-05	2.59948e-05	gi|255939388|ref|XP_002560463.1|	224.9	3e-57	Pc16g00400 [Penicillium chrysogenum Wisconsin 54-1255] >gi|211585086|emb|CAP92710.1| Pc16g00400 [Penicillium chrysogenum Wisconsin 54-1255]	gi|211585052|emb|AM920431.1|	672	0	Penicillium chrysogenum Wisconsin 54-1255 complete genome, contig Pc00c16	sp|C0ZYA5|IF2_RHOE4	48.5	9e-06	Translation initiation factor IF-2 OS=Rhodococcus erythropolis (strain PR4 / NBRC 100887) GN=infB PE=3 SV=1	--	--	--	--	--	--	--	--	--	--	GO:0055114//oxidation-reduction process	GO:0020037//heme binding;GO:0016705//oxidoreductase activity, acting on paired donors, with incorporation or reduction of molecular oxygen;GO:0004497//monooxygenase activity;GO:0005506//iron ion binding;GO:0009055//electron carrier activity	-	--
Unigene11648_All	293	1	22	0.3086	6.0132	4.28432	Up	1.09022e-05	2.59764e-05	gi|255955371|ref|XP_002568438.1|	162.5	1e-38	Pc21g14230 [Penicillium chrysogenum Wisconsin 54-1255] >gi|211590149|emb|CAP96320.1| Pc21g14230 [Penicillium chrysogenum Wisconsin 54-1255]	gi|211588786|emb|AM920436.1|	533	1e-148	Penicillium chrysogenum Wisconsin 54-1255 complete genome, contig Pc00c21	--	--	--	--	--	--	--	--	--	K00540	5e-19	95.5	afm:AFUA_5G01450	[EC:1.-.-.-]	GO:0055114//oxidation-reduction process	GO:0016491//oxidoreductase activity;GO:0010181//FMN binding	-	--
Unigene12010_All	478	3	66	0.5675	11.0578	4.2843	Up	4.17796e-15	1.95715e-14	--	--	--	--	gi|18249648|dbj|AB010442.2|	948	0	Penicillium digitatum gene for PMR1, complete cds	--	--	--	--	--	--	--	--	--	--	--	--	--	--	-	-	-	--
Unigene11739_All	306	1	22	0.2955	5.7578	4.28429	Up	1.09022e-05	2.59801e-05	gi|255939388|ref|XP_002560463.1|	161	5e-38	Pc16g00400 [Penicillium chrysogenum Wisconsin 54-1255] >gi|211585086|emb|CAP92710.1| Pc16g00400 [Penicillium chrysogenum Wisconsin 54-1255]	gi|211585052|emb|AM920431.1|	345	5e-92	Penicillium chrysogenum Wisconsin 54-1255 complete genome, contig Pc00c16	--	--	--	--	--	--	--	--	--	K00517	4e-06	52.8	afm:AFUA_8G00220	[EC:1.14.-.-]	GO:0055114//oxidation-reduction process	GO:0020037//heme binding;GO:0016705//oxidoreductase activity, acting on paired donors, with incorporation or reduction of molecular oxygen;GO:0004497//monooxygenase activity;GO:0005506//iron ion binding;GO:0009055//electron carrier activity	-	--
Unigene11328_All	219	1	22	0.4129	8.0451	4.28425	Up	1.09022e-05	2.59838e-05	gi|425773928|gb|EKV12253.1|	152.1	2e-35	hypothetical protein PDIG_45780 [Penicillium digitatum PHI26] >gi|425782430|gb|EKV20340.1| hypothetical protein PDIP_17720 [Penicillium digitatum Pd1]	gi|51870712|dbj|AB164459.1|	250	2e-63	Penicillium digitatum PMR3 gene for ATP binding cassette transporter, complete cds	sp|P33302|PDR5_YEAST	112	7e-25	Pleiotropic ABC efflux transporter of multiple drugs OS=Saccharomyces cerevisiae (strain ATCC 204508 / S288c) GN=PDR5 PE=1 SV=1	SPCC18B5.01c_2	80.5	7e-16	COG1131	ABC-type multidrug transport system, ATPase component	K08711	6e-24	112	sce:YOR153W	ATP-binding cassette, subfamily G (WHITE), member 2, PDR	GO:0006810//transport;GO:0006200//ATP catabolic process	GO:0042626//ATPase activity, coupled to transmembrane movement of substances;GO:0005524//ATP binding	GO:0016021//integral to membrane	--
CL227.Contig1_All	231	2	44	0.7829	15.2543	4.28424	Up	2.01478e-10	7.26201e-10	--	--	--	--	gi|211585052|emb|AM920431.1|	444	1e-122	Penicillium chrysogenum Wisconsin 54-1255 complete genome, contig Pc00c16	--	--	--	--	--	--	--	--	--	--	--	--	--	--	-	-	-	--
Unigene11616_All	210	1	22	0.4306	8.3899	4.28423	Up	1.09022e-05	2.59875e-05	gi|255957037|ref|XP_002569271.1|	136.7	1e-30	Pc21g23040 [Penicillium chrysogenum Wisconsin 54-1255] >gi|211590982|emb|CAP97201.1| Pc21g23040 [Penicillium chrysogenum Wisconsin 54-1255]	gi|211588786|emb|AM920436.1|	408	1e-111	Penicillium chrysogenum Wisconsin 54-1255 complete genome, contig Pc00c21	--	--	--	--	--	--	--	--	--	--	--	--	--	--	GO:0006355//regulation of transcription, DNA-dependent	GO:0003700//sequence-specific DNA binding transcription factor activity;GO:0043565//sequence-specific DNA binding	-	--
CL1520.Contig1_All	479	6	132	1.1327	22.0694	4.28421	Up	4.69602e-29	3.53272e-28	gi|255941986|ref|XP_002561762.1|	231.9	2e-59	Pc16g14650 [Penicillium chrysogenum Wisconsin 54-1255] >gi|211586385|emb|CAP94135.1| Pc16g14650 [Penicillium chrysogenum Wisconsin 54-1255]	gi|211585052|emb|AM920431.1|	573	1e-160	Penicillium chrysogenum Wisconsin 54-1255 complete genome, contig Pc00c16	--	--	--	--	--	--	--	--	--	--	--	--	--	--	-	-	-	--
Unigene11470_All	215	1	22	0.4206	8.1948	4.28419	Up	1.09022e-05	2.59985e-05	--	--	--	--	--	--	--	--	--	--	--	--	--	--	--	--	--	--	--	--	--	--	-	-	-	--
Unigene11520_All	354	6	132	1.5327	29.8623	4.28418	Up	4.69602e-29	3.5343e-28	--	--	--	--	--	--	--	--	--	--	--	--	--	--	--	--	--	--	--	--	--	--	-	-	-	--
Unigene12276_All	320	1	22	0.2826	5.5059	4.28415	Up	1.09022e-05	2.59728e-05	gi|425778098|gb|EKV16242.1|	145.6	2e-33	Catechol O-methyltransferase [Penicillium digitatum PHI26] >gi|425781492|gb|EKV19454.1| Catechol O-methyltransferase [Penicillium digitatum Pd1]	--	--	--	--	--	--	--	--	--	--	--	--	--	--	--	--	--	--	-	GO:0008168//methyltransferase activity	-	--
Unigene11850_All	214	1	22	0.4226	8.2331	4.28407	Up	1.09022e-05	2.59911e-05	--	--	--	--	--	--	--	--	--	--	--	--	--	--	--	--	--	--	--	--	--	--	-	-	-	--
Unigene10961_All	267	4	87	1.3547	26.0952	4.26774	Up	1.64679e-19	9.30691e-19	gi|425776629|gb|EKV14843.1|	37.4	4e-17	hypothetical protein PDIP_42360 [Penicillium digitatum Pd1]	gi|211591067|emb|AM920437.1|	75.8	6e-11	Penicillium chrysogenum Wisconsin 54-1255 complete genome, contig Pc00c22	--	--	--	--	--	--	--	--	--	--	--	--	--	--	-	-	-	--
Unigene11627_All	376	6	130	1.443	27.6891	4.26217	Up	1.52939e-28	1.13531e-27	--	--	--	--	gi|211586580|emb|AM920433.1|	71.9	1e-09	Penicillium chrysogenum Wisconsin 54-1255 complete genome, contig Pc00c18	--	--	--	--	--	--	--	--	--	--	--	--	--	--	-	-	-	--
Unigene12051_All	360	2	43	0.5024	9.5657	4.25096	Up	3.64142e-10	1.2904e-09	--	--	--	--	--	--	--	--	--	--	--	--	--	--	--	--	--	--	--	--	--	--	-	-	-	--
CL1448.Contig2_All	928	2	43	0.1949	3.7108	4.25092	Up	3.64142e-10	1.29067e-09	--	--	--	--	--	--	--	--	--	--	--	--	--	--	--	--	--	--	--	--	--	--	-	-	-	--
CL402.Contig1_All	585	3	64	0.4637	8.7615	4.23991	Up	1.36211e-14	6.23843e-14	gi|255939454|ref|XP_002560496.1|	396	1e-108	Pc16g00770 [Penicillium chrysogenum Wisconsin 54-1255] >gi|211585119|emb|CAP92747.1| Pc16g00770 [Penicillium chrysogenum Wisconsin 54-1255]	gi|211585052|emb|AM920431.1|	1039	0	Penicillium chrysogenum Wisconsin 54-1255 complete genome, contig Pc00c16	sp|O30418|DCE_LACLM	174	3e-43	Glutamate decarboxylase OS=Lactococcus lactis subsp. cremoris (strain MG1363) GN=gadB PE=1 SV=2	Rv3432c	182	4e-46	COG0076	Glutamate decarboxylase and related PLP-dependent proteins	K01580	2e-70	267	ang:ANI_1_662134	glutamate decarboxylase [EC:4.1.1.15]	GO:0006536//glutamate metabolic process	GO:0030170//pyridoxal phosphate binding;GO:0004351//glutamate decarboxylase activity	-	--
Unigene12012_All	588	3	64	0.4614	8.7168	4.23971	Up	1.36211e-14	6.24013e-14	--	--	--	--	gi|211585052|emb|AM920431.1|	81.8	2e-12	Penicillium chrysogenum Wisconsin 54-1255 complete genome, contig Pc00c16	--	--	--	--	--	--	--	--	--	--	--	--	--	--	-	-	-	--
CL1109.Contig1_All	344	69	1465	18.1381	341.061	4.23293	Up	6e-306	3.06109e-304	gi|255932495|ref|XP_002557804.1|	54.7	5e-06	hypothetical protein [Penicillium chrysogenum Wisconsin 54-1255] >gi|211582423|emb|CAP80605.1| hypothetical protein Pc12g09780 [Penicillium chrysogenum Wisconsin 54-1255]	gi|211581525|emb|AM920427.1|	159	7e-36	Penicillium chrysogenum Wisconsin 54-1255 complete genome, contig Pc00c12	--	--	--	--	--	--	--	--	--	--	--	--	--	--	-	-	-	--
Unigene11930_All	695	6	127	0.7807	14.6343	4.22844	Up	8.96672e-28	6.51267e-27	gi|425765824|gb|EKV04471.1|	30.4	2e-52	hypothetical protein PDIG_89030 [Penicillium digitatum PHI26] >gi|425783924|gb|EKV21739.1| hypothetical protein PDIP_03300 [Penicillium digitatum Pd1]	gi|211581525|emb|AM920427.1|	244	3e-61	Penicillium chrysogenum Wisconsin 54-1255 complete genome, contig Pc00c12	--	--	--	--	--	--	--	--	--	--	--	--	--	--	-	-	-	--
Unigene408_All	1460	23	486	1.4245	26.6585	4.22607	Up	1.87005e-102	3.80243e-101	gi|425766250|gb|EKV04874.1|	898.7	0	hypothetical protein PDIG_86750 [Penicillium digitatum PHI26] >gi|425778980|gb|EKV17075.1| hypothetical protein PDIP_32740 [Penicillium digitatum Pd1]	gi|302897285|ref|XM_003047476.1|	65.9	3e-07	Nectria haematococca mpVI 77-13-4 hypothetical protein, mRNA	sp|Q88FY2|6HN3M_PSEPK	96.3	4e-19	6-hydroxynicotinate 3-monooxygenase OS=Pseudomonas putida (strain KT2440) GN=nicC PE=1 SV=1	PA2587	85.5	2e-16	COG0654	2-polyprenyl-6-methoxyphenol hydroxylase and related FAD-dependent oxidoreductases	K00480	9e-41	171	afm:AFUA_8G02380	salicylate hydroxylase [EC:1.14.13.1]	GO:0008152//metabolic process	-	-	--
CL937.Contig2_All	1120	1	21	0.0807	1.5016	4.21779	Up	1.97394e-05	4.55563e-05	gi|425773248|gb|EKV11615.1|	261.9	1e-67	hypothetical protein PDIP_55650 [Penicillium digitatum Pd1]	gi|211588786|emb|AM920436.1|	137	9e-29	Penicillium chrysogenum Wisconsin 54-1255 complete genome, contig Pc00c21	--	--	--	--	--	--	--	--	--	--	--	--	--	--	-	-	-	--
CL248.Contig1_All	778	1	21	0.1162	2.1617	4.21748	Up	1.97394e-05	4.55875e-05	gi|425771797|gb|EKV10231.1|	443	2e-122	Transposable element tc3 transposase, putative [Penicillium digitatum PHI26]	gi|211581525|emb|AM920427.1|	129	1e-26	Penicillium chrysogenum Wisconsin 54-1255 complete genome, contig Pc00c12	--	--	--	--	--	--	--	--	--	K01188	6e-07	57.4	ani:AN0812.2	beta-glucosidase [EC:3.2.1.21]	GO:0006313//transposition, DNA-mediated;GO:0015074//DNA integration	GO:0004803//transposase activity;GO:0003677//DNA binding	-	--
Unigene11848_All	209	2	42	0.8653	16.0937	4.21715	Up	6.57528e-10	2.28816e-09	--	--	--	--	gi|211588786|emb|AM920436.1|	69.9	3e-09	Penicillium chrysogenum Wisconsin 54-1255 complete genome, contig Pc00c21	--	--	--	--	--	--	--	--	--	--	--	--	--	--	-	-	-	--
Unigene12438_All	357	1	21	0.2533	4.7109	4.21708	Up	1.97394e-05	4.55812e-05	gi|255941508|ref|XP_002561523.1|	58.2	5e-07	hypothetical protein [Penicillium chrysogenum Wisconsin 54-1255] >gi|211586146|emb|CAP93894.1| hypothetical protein Pc16g12240 [Penicillium chrysogenum Wisconsin 54-1255]	gi|211585052|emb|AM920431.1|	137	3e-29	Penicillium chrysogenum Wisconsin 54-1255 complete genome, contig Pc00c16	--	--	--	--	--	--	--	--	--	--	--	--	--	--	-	-	-	--
CL221.Contig2_All	320	1	21	0.2826	5.2556	4.21702	Up	1.97394e-05	4.55438e-05	gi|255944689|ref|XP_002563112.1|	212.6	1e-53	Pc20g05830 [Penicillium chrysogenum Wisconsin 54-1255] >gi|211587847|emb|CAP85912.1| Pc20g05830 [Penicillium chrysogenum Wisconsin 54-1255]	gi|211587300|emb|AM920435.1|	634	1e-179	Penicillium chrysogenum Wisconsin 54-1255 complete genome, contig Pc00c20	sp|P54006|TOXD_COCCA	149	4e-36	Protein TOXD OS=Cochliobolus carbonum GN=TOXD PE=3 SV=1	SPAC2E1P3.01	78.2	3e-15	COG0604	NADPH:quinone reductase and related Zn-dependent oxidoreductases	K15385	3e-24	112	nfi:NFIA_001560	aspyridone synthetase trans-acting enoyl reductase	GO:0055114//oxidation-reduction process	GO:0016491//oxidoreductase activity;GO:0000166//nucleotide binding;GO:0008270//zinc ion binding	-	--
CL522.Contig1_All	1190	1	21	0.076	1.4133	4.21692	Up	1.97394e-05	4.55625e-05	--	--	--	--	gi|211587300|emb|AM920435.1|	161	6e-36	Penicillium chrysogenum Wisconsin 54-1255 complete genome, contig Pc00c20	--	--	--	--	--	--	--	--	--	--	--	--	--	--	-	-	-	--
Unigene11577_All	380	1	21	0.238	4.4258	4.2169	Up	1.97394e-05	4.5575e-05	--	--	--	--	gi|211587300|emb|AM920435.1|	178	8e-42	Penicillium chrysogenum Wisconsin 54-1255 complete genome, contig Pc00c20	--	--	--	--	--	--	--	--	--	--	--	--	--	--	-	-	-	--
Unigene12698_All	475	1	21	0.1904	3.5406	4.21689	Up	1.97394e-05	4.55938e-05	gi|255938233|ref|XP_002559887.1|	129.4	1e-28	Pc13g14820 [Penicillium chrysogenum Wisconsin 54-1255] >gi|211584507|emb|CAP92551.1| Pc13g14820 [Penicillium chrysogenum Wisconsin 54-1255]	gi|211583076|emb|AM920428.1|	942	0	Penicillium chrysogenum Wisconsin 54-1255 complete genome, contig Pc00c13	--	--	--	--	--	--	--	--	--	--	--	--	--	--	-	-	GO:0016020//membrane	--
CL573.Contig1_All	333	1	21	0.2716	5.0504	4.21684	Up	1.97394e-05	4.55687e-05	gi|255945191|ref|XP_002563363.1|	238	3e-61	Pc20g08400 [Penicillium chrysogenum Wisconsin 54-1255] >gi|211588098|emb|CAP86169.1| Pc20g08400 [Penicillium chrysogenum Wisconsin 54-1255]	gi|211587300|emb|AM920435.1|	660	0	Penicillium chrysogenum Wisconsin 54-1255 complete genome, contig Pc00c20	--	--	--	--	--	--	--	--	--	--	--	--	--	--	GO:0006357//regulation of transcription from RNA polymerase II promoter	GO:0000981//sequence-specific DNA binding RNA polymerase II transcription factor activity;GO:0008270//zinc ion binding	GO:0005634//nucleus	--
Unigene12614_All	438	1	21	0.2065	3.8397	4.21678	Up	1.97394e-05	4.555e-05	gi|425773928|gb|EKV12253.1|	264.6	3e-69	hypothetical protein PDIG_45780 [Penicillium digitatum PHI26] >gi|425782430|gb|EKV20340.1| hypothetical protein PDIP_17720 [Penicillium digitatum Pd1]	gi|51870712|dbj|AB164459.1|	868	0	Penicillium digitatum PMR3 gene for ATP binding cassette transporter, complete cds	sp|O42690|CDR3_CANAX	58.9	8e-09	Opaque-specific ABC transporter CDR3 OS=Candida albicans GN=CDR3 PE=2 SV=1	--	--	--	--	--	K08711	1e-06	54.3	cne:CNB05770	ATP-binding cassette, subfamily G (WHITE), member 2, PDR	-	GO:0017111//nucleoside-triphosphatase activity	-	--
CL385.Contig2_All	395	4	83	0.9157	16.828	4.19984	Up	1.74173e-18	9.45623e-18	gi|255942677|ref|XP_002562107.1|	275.4	2e-72	Pc18g02660 [Penicillium chrysogenum Wisconsin 54-1255] >gi|211586840|emb|CAP94490.1| Pc18g02660 [Penicillium chrysogenum Wisconsin 54-1255]	gi|211586580|emb|AM920433.1|	626	1e-176	Penicillium chrysogenum Wisconsin 54-1255 complete genome, contig Pc00c18	--	--	--	--	--	--	--	--	--	--	--	--	--	--	GO:0015671//oxygen transport	GO:0020037//heme binding;GO:0005506//iron ion binding;GO:0019825//oxygen binding	-	--
CL1153.Contig1_All	1967	3	62	0.1379	2.5243	4.19419	Up	4.42936e-14	1.98174e-13	gi|425769436|gb|EKV07929.1|	477.6	0	Fungal specific transcription factor, putative [Penicillium digitatum Pd1] >gi|425771098|gb|EKV09552.1| Fungal specific transcription factor, putative [Penicillium digitatum PHI26]	gi|211586580|emb|AM920433.1|	1497	0	Penicillium chrysogenum Wisconsin 54-1255 complete genome, contig Pc00c18	sp|O59741|YN25_SCHPO	92.4	7e-18	Uncharacterized transcriptional regulatory protein C530.05 OS=Schizosaccharomyces pombe (strain 972 / ATCC 24843) GN=SPBC530.05 PE=4 SV=2	--	--	--	--	--	K09241	2e-09	67.8	afv:AFLA_100920	transcriptional regulatory protein GAL4	GO:0006357//regulation of transcription from RNA polymerase II promoter	GO:0008270//zinc ion binding;GO:0000981//sequence-specific DNA binding RNA polymerase II transcription factor activity;GO:0003677//DNA binding	GO:0005634//nucleus	--
Unigene12003_All	386	2	41	0.4685	8.5065	4.18244	Up	1.18616e-09	4.04664e-09	gi|425778294|gb|EKV16429.1|	142.1	2e-32	hypothetical protein PDIG_20780 [Penicillium digitatum PHI26] >gi|425781572|gb|EKV19529.1| hypothetical protein PDIP_23090 [Penicillium digitatum Pd1]	gi|211583076|emb|AM920428.1|	109	7e-21	Penicillium chrysogenum Wisconsin 54-1255 complete genome, contig Pc00c13	--	--	--	--	--	--	--	--	--	--	--	--	--	--	-	-	-	--
CL1422.Contig1_All	232	2	41	0.7795	14.153	4.18242	Up	1.18616e-09	4.04582e-09	gi|255955885|ref|XP_002568695.1|	152.1	2e-35	Pc21g16950 [Penicillium chrysogenum Wisconsin 54-1255] >gi|211590406|emb|CAP96592.1| Pc21g16950 [Penicillium chrysogenum Wisconsin 54-1255] >gi|300679427|gb|ADK27483.1| transaldolase [Penicillium chrysogenum]	gi|300679426|gb|GQ925430.1|	460	1e-127	Penicillium chrysogenum strain BCRC 30568 transaldolase mRNA, complete cds	sp|O42700|TAL1_SCHPO	80.1	3e-15	Transaldolase OS=Schizosaccharomyces pombe (strain 972 / ATCC 24843) GN=tal1 PE=1 SV=2	SPCC1020.06c	80.1	9e-16	COG0176	Transaldolase	K00616	5e-36	152	pcs:Pc21g16950	transaldolase [EC:2.2.1.2]	GO:0006098//pentose-phosphate shunt	GO:0004801//sedoheptulose-7-phosphate:D-glyceraldehyde-3-phosphate glyceronetransferase activity	GO:0005737//cytoplasm;GO:0005634//nucleus	--
Unigene1772_All	1312	38	776	2.6191	47.3675	4.17675	Up	2.23602e-161	6.52437e-160	--	--	--	--	gi|211585052|emb|AM920431.1|	67.9	8e-08	Penicillium chrysogenum Wisconsin 54-1255 complete genome, contig Pc00c16	--	--	--	--	--	--	--	--	--	--	--	--	--	--	-	-	-	--
Unigene11782_All	470	3	61	0.5772	10.394	4.17054	Up	7.97928e-14	3.52781e-13	gi|255944823|ref|XP_002563179.1|	63.2	1e-08	Pc20g06530 [Penicillium chrysogenum Wisconsin 54-1255] >gi|211587914|emb|CAP85982.1| Pc20g06530 [Penicillium chrysogenum Wisconsin 54-1255]	gi|211587300|emb|AM920435.1|	924	0	Penicillium chrysogenum Wisconsin 54-1255 complete genome, contig Pc00c20	sp|Q3KSS4|EBNA1_EBVG	65.5	1e-10	Epstein-Barr nuclear antigen 1 OS=Epstein-Barr virus (strain GD1) GN=EBNA1 PE=1 SV=1	XF0818	60.8	9e-10	COG2730	Endoglucanase	K11238	2e-10	67	cdu:CD36_25090	cytokinesis protein	-	-	-	--
Unigene4747_All	842	18	365	1.9331	34.7163	4.16663	Up	1.37083e-76	2.20643e-75	--	--	--	--	--	--	--	--	--	--	--	--	--	--	--	--	--	--	--	--	--	--	-	-	-	--
Unigene11091_All	371	1	20	0.2437	4.3173	4.14695	Up	3.56786e-05	7.96876e-05	--	--	--	--	gi|211591067|emb|AM920437.1|	61.9	1e-06	Penicillium chrysogenum Wisconsin 54-1255 complete genome, contig Pc00c22	--	--	--	--	--	--	--	--	--	--	--	--	--	--	-	-	-	--
Unigene12263_All	291	1	20	0.3107	5.5041	4.14691	Up	3.56786e-05	7.9677e-05	--	--	--	--	--	--	--	--	--	--	--	--	--	--	--	--	--	--	--	--	--	--	-	-	-	--
CL914.Contig2_All	259	1	20	0.3491	6.1842	4.14687	Up	3.56786e-05	7.97616e-05	gi|255936561|ref|XP_002559307.1|	165.6	2e-39	Pc13g08820 [Penicillium chrysogenum Wisconsin 54-1255] >gi|211583927|emb|CAP91951.1| Pc13g08820 [Penicillium chrysogenum Wisconsin 54-1255]	gi|211583076|emb|AM920428.1|	513	1e-143	Penicillium chrysogenum Wisconsin 54-1255 complete genome, contig Pc00c13	sp|Q8DG71|CLPB2_THEEB	135	4e-32	Chaperone protein ClpB 2 OS=Thermosynechococcus elongatus (strain BP-1) GN=clpB2 PE=3 SV=1	PM1704	134	3e-32	COG0542	ATPases with chaperone activity, ATP-binding subunit	K03695	4e-40	165	pcs:Pc13g08820	ATP-dependent Clp protease ATP-binding subunit ClpB	GO:0006950//response to stress	GO:0017111//nucleoside-triphosphatase activity;GO:0005524//ATP binding	-	--
Unigene12305_All	283	1	20	0.3195	5.6597	4.14684	Up	3.56786e-05	7.97299e-05	--	--	--	--	--	--	--	--	--	--	--	--	--	--	--	--	--	--	--	--	--	--	-	-	-	--
Unigene11881_All	328	1	20	0.2757	4.8832	4.14666	Up	3.56786e-05	7.97405e-05	--	--	--	--	gi|211581525|emb|AM920427.1|	186	3e-44	Penicillium chrysogenum Wisconsin 54-1255 complete genome, contig Pc00c12	--	--	--	--	--	--	--	--	--	--	--	--	--	--	-	-	-	--
CL587.Contig1_All	1980	11	220	0.5024	8.8984	4.14664	Up	1.42731e-46	1.54337e-45	gi|425766531|gb|EKV05140.1|	540.8	3e-151	Orotidine 5&apos;-phosphate decarboxylase [Penicillium digitatum Pd1] >gi|425775175|gb|EKV13457.1| Orotidine 5&apos;-phosphate decarboxylase [Penicillium digitatum PHI26]	gi|255935700|ref|XM_002558831.1|	1100	0	Penicillium chrysogenum Wisconsin 54-1255 orotidine 5-phosphate decarboxylase pyrG-Penicillium chrysogenum (pyrG) mRNA, complete cds	sp|Q8J269|PYRF_PENNA	529	2e-149	Orotidine 5'-phosphate decarboxylase OS=Penicillium nalgiovense GN=pyrG PE=3 SV=1	YEL021w	256	1e-67	COG0284	Orotidine-5'-phosphate decarboxylase	K01591	9e-149	530	pcs:Pc13g04420	orotidine-5'-phosphate decarboxylase [EC:4.1.1.23]	GO:0044205//'de novo' UMP biosynthetic process;GO:0006207//'de novo' pyrimidine nucleobase biosynthetic process	GO:0004590//orotidine-5'-phosphate decarboxylase activity	GO:0005829//cytosol	--
Unigene12167_All	320	1	20	0.2826	5.0053	4.14662	Up	3.56786e-05	7.97511e-05	--	--	--	--	--	--	--	--	--	--	--	--	--	--	--	--	--	--	--	--	--	--	-	-	-	--
CL377.Contig2_All	267	1	20	0.3387	5.9989	4.14662	Up	3.56786e-05	7.96981e-05	gi|255948152|ref|XP_002564843.1|	172.9	1e-41	Pc22g08300 [Penicillium chrysogenum Wisconsin 54-1255] >gi|211591860|emb|CAP98118.1| Pc22g08300 [Penicillium chrysogenum Wisconsin 54-1255]	gi|211591067|emb|AM920437.1|	529	1e-147	Penicillium chrysogenum Wisconsin 54-1255 complete genome, contig Pc00c22	sp|P00365|DHE2_NEUCR	130	1e-30	NAD-specific glutamate dehydrogenase OS=Neurospora crassa (strain ATCC 24698 / 74-OR23-1A / CBS 708.71 / DSM 1257 / FGSC 987) GN=gdh-1 PE=1 SV=4	SPCC132.04c	97.1	7e-21	COG2902	NAD-specific glutamate dehydrogenase	K15371	3e-42	172	pcs:Pc22g08300	glutamate dehydrogenase [EC:1.4.1.2]	GO:0019551//glutamate catabolic process to 2-oxoglutarate;GO:0055114//oxidation-reduction process	GO:0004352//glutamate dehydrogenase (NAD+) activity;GO:0000166//nucleotide binding	GO:0005739//mitochondrion	--
Unigene2445_All	1856	244	4879	11.8881	210.526	4.14641	Up	0	0	gi|425778276|gb|EKV16415.1|	1007.7	0	hypothetical protein PDIG_20910 [Penicillium digitatum PHI26] >gi|425781554|gb|EKV19513.1| hypothetical protein PDIP_23210 [Penicillium digitatum Pd1]	gi|211583076|emb|AM920428.1|	1725	0	Penicillium chrysogenum Wisconsin 54-1255 complete genome, contig Pc00c13	sp|P32839|BCS1_YEAST	423	1e-117	Mitochondrial chaperone BCS1 OS=Saccharomyces cerevisiae (strain ATCC 204508 / S288c) GN=BCS1 PE=1 SV=2	YDR375c	423	4e-118	COG0465	ATP-dependent Zn proteases	K08900	0	969	pcs:Pc13g13960	mitochondrial chaperone BCS1	GO:0034551//mitochondrial respiratory chain complex III assembly	GO:0005524//ATP binding;GO:0017111//nucleoside-triphosphatase activity	-	--
CL1642.Contig1_All	923	1	20	0.098	1.7353	4.14626	Up	3.56786e-05	7.97087e-05	gi|425769578|gb|EKV08069.1|	110.5	3e-58	hypothetical protein PDIP_70320 [Penicillium digitatum Pd1] >gi|425771215|gb|EKV09665.1| hypothetical protein PDIG_60890 [Penicillium digitatum PHI26]	gi|211586580|emb|AM920433.1|	519	1e-144	Penicillium chrysogenum Wisconsin 54-1255 complete genome, contig Pc00c18	--	--	--	--	--	--	--	--	--	--	--	--	--	--	-	GO:0003677//DNA binding	-	--
CL690.Contig2_All	1246	1	20	0.0726	1.2855	4.14622	Up	3.56786e-05	7.97193e-05	--	--	--	--	gi|211591067|emb|AM920437.1|	153	2e-33	Penicillium chrysogenum Wisconsin 54-1255 complete genome, contig Pc00c22	--	--	--	--	--	--	--	--	--	--	--	--	--	--	-	-	-	--
Unigene11916_All	216	3	59	1.2559	21.8751	4.1225	Up	2.58394e-13	1.10808e-12	--	--	--	--	gi|211585052|emb|AM920431.1|	216	2e-53	Penicillium chrysogenum Wisconsin 54-1255 complete genome, contig Pc00c16	--	--	--	--	--	--	--	--	--	--	--	--	--	--	-	-	-	--
Unigene11695_All	502	4	78	0.7205	12.4435	4.11025	Up	3.28312e-17	1.68881e-16	--	--	--	--	gi|211586580|emb|AM920433.1|	135	1e-28	Penicillium chrysogenum Wisconsin 54-1255 complete genome, contig Pc00c18	--	--	--	--	--	--	--	--	--	--	--	--	--	--	-	-	-	--
Unigene12044_All	235	2	39	0.7696	13.2907	4.11016	Up	3.84836e-09	1.26224e-08	--	--	--	--	gi|211591067|emb|AM920437.1|	466	1e-128	Penicillium chrysogenum Wisconsin 54-1255 complete genome, contig Pc00c22	--	--	--	--	--	--	--	--	--	--	--	--	--	--	-	-	-	--
Unigene11174_All	263	2	39	0.6877	11.8758	4.1101	Up	3.84836e-09	1.26249e-08	--	--	--	--	--	--	--	--	--	--	--	--	--	--	--	--	--	--	--	--	--	--	-	-	-	--
Unigene11834_All	577	7	135	1.097	18.7375	4.09429	Up	7.71438e-29	5.78269e-28	--	--	--	--	gi|211591067|emb|AM920437.1|	73.8	5e-10	Penicillium chrysogenum Wisconsin 54-1255 complete genome, contig Pc00c22	--	--	--	--	--	--	--	--	--	--	--	--	--	--	-	-	-	--
Unigene12026_All	506	4	77	0.7148	12.1869	4.09165	Up	5.89674e-17	2.98849e-16	--	--	--	--	--	--	--	--	--	--	--	--	--	--	--	--	--	--	--	--	--	--	-	-	-	--
Unigene6393_All	1070	33	628	2.7889	47.0033	4.07499	Up	1.07715e-128	2.66299e-127	--	--	--	--	gi|211588786|emb|AM920436.1|	270	9e-69	Penicillium chrysogenum Wisconsin 54-1255 complete genome, contig Pc00c21	--	--	--	--	--	--	--	--	--	--	--	--	--	--	-	-	-	--
CL490.Contig2_All	325	1	19	0.2782	4.6819	4.0729	Up	6.43678e-05	0.000138846	--	--	--	--	gi|211586580|emb|AM920433.1|	630	1e-178	Penicillium chrysogenum Wisconsin 54-1255 complete genome, contig Pc00c18	--	--	--	--	--	--	--	--	--	--	--	--	--	--	-	-	-	--
Unigene12677_All	406	1	19	0.2227	3.7478	4.07287	Up	6.43678e-05	0.000138811	gi|425768771|gb|EKV07287.1|	182.2	2e-44	hypothetical protein PDIG_73620 [Penicillium digitatum PHI26] >gi|425776131|gb|EKV14365.1| hypothetical protein PDIP_44090 [Penicillium digitatum Pd1]	--	--	--	--	--	--	--	--	--	--	--	--	--	--	--	--	--	--	-	-	-	--
Unigene11119_All	312	1	19	0.2898	4.877	4.07286	Up	6.43678e-05	0.00013874	--	--	--	--	gi|211581525|emb|AM920427.1|	611	1e-172	Penicillium chrysogenum Wisconsin 54-1255 complete genome, contig Pc00c12	--	--	--	--	--	--	--	--	--	--	--	--	--	--	-	-	-	--
Unigene11306_All	213	1	19	0.4245	7.1438	4.07286	Up	6.43678e-05	0.000138758	gi|300947272|ref|ZP_07161476.1|	102.4	2e-20	hypothetical protein HMPREF9541_00874 [Escherichia coli MS 116-1] >gi|300453110|gb|EFK16730.1| hypothetical protein HMPREF9541_00874 [Escherichia coli MS 116-1]	gi|470476950|ref|NR_076358.1|	422	1e-115	Shigella sonnei Ss046 strain Ss046 23S ribosomal RNA, complete sequence	--	--	--	--	--	--	--	--	--	--	--	--	--	--	-	-	-	--
Unigene12275_All	299	1	19	0.3024	5.089	4.07285	Up	6.43678e-05	0.000138722	--	--	--	--	--	--	--	--	--	--	--	--	--	--	--	--	--	--	--	--	--	--	-	-	-	--
Unigene10983_All	486	2	38	0.3721	6.2618	4.07282	Up	6.92052e-09	2.2295e-08	gi|255939047|ref|XP_002560293.1|	292.7	1e-77	Pc15g00670 [Penicillium chrysogenum Wisconsin 54-1255] >gi|211584915|emb|CAP82953.1| Pc15g00670 [Penicillium chrysogenum Wisconsin 54-1255]	gi|211584852|emb|AM920430.1|	888	0	Penicillium chrysogenum Wisconsin 54-1255 complete genome, contig Pc00c15	--	--	--	--	--	--	--	--	--	--	--	--	--	--	-	-	-	--
Unigene11459_All	369	2	38	0.4901	8.2473	4.07277	Up	6.92052e-09	2.22908e-08	gi|425767650|gb|EKV06217.1|	194.1	6e-48	hypothetical protein PDIP_80320 [Penicillium digitatum Pd1] >gi|425769532|gb|EKV08024.1| hypothetical protein PDIG_71000 [Penicillium digitatum PHI26]	gi|211588786|emb|AM920436.1|	254	2e-64	Penicillium chrysogenum Wisconsin 54-1255 complete genome, contig Pc00c21	sp|Q4U3U4|QAY_NEUTR	63.5	3e-10	Quinate permease OS=Neurospora terricola GN=qa-y PE=3 SV=1	--	--	--	--	--	K08139	1e-08	61.2	mpr:MPER_11998	MFS transporter, SP family, sugar:H+ symporter	GO:0055085//transmembrane transport	GO:0022891//substrate-specific transmembrane transporter activity	GO:0016021//integral to membrane	--
Unigene12041_All	417	2	38	0.4337	7.2979	4.07271	Up	6.92052e-09	2.22865e-08	gi|255930503|ref|XP_002556811.1|	105.5	2e-21	Pc06g02080 [Penicillium chrysogenum Wisconsin 54-1255] >gi|211581424|emb|CAP79201.1| Pc06g02080 [Penicillium chrysogenum Wisconsin 54-1255]	gi|211586580|emb|AM920433.1|	133	5e-28	Penicillium chrysogenum Wisconsin 54-1255 complete genome, contig Pc00c18	--	--	--	--	--	--	--	--	--	--	--	--	--	--	-	-	-	--
Unigene11321_All	324	1	19	0.2791	4.6964	4.0727	Up	6.43678e-05	0.000138775	gi|255952969|ref|XP_002567237.1|	58.5	3e-07	Pc21g01710 [Penicillium chrysogenum Wisconsin 54-1255] >gi|211588948|emb|CAP95068.1| Pc21g01710 [Penicillium chrysogenum Wisconsin 54-1255]	gi|211588786|emb|AM920436.1|	642	0	Penicillium chrysogenum Wisconsin 54-1255 complete genome, contig Pc00c21	sp|Q4WF61|NRPS3_ASPFU	173	2e-43	Nonribosomal peptide synthetase 3 OS=Neosartorya fumigata (strain ATCC MYA-4609 / Af293 / CBS 101355 / FGSC A1100) GN=NRPS3 PE=2 SV=2	SPAC23G3.02c_3	72	2e-13	COG1020	Non-ribosomal peptide synthetase modules and related proteins	K01932	2e-42	173	afm:AFUA_3G03350	[EC:6.3.2.-]	GO:0008152//metabolic process;GO:0009405//pathogenesis	GO:0016874//ligase activity;GO:0016853//isomerase activity	-	--
Unigene12198_All	235	1	19	0.3848	6.475	4.0727	Up	6.43678e-05	0.000138793	--	--	--	--	gi|211591067|emb|AM920437.1|	299	2e-78	Penicillium chrysogenum Wisconsin 54-1255 complete genome, contig Pc00c22	--	--	--	--	--	--	--	--	--	--	--	--	--	--	-	-	-	--
Unigene12054_All	264	2	38	0.6851	11.5274	4.07261	Up	6.92052e-09	2.2278e-08	--	--	--	--	gi|211587300|emb|AM920435.1|	95.6	7e-17	Penicillium chrysogenum Wisconsin 54-1255 complete genome, contig Pc00c20	--	--	--	--	--	--	--	--	--	--	--	--	--	--	-	-	-	--
Unigene12073_All	441	3	57	0.6152	10.3512	4.0726	Up	8.34248e-13	3.47143e-12	--	--	--	--	--	--	--	--	--	--	--	--	--	--	--	--	--	--	--	--	--	--	-	-	-	--
Unigene12131_All	236	1	19	0.3832	6.4475	4.07257	Up	6.43678e-05	0.000138829	gi|255955347|ref|XP_002568426.1|	92.8	1e-17	Pc21g14100 [Penicillium chrysogenum Wisconsin 54-1255] >gi|211590137|emb|CAP96307.1| Pc21g14100 [Penicillium chrysogenum Wisconsin 54-1255]	gi|211588786|emb|AM920436.1|	468	1e-129	Penicillium chrysogenum Wisconsin 54-1255 complete genome, contig Pc00c21	--	--	--	--	--	--	--	--	--	--	--	--	--	--	-	-	-	--
Unigene11524_All	664	2	38	0.2724	4.5832	4.07256	Up	6.92052e-09	2.22822e-08	gi|425773928|gb|EKV12253.1|	429.9	1e-118	hypothetical protein PDIG_45780 [Penicillium digitatum PHI26] >gi|425782430|gb|EKV20340.1| hypothetical protein PDIP_17720 [Penicillium digitatum Pd1]	gi|51870712|dbj|AB164459.1|	688	0	Penicillium digitatum PMR3 gene for ATP binding cassette transporter, complete cds	sp|O74676|CDR4_CANAX	196	6e-50	ABC transporter CDR4 OS=Candida albicans GN=CDR4 PE=3 SV=1	YDR406w_2	139	3e-33	COG0842	ABC-type multidrug transport system, permease component	K08711	5e-58	226	cne:CNB05770	ATP-binding cassette, subfamily G (WHITE), member 2, PDR	GO:0006810//transport;GO:0006200//ATP catabolic process	GO:0042626//ATPase activity, coupled to transmembrane movement of substances;GO:0005524//ATP binding	GO:0016021//integral to membrane	--
Unigene5855_All	1216	162	3037	12.0471	200.016	4.05335	Up	0	0	gi|425778336|gb|EKV16467.1|	44.7	4e-163	hypothetical protein PDIG_20600 [Penicillium digitatum PHI26]	--	--	--	--	--	--	--	--	--	--	--	--	--	--	--	--	--	--	-	-	-	--
Unigene11215_All	474	3	56	0.5723	9.4616	4.04724	Up	1.49722e-12	6.15712e-12	--	--	--	--	gi|211591067|emb|AM920437.1|	99.6	8e-18	Penicillium chrysogenum Wisconsin 54-1255 complete genome, contig Pc00c22	--	--	--	--	--	--	--	--	--	--	--	--	--	--	-	-	-	--
Unigene11178_All	899	9	168	0.9053	14.9659	4.04714	Up	2.66954e-35	2.32031e-34	gi|242805794|ref|XP_002484606.1|	135.2	2e-64	cytochrome P450, putative [Talaromyces stipitatus ATCC 10500] >gi|218715231|gb|EED14653.1| cytochrome P450, putative [Talaromyces stipitatus ATCC 10500]	gi|211591067|emb|AM920437.1|	335	1e-88	Penicillium chrysogenum Wisconsin 54-1255 complete genome, contig Pc00c22	sp|Q12609|STCF_EMENI	62	2e-17	Probable sterigmatocystin biosynthesis P450 monooxygenase stcF OS=Emericella nidulans (strain FGSC A4 / ATCC 38163 / CBS 112.46 / NRRL 194 / M139) GN=stcF PE=3 SV=3	VNG0422G	48.9	5e-14	COG2124	Cytochrome P450	K00517	7e-31	82.8	afm:AFUA_4G09470	[EC:1.14.-.-]	GO:0055114//oxidation-reduction process	GO:0020037//heme binding;GO:0016705//oxidoreductase activity, acting on paired donors, with incorporation or reduction of molecular oxygen;GO:0004497//monooxygenase activity;GO:0005506//iron ion binding;GO:0009055//electron carrier activity	-	--
Unigene12009_All	704	5	93	0.6422	10.5794	4.04209	Up	4.4447e-20	2.5671e-19	gi|425779347|gb|EKV17414.1|	432.6	2e-119	3-dehydroshikimate dehydratase, putative [Penicillium digitatum PHI26] >gi|425779528|gb|EKV17576.1| 3-dehydroshikimate dehydratase, putative [Penicillium digitatum Pd1]	gi|211583076|emb|AM920428.1|	557	1e-155	Penicillium chrysogenum Wisconsin 54-1255 complete genome, contig Pc00c13	sp|P07046|3SHD_NEUCR	202	2e-51	3-dehydroshikimate dehydratase OS=Neurospora crassa (strain ATCC 24698 / 74-OR23-1A / CBS 708.71 / DSM 1257 / FGSC 987) GN=qa-4 PE=4 SV=1	RSp1400_1	66.6	4e-11	COG1082	Sugar phosphate isomerases/epimerases	K00457	2e-112	407	pcs:Pc13g08330	4-hydroxyphenylpyruvate dioxygenase [EC:1.13.11.27]	-	GO:0016702//oxidoreductase activity, acting on single donors with incorporation of molecular oxygen, incorporation of two atoms of oxygen	-	--
CL1047.Contig1_All	1390	143	2656	9.303	153.026	4.03994	Up	0	0	gi|425766395|gb|EKV05008.1|	677.9	0	Alcohol dehydrogenase, putative [Penicillium digitatum PHI26] >gi|425775511|gb|EKV13779.1| Alcohol dehydrogenase, putative [Penicillium digitatum Pd1]	gi|211585052|emb|AM920431.1|	737	0	Penicillium chrysogenum Wisconsin 54-1255 complete genome, contig Pc00c16	sp|P27250|YJGB_ECOLI	166	3e-40	Uncharacterized zinc-type alcohol dehydrogenase-like protein YjgB OS=Escherichia coli (strain K12) GN=yjgB PE=3 SV=2	ZyjgB	168	2e-41	COG1064	Zn-dependent alcohol dehydrogenases	K00100	3e-89	332	afm:AFUA_1G01780	[EC:1.1.1.-]	GO:0055114//oxidation-reduction process	GO:0016491//oxidoreductase activity;GO:0000166//nucleotide binding;GO:0008270//zinc ion binding	-	--
Unigene11775_All	1267	19	352	1.3561	22.2494	4.03623	Up	2.56096e-72	3.93397e-71	--	--	--	--	gi|211588786|emb|AM920436.1|	230	9e-57	Penicillium chrysogenum Wisconsin 54-1255 complete genome, contig Pc00c21	--	--	--	--	--	--	--	--	--	--	--	--	--	--	-	-	-	--
Unigene11740_All	315	2	37	0.5741	9.4068	4.03433	Up	1.24309e-08	3.931e-08	gi|255954907|ref|XP_002568206.1|	122.1	2e-26	Pc21g11750 [Penicillium chrysogenum Wisconsin 54-1255] >gi|211589917|emb|CAP96072.1| Pc21g11750 [Penicillium chrysogenum Wisconsin 54-1255]	gi|211588786|emb|AM920436.1|	515	1e-143	Penicillium chrysogenum Wisconsin 54-1255 complete genome, contig Pc00c21	sp|Q6CA53|APT_YARLI	83.6	3e-16	Adenine phosphoribosyltransferase OS=Yarrowia lipolytica (strain CLIB 122 / E 150) GN=APT1 PE=3 SV=1	SPAC23A1.03	82.8	1e-16	COG0503	Adenine/guanine phosphoribosyltransferases and related PRPP-binding proteins	K00759	5e-27	122	pcs:Pc21g11750	adenine phosphoribosyltransferase [EC:2.4.2.7]	GO:0009116//nucleoside metabolic process;GO:0006168//adenine salvage	GO:0003999//adenine phosphoribosyltransferase activity	GO:0005737//cytoplasm;GO:0005634//nucleus	--
Unigene12236_All	445	2	37	0.4064	6.6588	4.03429	Up	1.24309e-08	3.93027e-08	--	--	--	--	--	--	--	--	--	--	--	--	--	--	--	--	--	--	--	--	--	--	-	-	-	--
Unigene12007_All	280	2	37	0.6459	10.5827	4.03425	Up	1.24309e-08	3.93248e-08	--	--	--	--	--	--	--	--	--	--	--	--	--	--	--	--	--	--	--	--	--	--	-	-	-	--
Unigene12085_All	346	2	37	0.5227	8.564	4.03423	Up	1.24309e-08	3.93174e-08	--	--	--	--	--	--	--	--	--	--	--	--	--	--	--	--	--	--	--	--	--	--	-	-	-	--
Unigene11971_All	656	6	111	0.8271	13.551	4.03419	Up	1.05962e-23	6.84041e-23	gi|425776310|gb|EKV14532.1|	64.3	1e-08	hypothetical protein PDIG_32460 [Penicillium digitatum PHI26]	--	--	--	--	--	--	--	--	--	--	--	--	--	--	--	--	--	--	-	GO:0003677//DNA binding	-	--
CL852.Contig6_All	765	3	55	0.3546	5.7578	4.02125	Up	2.68484e-12	1.08632e-11	gi|259484731|tpe|CBF81204.1|	131.7	1e-28	TPA: conserved hypothetical protein [Aspergillus nidulans FGSC A4]	gi|211584616|emb|AM920429.1|	216	8e-53	Penicillium chrysogenum Wisconsin 54-1255 complete genome, contig Pc00c14	sp|Q3E785|SDHF1_YEAST	73.9	8e-13	Succinate dehydrogenase assembly factor 1 homolog, mitochondrial OS=Saccharomyces cerevisiae (strain ATCC 204508 / S288c) GN=YDR379C-A PE=1 SV=1	--	--	--	--	--	--	--	--	--	--	GO:0006950//response to stress	-	-	--
Unigene12014_All	396	3	55	0.6851	11.123	4.02109	Up	2.68484e-12	1.08606e-11	gi|255955073|ref|XP_002568289.1|	242.3	1e-62	Pc21g12620 [Penicillium chrysogenum Wisconsin 54-1255] >gi|211590000|emb|CAP96159.1| Pc21g12620 [Penicillium chrysogenum Wisconsin 54-1255]	gi|211588786|emb|AM920436.1|	785	0	Penicillium chrysogenum Wisconsin 54-1255 complete genome, contig Pc00c21	--	--	--	--	--	--	--	--	--	K01953	4e-63	242	pcs:Pc21g12620	asparagine synthase (glutamine-hydrolysing) [EC:6.3.5.4]	GO:0070981//L-asparagine biosynthetic process	GO:0004066//asparagine synthase (glutamine-hydrolyzing) activity;GO:0005524//ATP binding	-	--
Unigene11944_All	352	4	73	1.0276	16.6086	4.01458	Up	6.09874e-16	2.9633e-15	--	--	--	--	gi|211587300|emb|AM920435.1|	61.9	1e-06	Penicillium chrysogenum Wisconsin 54-1255 complete genome, contig Pc00c20	--	--	--	--	YOR310c	47	8e-06	COG1498	Protein implicated in ribosomal biogenesis, Nop56p homolog	--	--	--	--	--	-	-	-	--
CL1230.Contig1_All	1024	5	91	0.4415	7.117	4.01078	Up	1.42586e-19	8.07734e-19	gi|425766375|gb|EKV04988.1|	478.4	7e-133	V-SNARE protein Bos1, putative [Penicillium digitatum PHI26] >gi|425775376|gb|EKV13650.1| Bos1, putative [Penicillium digitatum Pd1]	gi|211587300|emb|AM920435.1|	472	1e-129	Penicillium chrysogenum Wisconsin 54-1255 complete genome, contig Pc00c20	sp|Q6BZQ6|BOS1_YARLI	168	5e-41	Protein transport protein BOS1 OS=Yarrowia lipolytica (strain CLIB 122 / E 150) GN=BOS1 PE=3 SV=1	--	--	--	--	--	K08496	5e-127	456	pcs:Pc20g01620	golgi SNAP receptor complex member 2	GO:0006810//transport	-	GO:0005795//Golgi stack	--
Unigene11773_All	290	1	18	0.3118	4.9708	3.99479	Up	0.000115889	0.000241504	--	--	--	--	--	--	--	--	--	--	--	--	--	--	--	--	--	--	--	--	--	--	-	-	-	--
CL55.Contig2_All	1703	1	18	0.0531	0.8465	3.99473	Up	0.000115889	0.000241653	gi|255935001|ref|XP_002558527.1|	227.6	4e-57	Pc13g00800 [Penicillium chrysogenum Wisconsin 54-1255] >gi|211583147|emb|CAP91149.1| Pc13g00800 [Penicillium chrysogenum Wisconsin 54-1255]	--	--	--	--	--	--	--	--	--	--	--	--	--	--	--	--	--	--	-	-	-	--
CL558.Contig3_All	218	1	18	0.4148	6.6125	3.99471	Up	0.000115889	0.000241533	gi|255936729|ref|XP_002559391.1|	147.1	8e-34	Pc13g09680 [Penicillium chrysogenum Wisconsin 54-1255] >gi|211584011|emb|CAP92037.1| Pc13g09680 [Penicillium chrysogenum Wisconsin 54-1255]	gi|211583076|emb|AM920428.1|	432	1e-118	Penicillium chrysogenum Wisconsin 54-1255 complete genome, contig Pc00c13	sp|O42630|CARP_ASPFU	128	7e-30	Vacuolar protease A OS=Neosartorya fumigata (strain ATCC MYA-4609 / Af293 / CBS 101355 / FGSC A1100) GN=pep2 PE=2 SV=1	--	--	--	--	--	K01381	2e-34	147	pcs:Pc13g09680	saccharopepsin [EC:3.4.23.25]	GO:0006508//proteolysis	GO:0004190//aspartic-type endopeptidase activity	-	--
Unigene11189_All	486	6	108	1.1164	17.7967	3.99468	Up	6.07666e-23	3.84322e-22	--	--	--	--	gi|211591067|emb|AM920437.1|	79.8	7e-12	Penicillium chrysogenum Wisconsin 54-1255 complete genome, contig Pc00c22	--	--	--	--	--	--	--	--	--	--	--	--	--	--	-	-	-	--
Unigene12446_All	285	1	18	0.3173	5.058	3.99465	Up	0.000115889	0.000241623	gi|425772697|gb|EKV11093.1|	119	2e-25	hypothetical protein PDIP_57680 [Penicillium digitatum Pd1] >gi|425773463|gb|EKV11816.1| hypothetical protein PDIG_48300 [Penicillium digitatum PHI26]	gi|211588786|emb|AM920436.1|	71.9	1e-09	Penicillium chrysogenum Wisconsin 54-1255 complete genome, contig Pc00c21	--	--	--	--	--	--	--	--	--	--	--	--	--	--	-	-	-	--
Unigene12724_All	422	1	18	0.2143	3.416	3.9946	Up	0.000115889	0.000241683	--	--	--	--	--	--	--	--	--	--	--	--	--	--	--	--	--	--	--	--	--	--	-	-	-	--
Unigene11339_All	251	1	18	0.3603	5.7432	3.99458	Up	0.000115889	0.000241593	--	--	--	--	gi|211591067|emb|AM920437.1|	125	7e-26	Penicillium chrysogenum Wisconsin 54-1255 complete genome, contig Pc00c22	--	--	--	--	--	--	--	--	--	--	--	--	--	--	-	-	-	--
CL852.Contig2_All	925	3	54	0.2933	4.6752	3.99458	Up	4.81038e-12	1.91687e-11	gi|425771749|gb|EKV10186.1|	73.2	6e-11	hypothetical protein PDIG_58770 [Penicillium digitatum PHI26]	gi|211584616|emb|AM920429.1|	232	2e-57	Penicillium chrysogenum Wisconsin 54-1255 complete genome, contig Pc00c14	--	--	--	--	--	--	--	--	--	--	--	--	--	--	GO:0006950//response to stress	-	-	--
CL1573.Contig1_All	237	1	18	0.3816	6.0824	3.99451	Up	0.000115889	0.000241563	gi|255937349|ref|XP_002559701.1|	159.1	2e-37	Pc13g12860 [Penicillium chrysogenum Wisconsin 54-1255] >gi|211584321|emb|CAP92355.1| Pc13g12860 [Penicillium chrysogenum Wisconsin 54-1255]	gi|211583076|emb|AM920428.1|	470	1e-129	Penicillium chrysogenum Wisconsin 54-1255 complete genome, contig Pc00c13	--	--	--	--	--	--	--	--	--	--	--	--	--	--	-	-	GO:0016021//integral to membrane	--
Unigene531_All	318	26	467	7.3935	117.609	3.9916	Up	1.05388e-94	2.0026e-93	--	--	--	--	gi|211584852|emb|AM920430.1|	65.9	7e-08	Penicillium chrysogenum Wisconsin 54-1255 complete genome, contig Pc00c15	--	--	--	--	--	--	--	--	--	--	--	--	--	--	-	-	-	--
Unigene11803_All	208	27	484	11.7382	186.352	3.98875	Up	4.80492e-98	9.45042e-97	--	--	--	--	gi|211581525|emb|AM920427.1|	147	2e-32	Penicillium chrysogenum Wisconsin 54-1255 complete genome, contig Pc00c12	--	--	--	--	--	--	--	--	--	--	--	--	--	--	-	-	-	--
Unigene11232_All	463	4	71	0.7812	12.2809	3.97458	Up	1.9537e-15	9.27071e-15	--	--	--	--	gi|211591067|emb|AM920437.1|	93.7	5e-16	Penicillium chrysogenum Wisconsin 54-1255 complete genome, contig Pc00c22	--	--	--	--	--	--	--	--	--	--	--	--	--	--	-	-	-	--
CL142.Contig4_All	329	2	35	0.5497	8.5197	3.95409	Up	3.99604e-08	1.21199e-07	gi|255930277|ref|XP_002556698.1|	216.5	1e-54	Pc06g00890 [Penicillium chrysogenum Wisconsin 54-1255] >gi|211581311|emb|CAP79082.1| Pc06g00890 [Penicillium chrysogenum Wisconsin 54-1255]	gi|211581229|emb|AM920421.1|	652	0	Penicillium chrysogenum Wisconsin 54-1255 complete genome, contig Pc00c06	sp|P31540|HSP98_NEUCR	125	6e-29	Heat shock protein hsp98 OS=Neurospora crassa (strain ATCC 24698 / 74-OR23-1A / CBS 708.71 / DSM 1257 / FGSC 987) GN=hsp98 PE=1 SV=2	SPBC16D10.08c	82	2e-16	COG0542	ATPases with chaperone activity, ATP-binding subunit	K01362	4e-40	165	afm:AFUA_1G15270	[EC:3.4.21.-]	GO:0019538//protein metabolic process;GO:0006950//response to stress	GO:0017111//nucleoside-triphosphatase activity;GO:0005524//ATP binding	-	--
CL16.Contig5_All	402	6	105	1.3497	20.9178	3.95402	Up	3.4703e-22	2.14801e-21	gi|255940366|ref|XP_002560952.1|	208	4e-52	Pc16g06160 [Penicillium chrysogenum Wisconsin 54-1255] >gi|211585575|emb|CAP93286.1| Pc16g06160 [Penicillium chrysogenum Wisconsin 54-1255]	gi|211585052|emb|AM920431.1|	272	8e-70	Penicillium chrysogenum Wisconsin 54-1255 complete genome, contig Pc00c16	sp|Q4WFV6|YA880_ASPFU	98.2	1e-20	UPF0619 GPI-anchored membrane protein AFUA_3G00880 OS=Neosartorya fumigata (strain ATCC MYA-4609 / Af293 / CBS 101355 / FGSC A1100) GN=AFUA_3G00880 PE=1 SV=1	--	--	--	--	--	--	--	--	--	--	-	-	GO:0016020//membrane	--
Unigene11217_All	314	2	35	0.576	8.9267	3.95399	Up	3.99604e-08	1.21177e-07	--	--	--	--	--	--	--	--	--	--	--	--	--	--	--	--	--	--	--	--	--	--	-	-	-	--
CL253.Contig1_All	362	6	104	1.4988	23.0079	3.94025	Up	6.19698e-22	3.80775e-21	gi|255933764|ref|XP_002558261.1|	218.8	2e-55	hypothetical protein [Penicillium chrysogenum Wisconsin 54-1255] >gi|211582880|emb|CAP81083.1| hypothetical protein Pc12g14560 [Penicillium chrysogenum Wisconsin 54-1255]	gi|211581525|emb|AM920427.1|	718	0	Penicillium chrysogenum Wisconsin 54-1255 complete genome, contig Pc00c12	sp|Q939N5|GSPB_STRGN	60.1	3e-09	Platelet binding protein GspB OS=Streptococcus gordonii GN=gspB PE=1 SV=1	XF1267	47	9e-06	COG5297	Cellobiohydrolase A (1,4-beta-cellobiosidase A)	K01216	6e-07	55.5	pic:PICST_25832	licheninase [EC:3.2.1.73]	-	-	-	--
Unigene7848_All	1383	22	381	1.4385	22.0625	3.93896	Up	8.35828e-77	1.35308e-75	--	--	--	--	gi|211588786|emb|AM920436.1|	107	1e-19	Penicillium chrysogenum Wisconsin 54-1255 complete genome, contig Pc00c21	--	--	--	--	--	--	--	--	--	--	--	--	--	--	-	-	-	--
Unigene11932_All	241	4	69	1.5009	22.929	3.93327	Up	6.24116e-15	2.90186e-14	--	--	--	--	gi|211586580|emb|AM920433.1|	198	6e-48	Penicillium chrysogenum Wisconsin 54-1255 complete genome, contig Pc00c18	--	--	--	--	--	--	--	--	--	--	--	--	--	--	-	-	-	--
Unigene11026_All	269	6	103	2.017	30.6646	3.92629	Up	1.10606e-21	6.7543e-21	--	--	--	--	--	--	--	--	--	--	--	--	--	--	--	--	--	--	--	--	--	--	-	-	-	--
CL1570.Contig1_All	283	1	17	0.3195	4.8108	3.91239	Up	0.000208182	0.000420308	--	--	--	--	gi|211588786|emb|AM920436.1|	498	1e-138	Penicillium chrysogenum Wisconsin 54-1255 complete genome, contig Pc00c21	--	--	--	--	--	--	--	--	--	--	--	--	--	--	-	-	-	--
Unigene11070_All	213	1	17	0.4245	6.3918	3.91239	Up	0.000208182	0.000420409	gi|121809057|sp|Q460G9.1|ALCS_EMENI	133.7	9e-30	RecName: Full=Protein alcS >gi|71041484|gb|AAZ20475.1| AlcS [Emericella nidulans] >gi|259486569|tpe|CBF84523.1| TPA: AlcS [Source:UniProtKB/TrEMBL;Acc:Q460G9] [Aspergillus nidulans FGSC A4]	gi|211588786|emb|AM920436.1|	147	2e-32	Penicillium chrysogenum Wisconsin 54-1255 complete genome, contig Pc00c21	sp|Q460G9|ALCS_EMENI	133	2e-31	Protein alcS OS=Emericella nidulans (strain FGSC A4 / ATCC 38163 / CBS 112.46 / NRRL 194 / M139) GN=alcS PE=2 SV=1	SPAC5D6.09c	50.4	8e-07	COG1584	Predicted membrane protein	K07034	1e-06	54.7	ure:UREG_03043		-	-	GO:0030428//cell septum;GO:0005886//plasma membrane;GO:0016021//integral to membrane	--
Unigene12445_All	293	1	17	0.3086	4.6466	3.91237	Up	0.000208182	0.000420561	--	--	--	--	gi|211588786|emb|AM920436.1|	129	5e-27	Penicillium chrysogenum Wisconsin 54-1255 complete genome, contig Pc00c21	--	--	--	--	--	--	--	--	--	--	--	--	--	--	-	-	-	--
Unigene12265_All	248	1	17	0.3646	5.4897	3.91234	Up	0.000208182	0.000420359	--	--	--	--	--	--	--	--	--	--	--	--	--	--	--	--	--	--	--	--	--	--	-	-	-	--
CL1430.Contig2_All	606	31	527	4.6258	69.6451	3.91225	Up	4.00198e-105	8.2977e-104	--	--	--	--	gi|211581525|emb|AM920427.1|	250	4e-63	Penicillium chrysogenum Wisconsin 54-1255 complete genome, contig Pc00c12	--	--	--	--	--	--	--	--	--	--	--	--	--	--	-	-	-	--
CL1431.Contig2_All	320	1	17	0.2826	4.2545	3.91216	Up	0.000208182	0.000420611	gi|255944755|ref|XP_002563145.1|	144.8	4e-33	Pc20g06160 [Penicillium chrysogenum Wisconsin 54-1255] >gi|211587880|emb|CAP85945.1| Pc20g06160 [Penicillium chrysogenum Wisconsin 54-1255]	gi|211587300|emb|AM920435.1|	634	1e-179	Penicillium chrysogenum Wisconsin 54-1255 complete genome, contig Pc00c20	--	--	--	--	--	--	--	--	--	--	--	--	--	--	GO:0009103//lipopolysaccharide biosynthetic process;GO:0007165//signal transduction	GO:0004871//signal transducer activity;GO:0016773//phosphotransferase activity, alcohol group as acceptor;GO:0005524//ATP binding	GO:0016020//membrane	--
CL1029.Contig1_All	320	1	17	0.2826	4.2545	3.91216	Up	0.000208182	0.00042046	gi|255932105|ref|XP_002557609.1|	212.2	2e-53	Pc12g07740 [Penicillium chrysogenum Wisconsin 54-1255] >gi|211582228|emb|CAP80401.1| Pc12g07740 [Penicillium chrysogenum Wisconsin 54-1255]	gi|211581525|emb|AM920427.1|	634	1e-179	Penicillium chrysogenum Wisconsin 54-1255 complete genome, contig Pc00c12	--	--	--	--	--	--	--	--	--	--	--	--	--	--	-	-	-	--
Unigene11624_All	221	1	17	0.4092	6.1604	3.91215	Up	0.000208182	0.000420258	--	--	--	--	--	--	--	--	--	--	--	--	--	--	--	--	--	--	--	--	--	--	-	-	-	--
Unigene11757_All	392	2	34	0.4614	6.9462	3.91213	Up	7.15052e-08	2.12321e-07	--	--	--	--	--	--	--	--	--	--	--	--	--	--	--	--	--	--	--	--	--	--	-	-	-	--
Unigene12297_All	249	1	17	0.3632	5.4677	3.9121	Up	0.000208182	0.00042051	--	--	--	--	--	--	--	--	--	--	--	--	--	--	--	--	--	--	--	--	--	--	-	-	-	--
Unigene2622_All	1509	114	1935	6.8315	102.694	3.91	Up	0	0	gi|255945303|ref|XP_002563419.1|	103.6	1e-148	Pc20g09230 [Penicillium chrysogenum Wisconsin 54-1255] >gi|211588154|emb|CAP86252.1| Pc20g09230 [Penicillium chrysogenum Wisconsin 54-1255]	gi|211587300|emb|AM920435.1|	640	1e-180	Penicillium chrysogenum Wisconsin 54-1255 complete genome, contig Pc00c20	sp|O27710|PSLS_METTH	67.4	4e-11	Phosphosulfolactate synthase OS=Methanothermobacter thermautotrophicus (strain ATCC 29096 / DSM 1053 / JCM 10044 / NBRC 100330 / Delta H) GN=comA PE=3 SV=1	Cgl2487	230	4e-67	COG1809	Uncharacterized conserved protein	K06911	3e-94	348	cpw:CPC735_038600		GO:0006357//regulation of transcription from RNA polymerase II promoter;GO:0019295	GO:0008270//zinc ion binding;GO:0000981//sequence-specific DNA binding RNA polymerase II transcription factor activity;GO:0003677//DNA binding;GO:0004252//serine-type endopeptidase activity	GO:0005634//nucleus	--
Unigene11942_All	818	8	135	0.8844	13.217	3.90155	Up	6.57874e-28	4.80311e-27	--	--	--	--	--	--	--	--	--	--	--	--	--	--	--	--	--	--	--	--	--	--	-	-	-	--
Unigene11265_All	1111	14	234	1.1395	16.8676	3.88778	Up	2.80966e-47	3.07165e-46	gi|425774275|gb|EKV12584.1|	533.9	1e-149	Integral membrane protein (Pth11), putative [Penicillium digitatum Pd1] >gi|425776277|gb|EKV14499.1| Integral membrane protein (Pth11), putative [Penicillium digitatum PHI26]	gi|211591067|emb|AM920437.1|	264	6e-67	Penicillium chrysogenum Wisconsin 54-1255 complete genome, contig Pc00c22	--	--	--	--	--	--	--	--	--	K14950	3e-14	82.4	ani:AN3146.2	cation-transporting ATPase 13A1 [EC:3.6.3.-]	-	-	-	--
Unigene11319_All	494	3	50	0.5492	8.1058	3.88355	Up	4.9118e-11	1.84423e-10	--	--	--	--	--	--	--	--	--	--	--	--	--	--	--	--	--	--	--	--	--	--	-	-	-	--
Unigene11778_All	210	8	133	3.4449	50.7207	3.88004	Up	2.08774e-27	1.49954e-26	--	--	--	--	gi|211587300|emb|AM920435.1|	248	6e-63	Penicillium chrysogenum Wisconsin 54-1255 complete genome, contig Pc00c20	--	--	--	--	--	--	--	--	--	--	--	--	--	--	-	-	-	--
CL258.Contig2_All	616	5	83	0.734	10.7907	3.87786	Up	1.47649e-17	7.70079e-17	gi|255939404|ref|XP_002560471.1|	353.2	1e-95	Pc16g00490 [Penicillium chrysogenum Wisconsin 54-1255] >gi|211585094|emb|CAP92719.1| Pc16g00490 [Penicillium chrysogenum Wisconsin 54-1255]	gi|211585052|emb|AM920431.1|	603	1e-169	Penicillium chrysogenum Wisconsin 54-1255 complete genome, contig Pc00c16	sp|Q6S6W0|GP2_EHV1V	51.2	4e-06	Glycoprotein gp2 OS=Equine herpesvirus 1 (strain V592) GN=71 PE=3 SV=1	--	--	--	--	--	--	--	--	--	--	-	-	-	--
Unigene12084_All	353	2	33	0.5123	7.4867	3.86927	Up	1.27772e-07	3.69807e-07	gi|255948900|ref|XP_002565217.1|	267.7	4e-70	Pc22g12740 [Penicillium chrysogenum Wisconsin 54-1255] >gi|211592234|emb|CAP98562.1| Pc22g12740 [Penicillium chrysogenum Wisconsin 54-1255]	gi|211591067|emb|AM920437.1|	658	0	Penicillium chrysogenum Wisconsin 54-1255 complete genome, contig Pc00c22	sp|Q6C2Y6|MCA1_YARLI	72.8	4e-13	Metacaspase-1 OS=Yarrowia lipolytica (strain CLIB 122 / E 150) GN=MCA1 PE=3 SV=1	Rv1078	55.8	2e-08	COG1714	Predicted membrane protein/domain	K15542	1e-09	64.3	cnb:CNBC5830	polyadenylation factor subunit 2	-	-	-	--
CL519.Contig1_All	267	4	66	1.3547	19.7964	3.86919	Up	3.5437e-14	1.59395e-13	--	--	--	--	gi|211585052|emb|AM920431.1|	521	1e-145	Penicillium chrysogenum Wisconsin 54-1255 complete genome, contig Pc00c16	--	--	--	--	--	--	--	--	--	--	--	--	--	--	-	-	-	--
Unigene11452_All	546	4	66	0.6625	9.6806	3.8691	Up	3.5437e-14	1.59438e-13	--	--	--	--	gi|211585052|emb|AM920431.1|	75.8	1e-10	Penicillium chrysogenum Wisconsin 54-1255 complete genome, contig Pc00c16	--	--	--	--	--	--	--	--	--	--	--	--	--	--	-	-	-	--
Unigene11557_All	515	4	66	0.7024	10.2634	3.86907	Up	3.5437e-14	1.59353e-13	gi|255937477|ref|XP_002559765.1|	327.4	4e-88	Pc13g13510 [Penicillium chrysogenum Wisconsin 54-1255] >gi|211584385|emb|CAP92420.1| Pc13g13510 [Penicillium chrysogenum Wisconsin 54-1255]	gi|211583076|emb|AM920428.1|	805	0	Penicillium chrysogenum Wisconsin 54-1255 complete genome, contig Pc00c13	sp|P46852|YHHW_ECOLI	129	5e-30	Quercetin 2,3-dioxygenase OS=Escherichia coli (strain K12) GN=yhhW PE=1 SV=1	RSc2208	134	8e-32	COG1741	Pirin-related protein	K06911	1e-88	327	pcs:Pc13g13510		GO:0008152//metabolic process	GO:0016787//hydrolase activity	-	--
Unigene11909_All	645	10	163	1.402	20.2386	3.85155	Up	4.03688e-33	3.32998e-32	--	--	--	--	--	--	--	--	--	--	--	--	--	--	--	--	--	--	--	--	--	--	-	-	-	--
Unigene11765_All	284	7	114	2.2289	32.1469	3.85028	Up	1.52205e-23	9.78436e-23	--	--	--	--	--	--	--	--	--	--	--	--	--	--	--	--	--	--	--	--	--	--	-	-	-	--
Unigene5326_All	622	17	276	2.4715	35.5362	3.84583	Up	4.54174e-55	5.59771e-54	--	--	--	--	gi|211591067|emb|AM920437.1|	121	3e-24	Penicillium chrysogenum Wisconsin 54-1255 complete genome, contig Pc00c22	--	--	--	--	--	--	--	--	--	--	--	--	--	--	-	-	-	--
Unigene11986_All	540	5	81	0.8373	12.0128	3.84268	Up	4.6811e-17	2.38316e-16	--	--	--	--	gi|211585052|emb|AM920431.1|	149	1e-32	Penicillium chrysogenum Wisconsin 54-1255 complete genome, contig Pc00c16	--	--	--	--	--	--	--	--	--	--	--	--	--	--	-	-	-	--
Unigene3463_All	826	346	5565	37.8789	539.558	3.83231	Up	0	0	gi|425773575|gb|EKV11921.1|	317.4	1e-84	hypothetical protein PDIP_54410 [Penicillium digitatum Pd1] >gi|425775749|gb|EKV14001.1| hypothetical protein PDIG_34840 [Penicillium digitatum PHI26]	gi|121709285|ref|XM_001272371.1|	109	1e-20	Aspergillus clavatus NRRL 1 conserved hypothetical protein (ACLA_065800), partial mRNA	--	--	--	--	--	--	--	--	--	--	--	--	--	--	-	-	-	--
Unigene5736_All	354	31	498	7.9188	112.662	3.83058	Up	7.15364e-98	1.40535e-96	--	--	--	--	gi|211591067|emb|AM920437.1|	65.9	8e-08	Penicillium chrysogenum Wisconsin 54-1255 complete genome, contig Pc00c22	--	--	--	--	--	--	--	--	--	--	--	--	--	--	-	-	-	--
CL562.Contig1_All	778	1	16	0.1162	1.647	3.82516	Up	0.00037305	0.000726677	gi|425771495|gb|EKV09937.1|	385.6	4e-105	hypothetical protein PDIP_62690 [Penicillium digitatum Pd1] >gi|425776947|gb|EKV15144.1| hypothetical protein PDIG_28250 [Penicillium digitatum PHI26]	gi|211591067|emb|AM920437.1|	188	2e-44	Penicillium chrysogenum Wisconsin 54-1255 complete genome, contig Pc00c22	sp|Q12608|STCB_EMENI	57.4	7e-08	Probable sterigmatocystin biosynthesis P450 monooxygenase STCB OS=Emericella nidulans (strain FGSC A4 / ATCC 38163 / CBS 112.46 / NRRL 194 / M139) GN=stcB PE=3 SV=2	--	--	--	--	--	K00517	3e-22	108	afm:AFUA_8G00190	[EC:1.14.-.-]	GO:0055114//oxidation-reduction process	GO:0020037//heme binding;GO:0016705//oxidoreductase activity, acting on paired donors, with incorporation or reduction of molecular oxygen;GO:0005506//iron ion binding;GO:0009055//electron carrier activity	-	--
Unigene12520_All	252	1	16	0.3588	5.0848	3.82494	Up	0.00037305	0.00072735	gi|255944003|ref|XP_002562769.1|	45.4	5e-29	Pc20g02100 [Penicillium chrysogenum Wisconsin 54-1255] >gi|211587504|emb|CAP85539.1| Pc20g02100 [Penicillium chrysogenum Wisconsin 54-1255]	gi|211587300|emb|AM920435.1|	460	1e-126	Penicillium chrysogenum Wisconsin 54-1255 complete genome, contig Pc00c20	--	--	--	--	--	--	--	--	--	--	--	--	--	--	-	-	-	--
CL1510.Contig2_All	351	1	16	0.2576	3.6506	3.82493	Up	0.00037305	0.000726761	gi|255956051|ref|XP_002568778.1|	235.7	1e-60	Pc21g17820 [Penicillium chrysogenum Wisconsin 54-1255] >gi|211590489|emb|CAP96679.1| Pc21g17820 [Penicillium chrysogenum Wisconsin 54-1255]	gi|211588786|emb|AM920436.1|	438	1e-120	Penicillium chrysogenum Wisconsin 54-1255 complete genome, contig Pc00c21	sp|P72926|Y1024_SYNY3	87	2e-17	UPF0187 protein sll1024 OS=Synechocystis sp. (strain PCC 6803 / Kazusa) GN=sll1024 PE=3 SV=2	sll1024	87	7e-18	COG3781	Predicted membrane protein	K08994	3e-18	93.2	cyh:Cyan8802_0218	putative membrane protein	-	-	-	--
Unigene12494_All	274	1	16	0.33	4.6765	3.82489	Up	0.00037305	0.000727266	--	--	--	--	gi|211588786|emb|AM920436.1|	103	3e-19	Penicillium chrysogenum Wisconsin 54-1255 complete genome, contig Pc00c21	--	--	--	--	--	--	--	--	--	--	--	--	--	--	-	-	-	--
Unigene11118_All	330	1	16	0.274	3.8829	3.82489	Up	0.00037305	0.000727098	gi|255950276|ref|XP_002565905.1|	224.6	4e-57	Pc22g20030 [Penicillium chrysogenum Wisconsin 54-1255] >gi|211592922|emb|CAP99291.1| Pc22g20030 [Penicillium chrysogenum Wisconsin 54-1255]	gi|211591067|emb|AM920437.1|	444	1e-122	Penicillium chrysogenum Wisconsin 54-1255 complete genome, contig Pc00c22	sp|Q9C0V8|YHJ1_SCHPO	59.7	4e-09	Uncharacterized transporter PB10D8.01 OS=Schizosaccharomyces pombe (strain 972 / ATCC 24843) GN=SPBPB10D8.01 PE=3 SV=1	--	--	--	--	--	K13095	1e-06	54.3	fgr:FG02080.1	splicing factor 1	GO:0055085//transmembrane transport	-	GO:0016021//integral to membrane	--
CL904.Contig3_All	255	1	16	0.3546	5.025	3.82486	Up	0.00037305	0.000726173	gi|255953781|ref|XP_002567643.1|	188	4e-46	Pc21g05980 [Penicillium chrysogenum Wisconsin 54-1255] >gi|211589354|emb|CAP95495.1| Pc21g05980 [Penicillium chrysogenum Wisconsin 54-1255]	gi|211588786|emb|AM920436.1|	505	1e-140	Penicillium chrysogenum Wisconsin 54-1255 complete genome, contig Pc00c21	--	--	--	--	--	--	--	--	--	--	--	--	--	--	-	-	-	--
Unigene12563_All	241	1	16	0.3752	5.3169	3.82485	Up	0.00037305	0.000727182	gi|425774319|gb|EKV12627.1|	164.5	5e-39	hypothetical protein PDIG_42280 [Penicillium digitatum PHI26] >gi|425777063|gb|EKV15256.1| hypothetical protein PDIP_40860 [Penicillium digitatum Pd1]	--	--	--	--	--	--	--	--	--	--	--	--	--	--	--	--	--	--	-	-	-	--
Unigene11596_All	241	1	16	0.3752	5.3169	3.82485	Up	0.00037305	0.000726425	gi|255938570|ref|XP_002560055.1|	176	1e-42	Pc14g00610 [Penicillium chrysogenum Wisconsin 54-1255] >gi|211584676|emb|CAP74202.1| Pc14g00610 [Penicillium chrysogenum Wisconsin 54-1255]	gi|211584616|emb|AM920429.1|	470	1e-129	Penicillium chrysogenum Wisconsin 54-1255 complete genome, contig Pc00c14	--	--	--	--	--	--	--	--	--	--	--	--	--	--	-	-	-	--
CL446.Contig3_All	804	3	48	0.3374	4.7812	3.82484	Up	1.56018e-10	5.66715e-10	--	--	--	--	--	--	--	--	--	--	--	--	--	--	--	--	--	--	--	--	--	--	-	-	-	--
Unigene11868_All	219	1	16	0.4129	5.851	3.82482	Up	0.00037305	0.000727519	--	--	--	--	--	--	--	--	--	--	--	--	--	--	--	--	--	--	--	--	--	--	-	-	-	--
Unigene12526_All	233	1	16	0.3881	5.4994	3.82477	Up	0.00037305	0.000727603	--	--	--	--	gi|211585052|emb|AM920431.1|	462	1e-127	Penicillium chrysogenum Wisconsin 54-1255 complete genome, contig Pc00c16	--	--	--	--	--	--	--	--	--	--	--	--	--	--	-	-	-	--
Unigene12535_All	289	1	16	0.3129	4.4338	3.82477	Up	0.00037305	0.000726593	--	--	--	--	--	--	--	--	--	--	--	--	--	--	--	--	--	--	--	--	--	--	-	-	-	--
Unigene11380_All	235	1	16	0.3848	5.4526	3.82476	Up	0.00037305	0.000727435	--	--	--	--	gi|211588786|emb|AM920436.1|	466	1e-128	Penicillium chrysogenum Wisconsin 54-1255 complete genome, contig Pc00c21	--	--	--	--	--	--	--	--	--	--	--	--	--	--	-	-	-	--
Unigene11957_All	248	2	32	0.7293	10.3336	3.82469	Up	2.27976e-07	6.45076e-07	--	--	--	--	gi|211585052|emb|AM920431.1|	61.9	9e-07	Penicillium chrysogenum Wisconsin 54-1255 complete genome, contig Pc00c16	--	--	--	--	--	--	--	--	--	--	--	--	--	--	-	-	-	--
Unigene11262_All	204	1	16	0.4433	6.2812	3.82468	Up	0.00037305	0.000726341	--	--	--	--	--	--	--	--	--	--	--	--	--	--	--	--	--	--	--	--	--	--	-	-	-	--
Unigene11403_All	374	2	32	0.4836	6.8522	3.82468	Up	2.27976e-07	6.45185e-07	--	--	--	--	--	--	--	--	--	--	--	--	--	--	--	--	--	--	--	--	--	--	-	-	-	--
Unigene12398_All	278	1	16	0.3253	4.6092	3.82467	Up	0.00037305	0.000726845	--	--	--	--	gi|211591067|emb|AM920437.1|	75.8	6e-11	Penicillium chrysogenum Wisconsin 54-1255 complete genome, contig Pc00c22	--	--	--	--	--	--	--	--	--	--	--	--	--	--	-	-	-	--
Unigene11350_All	202	1	16	0.4477	6.3434	3.82465	Up	0.00037305	0.000726929	--	--	--	--	--	--	--	--	--	--	--	--	--	--	--	--	--	--	--	--	--	--	-	-	-	--
CL1515.Contig1_All	632	1	16	0.1431	2.0275	3.82461	Up	0.00037305	0.000727014	gi|425766359|gb|EKV04974.1|	266.9	1e-69	hypothetical protein PDIP_85670 [Penicillium digitatum Pd1] >gi|425767078|gb|EKV05660.1| hypothetical protein PDIG_82020 [Penicillium digitatum PHI26]	gi|211591067|emb|AM920437.1|	367	3e-98	Penicillium chrysogenum Wisconsin 54-1255 complete genome, contig Pc00c22	--	--	--	--	--	--	--	--	--	--	--	--	--	--	-	-	-	--
Unigene12434_All	311	1	16	0.2908	4.1201	3.82458	Up	0.00037305	0.000726257	gi|425775555|gb|EKV13816.1|	190.3	8e-47	hypothetical protein PDIG_36010 [Penicillium digitatum PHI26] >gi|425783701|gb|EKV21531.1| hypothetical protein PDIP_05470 [Penicillium digitatum Pd1]	--	--	--	--	--	--	--	--	--	--	--	--	--	--	--	--	--	--	-	-	-	--
CL913.Contig1_All	2024	1	16	0.0447	0.6331	3.82409	Up	0.00037305	0.000726509	gi|425768257|gb|EKV06787.1|	1092	0	MFS multidrug transporter, putative [Penicillium digitatum Pd1] >gi|425770427|gb|EKV08900.1| MFS multidrug transporter, putative [Penicillium digitatum PHI26]	gi|211581525|emb|AM920427.1|	1120	0	Penicillium chrysogenum Wisconsin 54-1255 complete genome, contig Pc00c12	sp|Q9USN4|YJA1_SCHPO	446	2e-124	Uncharacterized transporter C1529.01 OS=Schizosaccharomyces pombe (strain 972 / ATCC 24843) GN=SPCC1529.01 PE=3 SV=2	SPAC1348.05	275	2e-73	COG0477	Permeases of the major facilitator superfamily	K00492	0	755	afv:AFLA_131810	[EC:1.14.13.-]	GO:0055114//oxidation-reduction process;GO:0055085//transmembrane transport	GO:0016491//oxidoreductase activity	GO:0016021//integral to membrane	--
Unigene8189_All	539	145	2298	24.3266	341.44	3.81102	Up	0	0	gi|167630419|ref|YP_001680918.1|	172.2	2e-41	hypothetical protein HM1_3149 [Heliobacterium modesticaldum Ice1] >gi|167593159|gb|ABZ84907.1| conserved hypothetical protein [Heliobacterium modesticaldum Ice1]	gi|261280339|gb|CP001793.1|	894	0	Paenibacillus sp. Y412MC10, complete genome	--	--	--	--	--	--	--	--	--	--	--	--	--	--	-	-	-	--
Unigene11968_All	651	6	95	0.8334	11.6868	3.80973	Up	1.11756e-19	6.36296e-19	gi|425773625|gb|EKV11965.1|	160.6	1e-83	hypothetical protein PDIP_53840 [Penicillium digitatum Pd1] >gi|425775900|gb|EKV14141.1| hypothetical protein PDIG_34280 [Penicillium digitatum PHI26]	gi|302893531|ref|XM_003045601.1|	65.9	2e-07	Nectria haematococca mpVI 77-13-4 hypothetical protein, mRNA	--	--	--	--	--	--	--	--	--	--	--	--	--	--	GO:0003333//amino acid transmembrane transport	GO:0015171//amino acid transmembrane transporter activity	GO:0016021//integral to membrane	--
Unigene11863_All	611	6	95	0.888	12.4519	3.80966	Up	1.11756e-19	6.36081e-19	--	--	--	--	--	--	--	--	--	--	--	--	--	--	--	--	--	--	--	--	--	--	-	-	-	--
Unigene10963_All	780	4	63	0.4637	6.4684	3.80215	Up	1.99767e-13	8.62602e-13	gi|425784149|gb|EKV21943.1|	112.8	5e-23	hypothetical protein PDIP_01680 [Penicillium digitatum Pd1]	gi|211583076|emb|AM920428.1|	159	2e-35	Penicillium chrysogenum Wisconsin 54-1255 complete genome, contig Pc00c13	--	--	--	--	--	--	--	--	--	--	--	--	--	--	-	-	-	--
Unigene11243_All	265	3	47	1.0237	14.2038	3.79441	Up	2.7761e-10	9.92323e-10	gi|425777855|gb|EKV16011.1|	129.8	1e-28	hypothetical protein PDIG_23660 [Penicillium digitatum PHI26] >gi|425782624|gb|EKV20523.1| hypothetical protein PDIP_16070 [Penicillium digitatum Pd1]	gi|211583076|emb|AM920428.1|	174	9e-41	Penicillium chrysogenum Wisconsin 54-1255 complete genome, contig Pc00c13	--	--	--	--	--	--	--	--	--	--	--	--	--	--	GO:0008152//metabolic process	GO:0003824//catalytic activity	-	--
Unigene12122_All	369	2	31	0.4901	6.728	3.77903	Up	4.06126e-07	1.11834e-06	--	--	--	--	gi|211585052|emb|AM920431.1|	61.9	1e-06	Penicillium chrysogenum Wisconsin 54-1255 complete genome, contig Pc00c16	--	--	--	--	--	--	--	--	--	--	--	--	--	--	-	-	-	--
Unigene11982_All	211	2	31	0.8571	11.7661	3.77903	Up	4.06126e-07	1.11871e-06	--	--	--	--	--	--	--	--	--	--	--	--	--	--	--	--	--	--	--	--	--	--	-	-	-	--
Unigene12129_All	341	2	31	0.5304	7.2805	3.77888	Up	4.06126e-07	1.11852e-06	--	--	--	--	gi|211584852|emb|AM920430.1|	89.7	5e-15	Penicillium chrysogenum Wisconsin 54-1255 complete genome, contig Pc00c15	--	--	--	--	--	--	--	--	--	--	--	--	--	--	-	-	-	--
Unigene11686_All	484	2	31	0.3737	5.1294	3.77884	Up	4.06126e-07	1.11816e-06	gi|425773928|gb|EKV12253.1|	333.2	8e-90	hypothetical protein PDIG_45780 [Penicillium digitatum PHI26] >gi|425782430|gb|EKV20340.1| hypothetical protein PDIP_17720 [Penicillium digitatum Pd1]	gi|51870712|dbj|AB164459.1|	959	0	Penicillium digitatum PMR3 gene for ATP binding cassette transporter, complete cds	sp|O74208|PDH1_CANGA	173	4e-43	ATP-binding cassette transporter CGR1 OS=Candida glabrata (strain ATCC 2001 / CBS 138 / JCM 3761 / NBRC 0622 / NRRL Y-65) GN=PDH1 PE=3 SV=3	YDR406w_3	166	2e-41	COG1131	ABC-type multidrug transport system, ATPase component	K08711	2e-45	183	cne:CNB05770	ATP-binding cassette, subfamily G (WHITE), member 2, PDR	-	GO:0016887//ATPase activity;GO:0000166//nucleotide binding	GO:0016020//membrane	--
Unigene8432_All	1230	526	8134	38.6707	529.605	3.7756	Up	0	0	gi|425768466|gb|EKV06988.1|	605.9	4e-171	hypothetical protein PDIP_75540 [Penicillium digitatum Pd1] >gi|425770287|gb|EKV08760.1| hypothetical protein PDIG_66240 [Penicillium digitatum PHI26]	--	--	--	--	sp|Q8KU07|AZOB_XENAZ	52	6e-06	NAD(P)H azoreductase OS=Xenophilus azovorans GN=azoB PE=1 SV=2	AGc1732	55.8	1e-07	COG0702	Predicted nucleoside-diphosphate-sugar epimerases	--	--	--	--	--	-	GO:0000166//nucleotide binding	-	--
Unigene12013_All	391	3	46	0.6938	9.4218	3.76341	Up	4.93402e-10	1.73277e-09	gi|255945813|ref|XP_002563674.1|	58.9	3e-07	hypothetical protein [Penicillium chrysogenum Wisconsin 54-1255] >gi|211588409|emb|CAP86517.1| hypothetical protein Pc20g11880 [Penicillium chrysogenum Wisconsin 54-1255]	gi|211587300|emb|AM920435.1|	172	5e-40	Penicillium chrysogenum Wisconsin 54-1255 complete genome, contig Pc00c20	--	--	--	--	--	--	--	--	--	--	--	--	--	--	-	-	-	--
Unigene11231_All	492	5	76	0.919	12.3709	3.75074	Up	8.2778e-16	3.99556e-15	--	--	--	--	gi|211591067|emb|AM920437.1|	121	2e-24	Penicillium chrysogenum Wisconsin 54-1255 complete genome, contig Pc00c22	--	--	--	--	--	--	--	--	--	--	--	--	--	--	-	-	-	--
[truncated: 5,515 more rows]
